# Supplementary material for: Comparative proteomic analysis reveals novel insights into the interaction between rice and Xanthomonas oryzae pv. oryzae
Source: BMC Plant Biol. 2020 Dec 14;20:563. doi: 10.1186/s12870-020-02769-7 (PMC7734852; doi:10.1186/s12870-020-02769-7)
Supplement: Supplementary file 2 — Additional file 2 Xanthomonas oryzae pv. oryzae (Xoo) proteins detected in two genotypes at two time-points after the inoculation with PXO99A. [file 12870_2020_2769_MOESM2_ESM.xlsx]

## Sheet: Xoo
Additional file 2. Xanthomonas oryzae pv. oryzae (Xoo) proteins detected in two genotypes at two time-points after the inoculation with PXO99A.
Accession ID	PXO99A ID	Annotation	Coverage (%)	No. of proteins	No. of unique peptides	No. of peptides	No. of peptide-spectrum matching	No. of AAs	Molecular weight (kDa)	calc. pI
188576172	PXO_00399	major cold shock protein [Xanthomonas oryzae pv. oryzae PXO99A]	86.89	1	5	5	14	61	6.70038	8.6167
188574328	PXO_03423	hypothetical protein PXO_03423 [Xanthomonas oryzae pv. oryzae PXO99A]	64.17	1	6	6	11	120	12.1452	5.03369
188578417	PXO_02523	OmpA family outer membrane protein [Xanthomonas oryzae pv. oryzae PXO99A]	53.7	1	17	17	74	365	39.5606	5.08447
188577232	PXO_01766	hypothetical protein PXO_01766 [Xanthomonas oryzae pv. oryzae PXO99A]	52.98	1	7	7	13	151	16.4453	6.80029
229358035	PXO_02360	50S ribosomal protein L31 [Xanthomonas oryzae pv. oryzae PXO99A]	50	1	5	5	5	80	9.35776	9.23193
188575477	PXO_04534	50S ribosomal protein L11 [Xanthomonas oryzae pv. oryzae PXO99A]	50	1	5	6	11	142	14.9481	9.89111
188575509	PXO_04501	50S ribosomal protein L15 [Xanthomonas oryzae pv. oryzae PXO99A]	48.98	1	7	7	9	147	15.3514	10.7554
188575486	PXO_04524	elongation factor Tu [Xanthomonas oryzae pv. oryzae PXO99A]	46.61	1	10	14	67	384	41.6604	5.36377
188575644	PXO_04812	hypothetical protein PXO_04812 [Xanthomonas oryzae pv. oryzae PXO99A]	44.26	1	3	3	4	61	6.84256	9.31982
188575499	PXO_04512	30S ribosomal protein S17 [Xanthomonas oryzae pv. oryzae PXO99A]	43.82	1	3	4	6	89	10.1193	9.37842
188574765	PXO_03703	chaperonin GroEL [Xanthomonas oryzae pv. oryzae PXO99A]	43.04	1	20	20	58	546	57.1208	5.14795
188576350	PXO_00744	50S ribosomal protein L9 [Xanthomonas oryzae pv. oryzae PXO99A]	40.94	1	5	5	6	149	15.6942	5.31299
188574847	PXO_03968	hypothetical protein PXO_03968 [Xanthomonas oryzae pv. oryzae PXO99A]	39.69	1	7	7	13	194	21.4633	5.021
188574764	PXO_03704	co-chaperonin GroES [Xanthomonas oryzae pv. oryzae PXO99A]	38.95	1	3	3	7	95	9.97336	6.07471
188575504	PXO_04507	30S ribosomal protein S8 [Xanthomonas oryzae pv. oryzae PXO99A]	38.89	1	5	5	8	108	11.7484	9.49561
188577163	PXO_01131	elongation factor Ts [Xanthomonas oryzae pv. oryzae PXO99A]	36.3	1	11	11	18	292	31.1134	5.40186
188575484	PXO_04527	30S ribosomal protein S7 [Xanthomonas oryzae pv. oryzae PXO99A]	35.48	1	6	6	7	155	17.2471	10.3013
188575502	PXO_04509	50S ribosomal protein L5 [Xanthomonas oryzae pv. oryzae PXO99A]	35	1	7	7	12	180	20.1176	9.81787
188579147	PXO_03271	hypothetical protein PXO_03271 [Xanthomonas oryzae pv. oryzae PXO99A]	34.93	1	5	5	8	146	15.3512	10.8872
188575480	PXO_04531	50S ribosomal protein L7/L12 [Xanthomonas oryzae pv. oryzae PXO99A]	34.43	1	4	4	10	122	12.5737	4.77979
188575493	PXO_04518	50S ribosomal protein L2 [Xanthomonas oryzae pv. oryzae PXO99A]	33.82	1	7	7	9	272	29.4858	10.7114
188578490	PXO_02605	ketol-acid reductoisomerase [Xanthomonas oryzae pv. oryzae PXO99A]	33.33	1	8	8	10	333	35.9773	5.16064
188575672	PXO_04786	hypothetical protein PXO_04786 [Xanthomonas oryzae pv. oryzae PXO99A]	33.33	1	2	2	2	60	6.07748	11.0337
188577268	PXO_01731	hypothetical protein PXO_01731 [Xanthomonas oryzae pv. oryzae PXO99A]	30.88	1	2	2	5	68	7.28854	5.90967
188575495	PXO_04516	50S ribosomal protein L22 [Xanthomonas oryzae pv. oryzae PXO99A]	30.63	1	2	3	3	111	12.0798	10.6382
188575507	PXO_04503	30S ribosomal protein S5 [Xanthomonas oryzae pv. oryzae PXO99A]	30	1	5	5	9	180	19.1703	10.3452
188575183	PXO_04303	phospholipid-binding domain family [Xanthomonas oryzae pv. oryzae PXO99A]	30	1	3	3	14	120	12.3366	9.43701
188578368	PXO_02474	DNA-binding protein HU [Xanthomonas oryzae pv. oryzae PXO99A]	28.89	1	2	2	9	90	9.32204	9.75928
188575947	PXO_00125	hypothetical protein PXO_00125 [Xanthomonas oryzae pv. oryzae PXO99A]	28.22	1	3	3	4	163	16.4635	7.18115
188578559	PXO_02710	acyl carrier protein [Xanthomonas oryzae pv. oryzae PXO99A]	27.85	1	3	3	7	79	8.81334	4.2085
188575501	PXO_04510	50S ribosomal protein L24 [Xanthomonas oryzae pv. oryzae PXO99A]	26.67	1	2	2	5	105	11.2471	10.1548
394894858	PXO_04521	50S ribosomal protein L3 [Xanthomonas oryzae pv. oryzae PXO99A]	26.39	1	5	5	5	216	22.8751	10.1255
188575725	PXO_04886	pilin [Xanthomonas oryzae pv. oryzae PXO99A]	26.24	1	4	4	8	141	14.4336	8.80713
188578070	PXO_02150	50S ribosomal protein L19 [Xanthomonas oryzae pv. oryzae PXO99A]	26.09	1	3	3	6	138	15.0582	10.1401
188574982	PXO_04101	30S ribosomal protein S21 [Xanthomonas oryzae pv. oryzae PXO99A]	25.35	1	2	2	3	71	8.60872	11.1509
188575750	PXO_04865	TonB-dependent outer membrane Receptor [Xanthomonas oryzae pv. oryzae PXO99A]	25.03	1	16	16	32	811	87.6846	5.35107
188575103	PXO_04151	major extracellular endoglucanase [Xanthomonas oryzae pv. oryzae PXO99A]	25	1	10	11	18	480	52.0448	7.43018
188577987	PXO_01988	DNA-binding protein [Xanthomonas oryzae pv. oryzae PXO99A]	24.82	1	3	3	5	141	14.6915	10.7407
188577108	PXO_01185	molecular chaperone DnaK [Xanthomonas oryzae pv. oryzae PXO99A]	24.8	1	14	17	48	641	68.7364	5.17334
188575511	PXO_04499	30S ribosomal protein S13 [Xanthomonas oryzae pv. oryzae PXO99A]	24.58	1	3	3	3	118	13.3665	11.4585
188575924	PXO_00146	carbon storage regulator [Xanthomonas oryzae pv. oryzae PXO99A]	24.29	1	1	1	1	70	7.56094	6.78564
188575664	PXO_04793	OmpA family protein [Xanthomonas oryzae pv. oryzae PXO99A]	23.24	1	5	5	6	241	25.5579	8.68994
188576634	PXO_00897	UTP-glucose-1-phosphate uridylyltransferase [Xanthomonas oryzae pv. oryzae PXO99A]	23.16	1	6	6	7	272	29.3983	5.22412
188578306	PXO_02415	TonB-dependent receptor [Xanthomonas oryzae pv. oryzae PXO99A]	22.48	1	17	17	29	814	87.4732	5.22412
188574790	PXO_03910	YceI like family [Xanthomonas oryzae pv. oryzae PXO99A]	22.44	1	6	6	8	254	25.7773	6.39209
188574397	PXO_03361	VirK protein [Xanthomonas oryzae pv. oryzae PXO99A]	22.38	1	3	3	5	143	15.5688	6.29053
188576262	PXO_00310	lipoprotein [Xanthomonas oryzae pv. oryzae PXO99A]	22.36	1	2	2	2	161	16.8287	6.72705
188579179	PXO_03240	50S ribosomal protein L28 [Xanthomonas oryzae pv. oryzae PXO99A]	22.22	1	2	2	3	72	8.41358	11.8687
188576317	PXO_00779	peptidyl-prolyl cis-trans isomerase [Xanthomonas oryzae pv. oryzae PXO99A]	21.98	1	5	5	13	232	24.9241	9.39307
188577162	PXO_01132	30S ribosomal protein S2 [Xanthomonas oryzae pv. oryzae PXO99A]	21.76	1	6	6	11	262	28.916	8.63135
188574340	PXO_03411	HrpE type III pilin [Xanthomonas oryzae pv. oryzae PXO99A]	21.15	1	1	1	2	52	5.56679	6.59521
188575483	PXO_04528	30S ribosomal protein S12 [Xanthomonas oryzae pv. oryzae PXO99A]	20.97	1	2	3	6	124	13.7445	11.0337
188575479	PXO_04532	50S ribosomal protein L10 [Xanthomonas oryzae pv. oryzae PXO99A]	20.9	1	3	3	5	177	18.2416	6.58057
188576640	PXO_00891	30S ribosomal protein S1 [Xanthomonas oryzae pv. oryzae PXO99A]	20.86	1	10	10	13	561	61.6618	5.13525
188577970	PXO_02005	17 kDa surface antigen family protein [Xanthomonas oryzae pv. oryzae PXO99A]	20.63	1	3	3	3	189	20.7599	7.28369
188578207	PXO_02308	glyceraldehyde-3-phosphate dehydrogenase, type I [Xanthomonas oryzae pv. oryzae PXO99A]	20.42	1	6	7	9	333	35.8485	6.78564
188575489	PXO_04522	30S ribosomal protein S10 [Xanthomonas oryzae pv. oryzae PXO99A]	20.19	1	2	2	3	104	11.9365	9.5249
188576908	PXO_06114	nucleoside diphosphate kinase [Xanthomonas oryzae pv. oryzae PXO99A]	19.86	1	3	3	3	141	15.2478	5.88428
188578719	PXO_03105	hypothetical protein PXO_03105 [Xanthomonas oryzae pv. oryzae PXO99A]	19.26	1	4	4	5	270	29.8238	5.021
188575494	PXO_04517	30S ribosomal protein S19 [Xanthomonas oryzae pv. oryzae PXO99A]	19.1	1	2	2	6	89	9.77628	10.6528
188578631	PXO_03185	DNA-binding protein [Xanthomonas oryzae pv. oryzae PXO99A]	18.95	1	3	3	5	153	16.1731	11.4438
188576058	PXO_00505	TAL effector AvrBs3/PthA [Xanthomonas oryzae pv. oryzae PXO99A]	18.38	17	1	1	3	653	67.8269	6.65381
188577961	PXO_02018	single-stranded DNA binding protein [Xanthomonas oryzae pv. oryzae PXO99A]	18.37	1	2	2	2	147	15.8725	5.17334
188578770	PXO_03050	beta-Ig-H3/fasciclin repeat containing protein [Xanthomonas oryzae pv. oryzae PXO99A]	18.32	1	3	3	4	202	20.4699	9.45166
188578865	PXO_02951	hypothetical protein PXO_02951 [Xanthomonas oryzae pv. oryzae PXO99A]	18.31	1	7	7	14	426	45.4468	6.53662
188577096	PXO_01197	dihydrolipoamide succinyltransferase [Xanthomonas oryzae pv. oryzae PXO99A]	18	1	6	6	8	400	42.066	6.45557
188574582	PXO_03899	lipoprotein [Xanthomonas oryzae pv. oryzae PXO99A]	17.92	1	1	1	1	106	11.6696	4.99561
188576307	PXO_05583	phosphate ABC transporter substrate-binding protein [Xanthomonas oryzae pv. oryzae PXO99A]	17.91	1	5	5	5	363	37.6361	6.81494
188579153	PXO_03265	2-hydroxyhepta-2,4-diene-1, 7-dioate isomerase [Xanthomonas oryzae pv. oryzae PXO99A]	17.89	1	4	4	5	285	30.6697	5.38916
188575505	PXO_04506	50S ribosomal protein L6 [Xanthomonas oryzae pv. oryzae PXO99A]	17.48	1	3	3	4	143	15.1043	9.65674
188579258	PXO_03485	50S ribosomal protein L34 [Xanthomonas oryzae pv. oryzae PXO99A]	17.39	1	1	1	1	46	5.30699	12.4253
188574559	PXO_03568	glutamine synthetase, type I [Xanthomonas oryzae pv. oryzae PXO99A]	17.13	1	8	8	12	467	51.5986	5.32568
188574889	PXO_04010	50S ribosomal protein L13 [Xanthomonas oryzae pv. oryzae PXO99A]	16.9	1	3	3	3	142	16.0886	9.87646
188574591	PXO_03888	organic hydroperoxide resistance protein [Xanthomonas oryzae pv. oryzae PXO99A]	16.9	1	3	3	4	142	14.4174	5.47803
188575478	PXO_04533	50S ribosomal protein L1 [Xanthomonas oryzae pv. oryzae PXO99A]	16.81	1	3	4	10	232	23.8648	9.61279
188575471	PXO_04541	50S ribosomal protein L25/general stress protein Ctc [Xanthomonas oryzae pv. oryzae PXO99A]	16.76	1	2	2	5	179	19.8893	4.76709
188575514	PXO_04496	DNA-directed RNA polymerase subunit alpha [Xanthomonas oryzae pv. oryzae PXO99A]	16.57	1	6	6	9	332	36.3411	5.87158
188576431	PXO_00663	hypothetical protein PXO_00663 [Xanthomonas oryzae pv. oryzae PXO99A]	16.46	1	3	3	5	237	21.4535	11.4292
188574890	PXO_04011	30S ribosomal protein S9 [Xanthomonas oryzae pv. oryzae PXO99A]	16.15	1	2	2	3	130	14.5098	10.9165
188576372	PXO_00722	poly(hydroxyalcanoate) granule associated protein [Xanthomonas oryzae pv. oryzae PXO99A]	16.04	1	4	4	4	187	19.9229	5.47803
188578315	PXO_02424	glutaredoxin-like protein [Xanthomonas oryzae pv. oryzae PXO99A]	15.58	1	4	5	10	308	32.9198	4.94482
188577936	PXO_02044	hypothetical protein PXO_02044 [Xanthomonas oryzae pv. oryzae PXO99A]	15.43	1	3	3	3	162	17.4411	9.68604
188576189	PXO_00382	elongation factor P [Xanthomonas oryzae pv. oryzae PXO99A]	15.3	1	2	2	3	183	20.3911	4.91943
188578710	PXO_03114	F0F1 ATP synthase subunit epsilon [Xanthomonas oryzae pv. oryzae PXO99A]	15	1	2	2	2	140	15.2363	6.53662
188574341	PXO_03410	protein HrpD6 [Xanthomonas oryzae pv. oryzae PXO99A]	15	1	1	1	2	80	8.69229	6.27783
188575513	PXO_04497	30S ribosomal protein S4 [Xanthomonas oryzae pv. oryzae PXO99A]	14.9	1	3	3	6	208	23.3284	9.77393
188578483	PXO_02598	inorganic pyrophosphatase [Xanthomonas oryzae pv. oryzae PXO99A]	14.61	1	3	3	5	178	19.698	5.14795
188577933	PXO_02047	Hcp family protein [Xanthomonas oryzae pv. oryzae PXO99A]	14.55	1	2	2	7	165	18.0451	6.17627
188574279	PXO_03475	biopolymer transport ExbB protein [Xanthomonas oryzae pv. oryzae PXO99A]	14.23	1	3	3	7	253	26.6656	6.0874
188575515	PXO_04495	50S ribosomal protein L17 [Xanthomonas oryzae pv. oryzae PXO99A]	14.17	1	2	2	2	127	14.3078	10.5942
188577428	PXO_01564	translocation protein TolB [Xanthomonas oryzae pv. oryzae PXO99A]	14.12	1	6	6	7	439	47.1129	9.18799
188574560	PXO_03567	nitrogen regulatory protein P-II [Xanthomonas oryzae pv. oryzae PXO99A]	14.04	1	2	2	2	114	12.3197	8.44092
188577147	PXO_01147	hypothetical protein PXO_01147 [Xanthomonas oryzae pv. oryzae PXO99A]	13.99	1	4	4	5	336	36.9962	6.04932
188574650	PXO_03827	TonB-dependent receptor [Xanthomonas oryzae pv. oryzae PXO99A]	13.9	1	11	11	16	892	98.3962	5.60498
188577257	PXO_01742	hypothetical protein PXO_01742 [Xanthomonas oryzae pv. oryzae PXO99A]	13.89	1	1	1	3	108	10.9975	6.93213
188577863	PXO_02119	fructose-bisphosphate aldolase class-I [Xanthomonas oryzae pv. oryzae PXO99A]	13.77	1	4	5	7	334	36.2525	5.03369
188579088	PXO_03208	toluene tolerance protein Ttg2D [Xanthomonas oryzae pv. oryzae PXO99A]	13.64	1	3	3	5	220	23.4412	9.45166
188578033	PXO_01939	TonB-dependent outer membrane receptor [Xanthomonas oryzae pv. oryzae PXO99A]	13.58	1	8	9	13	795	84.8342	5.18604
188577353	PXO_01644	TonB-dependent receptor [Xanthomonas oryzae pv. oryzae PXO99A]	13.37	1	12	12	20	875	95.6326	5.38916
188577070	PXO_01223	fkbp-type peptidyl-prolyl cis-trans isomerase; rotamase [Xanthomonas oryzae pv. oryzae PXO99A]	13.27	1	4	4	6	324	34.2704	9.30518
188577256	PXO_01743	outer membrane protein [Xanthomonas oryzae pv. oryzae PXO99A]	13.16	1	3	3	8	114	10.6401	4.42432
188575629	PXO_04730	cysteine protease [Xanthomonas oryzae pv. oryzae PXO99A]	13.14	2	3	3	6	312	33.6462	7.81104
394894859	PXO_04511	50S ribosomal protein L14 [Xanthomonas oryzae pv. oryzae PXO99A]	13.11	1	1	2	3	122	13.5084	10.1548
188578434	PXO_02545	malate dehydrogenase [Xanthomonas oryzae pv. oryzae PXO99A]	13.11	1	4	4	5	328	34.889	5.56689
188578290	PXO_02397	polyphosphate-selective porin O [Xanthomonas oryzae pv. oryzae PXO99A]	13.08	1	4	4	4	390	43.3488	7.09326
188578564	PXO_02705	50S ribosomal protein L32 [Xanthomonas oryzae pv. oryzae PXO99A]	12.9	1	1	1	4	62	6.98563	10.3599
188577427	PXO_01565	outer membrane protein P6 [Xanthomonas oryzae pv. oryzae PXO99A]	12.84	1	2	2	3	148	16.0157	5.2876
188578331	PXO_02439	outer membrane protein Slp [Xanthomonas oryzae pv. oryzae PXO99A]	12.65	1	2	2	3	166	18.088	6.66846
188577866	PXO_02116	phosphoglycerate kinase [Xanthomonas oryzae pv. oryzae PXO99A]	12.53	1	5	5	7	391	40.8155	5.21143
188575751	PXO_04864	lipoprotein [Xanthomonas oryzae pv. oryzae PXO99A]	12.42	1	2	2	2	161	17.6881	8.00146
188575550	PXO_04458	hypothetical protein PXO_04458 [Xanthomonas oryzae pv. oryzae PXO99A]	12.21	1	5	5	6	393	43.1584	8.08936
188575275	PXO_04391	hypothetical protein PXO_04391 [Xanthomonas oryzae pv. oryzae PXO99A]	12.16	1	1	1	4	74	7.97622	11.4878
188575960	PXO_00110	xylose isomerase [Xanthomonas oryzae pv. oryzae PXO99A]	12.13	1	5	5	6	445	48.7228	5.49072
188577572	PXO_01410	hypothetical protein PXO_01410 [Xanthomonas oryzae pv. oryzae PXO99A]	12.1	1	1	1	1	157	17.1468	5.99854
188578496	PXO_02610	3-isopropylmalate dehydrogenase [Xanthomonas oryzae pv. oryzae PXO99A]	11.76	1	3	4	8	357	38.1717	5.05908
188575506	PXO_04504	50S ribosomal protein L18 [Xanthomonas oryzae pv. oryzae PXO99A]	11.76	1	1	2	5	119	12.824	10.6528
188578498	PXO_02612	isopropylmalate isomerase small subunit [Xanthomonas oryzae pv. oryzae PXO99A]	11.16	1	2	2	2	215	24.2652	5.08447
188575736	PXO_04878	succinyl-CoA synthetase subunit alpha [Xanthomonas oryzae pv. oryzae PXO99A]	11	1	3	3	4	291	29.5104	7.45947
188576182	PXO_00389	superoxide dismutase [Xanthomonas oryzae pv. oryzae PXO99A]	10.84	1	3	3	7	203	22.7033	5.73193
188578644	PXO_03173	mannose-1-phosphate guanylyltransferase/mannose-6-phosphate isomerase [Xanthomonas oryzae pv. oryzae PXO99A]	10.71	1	4	4	5	467	50.9861	6.21436
188577681	PXO_01302	transcription elongation factor NusA [Xanthomonas oryzae pv. oryzae PXO99A]	10.51	1	6	6	6	495	54.1155	4.53857
188577971	PXO_02004	peroxiredoxin OsmC [Xanthomonas oryzae pv. oryzae PXO99A]	10.42	1	1	1	2	144	15.2746	5.51611
188577333	PXO_01666	TonB-dependent outer membrane Receptor [Xanthomonas oryzae pv. oryzae PXO99A]	10.42	1	9	9	11	969	103.247	4.94482
188575375	PXO_04643	peptidyl-prolyl cis-trans isomerase [Xanthomonas oryzae pv. oryzae PXO99A]	10.37	1	5	5	5	463	50.0158	5.92236
188578983	PXO_02836	two-component system regulatory protein (response regulator) required for AvrXa21 activity R2 (raxR2) [Xanthomonas oryzae pv. oryzae PXO99A]	10.31	1	2	2	2	223	24.8759	5.21143
188577872	PXO_02109	catalase [Xanthomonas oryzae pv. oryzae PXO99A]	10.13	1	8	8	8	701	76.7034	7.41553
188578441	PXO_02552	TonB-dependent outer membrane Receptor [Xanthomonas oryzae pv. oryzae PXO99A]	9.9	1	6	6	9	707	76.5899	5.31299
188574843	PXO_03964	hypothetical protein PXO_03964 [Xanthomonas oryzae pv. oryzae PXO99A]	9.72	1	2	2	2	247	24.9111	9.0415
188577069	PXO_01224	UDP-glucose dehydrogenase [Xanthomonas oryzae pv. oryzae PXO99A]	9.58	1	4	4	6	407	44.4965	5.85889
188577676	PXO_01307	polynucleotide phosphorylase/polyadenylase [Xanthomonas oryzae pv. oryzae PXO99A]	9.38	1	6	7	12	704	75.3876	5.64307
188576349	PXO_00745	30S ribosomal protein S18 [Xanthomonas oryzae pv. oryzae PXO99A]	9.21	1	1	1	1	76	8.9698	10.1841
188577166	PXO_01128	ribosome recycling factor [Xanthomonas oryzae pv. oryzae PXO99A]	9.19	1	2	2	2	185	20.3399	7.40088
188576482	PXO_00612	keto-hydroxyglutarate-aldolase/keto-deoxy-phosphogluconate aldolase [Xanthomonas oryzae pv. oryzae PXO99A]	9.13	1	2	2	2	219	22.8052	5.59229
188575491	PXO_04520	50S ribosomal protein L4 [Xanthomonas oryzae pv. oryzae PXO99A]	8.96	1	2	2	4	201	21.8137	9.5835
188578370	PXO_02476	ATP-dependent protease ATP-binding subunit ClpX [Xanthomonas oryzae pv. oryzae PXO99A]	8.88	2	3	3	5	428	47.1079	5.5415
188576643	PXO_00888	hypothetical protein PXO_00888 [Xanthomonas oryzae pv. oryzae PXO99A]	8.85	1	1	1	1	113	12.5077	9.99365
188578712	PXO_03112	F0F1 ATP synthase subunit gamma [Xanthomonas oryzae pv. oryzae PXO99A]	8.71	1	2	2	2	287	31.8927	9.59814
188578726	PXO_03097	outer membrane protein [Xanthomonas oryzae pv. oryzae PXO99A]	8.33	1	2	2	6	228	23.7067	5.5542
188578073	PXO_02147	30S ribosomal protein S16 [Xanthomonas oryzae pv. oryzae PXO99A]	8.24	1	1	1	1	85	9.52811	10.4624
188575735	PXO_04879	succinyl-CoA synthetase subunit beta [Xanthomonas oryzae pv. oryzae PXO99A]	8.23	1	3	3	6	389	41.3743	5.021
188578713	PXO_03111	F0F1 ATP synthase subunit alpha [Xanthomonas oryzae pv. oryzae PXO99A]	8.16	1	3	4	141	515	55.2768	5.51611
188577259	PXO_01740	hypothetical protein PXO_01740 [Xanthomonas oryzae pv. oryzae PXO99A]	8.16	1	2	2	2	196	19.729	5.24951
188577864	PXO_02118	pyruvate kinase [Xanthomonas oryzae pv. oryzae PXO99A]	8.15	1	4	4	4	466	49.8887	5.33838
188575492	PXO_04519	50S ribosomal protein L23 [Xanthomonas oryzae pv. oryzae PXO99A]	8.08	1	1	1	1	99	11.0369	10.1841
188577590	PXO_01392	exopolysaccharide xanthan biosynthesis chain length determinant protein GumC [Xanthomonas oryzae pv. oryzae PXO99A]	8.05	1	4	4	4	472	53.0969	6.48096
188575758	PXO_04857	hypothetical protein PXO_04857 [Xanthomonas oryzae pv. oryzae PXO99A]	7.95	1	1	1	1	151	17.0293	6.25244
188578643	PXO_03174	phosphohexose mutase [Xanthomonas oryzae pv. oryzae PXO99A]	7.81	1	3	3	3	448	48.9047	5.37646
188577591	PXO_01391	exopolysaccharide xanthan biosynthesis export protein GumB [Xanthomonas oryzae pv. oryzae PXO99A]	7.76	1	2	2	2	232	25.4322	8.26514
188574618	PXO_03859	hypothetical protein PXO_03859 [Xanthomonas oryzae pv. oryzae PXO99A]	7.69	1	2	2	9	351	36.9839	5.96045
188574616	PXO_03861	glycosyl transferase family protein [Xanthomonas oryzae pv. oryzae PXO99A]	7.69	1	2	2	2	325	36.8245	7.72314
188574885	PXO_04006	cAMP-regulatory protein [Xanthomonas oryzae pv. oryzae PXO99A]	7.66	1	2	2	3	222	24.8661	8.79248
188577071	PXO_01222	ABC transporter vitamin B12 uptake permease [Xanthomonas oryzae pv. oryzae PXO99A]	7.57	1	1	1	1	185	20.3436	9.18799
188579118	PXO_03298	endoglucanase [Xanthomonas oryzae pv. oryzae PXO99A]	7.49	1	2	2	3	347	37.9925	9.40771
188575899	PXO_00171	phosphopyruvate hydratase [Xanthomonas oryzae pv. oryzae PXO99A]	7.44	1	3	3	4	430	45.9865	5.03369
188579143	PXO_03274	oxidoreductase [Xanthomonas oryzae pv. oryzae PXO99A]	7.43	1	2	2	2	323	34.5269	5.5415
188577682	PXO_01301	hypothetical protein PXO_01301 [Xanthomonas oryzae pv. oryzae PXO99A]	7.39	1	1	1	2	176	19.2181	5.68115
188578523	PXO_02638	curved DNA binding protein [Xanthomonas oryzae pv. oryzae PXO99A]	7.36	1	2	2	3	299	31.7202	7.54736
188575497	PXO_04514	50S ribosomal protein L16 [Xanthomonas oryzae pv. oryzae PXO99A]	7.3	1	1	1	1	137	15.4893	10.7261
188574286	PXO_03468	aromatic amino acid aminotransferase [Xanthomonas oryzae pv. oryzae PXO99A]	7.25	1	3	3	3	400	43.1352	6.20166
188577830	PXO_01831	large-conductance mechanosensitive channel [Xanthomonas oryzae pv. oryzae PXO99A]	7.14	1	1	1	1	140	15.0523	9.34912
188579016	PXO_02801	TonB protein [Xanthomonas oryzae pv. oryzae PXO99A]	7.06	1	2	2	4	340	35.9546	6.81494
188578324	PXO_02433	peptide deformylase [Xanthomonas oryzae pv. oryzae PXO99A]	7.02	1	1	1	1	171	19.0656	4.99561
188574479	PXO_03650	spermidine synthase [Xanthomonas oryzae pv. oryzae PXO99A]	7.02	1	2	2	2	285	31.5475	5.24951
188575910	PXO_00160	hypothetical protein PXO_00160 [Xanthomonas oryzae pv. oryzae PXO99A]	6.93	1	1	1	1	101	11.1872	9.24658
188575645	PXO_04811	peptidoglycan-associated outer membrane lipoprotein [Xanthomonas oryzae pv. oryzae PXO99A]	6.92	1	1	1	1	159	16.3874	9.27588
188575358	PXO_04659	two-component system regulatory protein [Xanthomonas oryzae pv. oryzae PXO99A]	6.75	1	2	2	2	237	26.8322	5.8208
188578371	PXO_02477	ATP-dependent Clp protease proteolytic subunit [Xanthomonas oryzae pv. oryzae PXO99A]	6.73	1	2	2	2	208	22.7818	5.60498
188576072	PXO_00490	regulator of pathogenicity factors [Xanthomonas oryzae pv. oryzae PXO99A]	6.59	1	2	2	3	425	46.1811	7.1665
188577697	PXO_01286	preprotein translocase subunit SecG [Xanthomonas oryzae pv. oryzae PXO99A]	6.54	1	1	1	1	153	15.3539	9.40771
188578372	PXO_02478	trigger factor [Xanthomonas oryzae pv. oryzae PXO99A]	6.51	1	3	3	3	430	48.1999	5.22412
188578485	PXO_02600	TonB-dependent receptor [Xanthomonas oryzae pv. oryzae PXO99A]	6.42	1	6	6	9	981	106.186	6.01123
188578105	PXO_02236	hypothetical protein PXO_02236 [Xanthomonas oryzae pv. oryzae PXO99A]	6.42	1	1	1	1	218	23.9383	9.37842
188575428	PXO_04589	alkyl hydroperoxide reductase subunit C [Xanthomonas oryzae pv. oryzae PXO99A]	6.42	1	1	1	3	187	20.4195	6.87354
188577241	PXO_01757	fkbp-type peptidyl-prolyl cis-trans isomerase slyd [Xanthomonas oryzae pv. oryzae PXO99A]	6.37	1	1	1	1	157	16.7175	4.58936
188574326	PXO_03425	histone H1 [Xanthomonas oryzae pv. oryzae PXO99A]	6.36	1	2	2	2	283	28.7575	10.7554
188577384	PXO_01609	hypothetical protein PXO_01609 [Xanthomonas oryzae pv. oryzae PXO99A]	6.33	1	1	1	1	158	16.8568	4.77979
188579200	PXO_03551	outer membrane protein [Xanthomonas oryzae pv. oryzae PXO99A]	6.28	1	3	3	3	446	47.4102	5.56689
188576663	PXO_00870	hypothetical protein PXO_00870 [Xanthomonas oryzae pv. oryzae PXO99A]	6.21	1	1	1	1	145	14.5836	9.33447
188576157	PXO_00414	iron-sulfur cluster binding protein [Xanthomonas oryzae pv. oryzae PXO99A]	6.2	1	1	1	2	355	40.0013	7.69385
188574873	PXO_03994	isocitrate dehydrogenase [Xanthomonas oryzae pv. oryzae PXO99A]	6.19	2	5	5	5	743	80.292	5.65576
188575512	PXO_04498	30S ribosomal protein S11 [Xanthomonas oryzae pv. oryzae PXO99A]	6.15	1	1	1	2	130	13.9346	10.9019
188575256	PXO_04409	ABC transporter ATP-binding protein [Xanthomonas oryzae pv. oryzae PXO99A]	6.15	1	3	3	3	553	61.6829	5.52881
229358032	PXO_04280	ATP-dependent protease peptidase subunit [Xanthomonas oryzae pv. oryzae PXO99A]	6.01	1	1	1	1	183	19.2962	6.39209
188575170	PXO_04290	tail-specific protease [Xanthomonas oryzae pv. oryzae PXO99A]	5.98	1	4	4	4	719	79.2372	6.29053
188576218	PXO_00353	N-acetylornithine carbamoyltransferase [Xanthomonas oryzae pv. oryzae PXO99A]	5.97	1	1	1	1	335	37.3539	6.53662
188576042	PXO_00022	superoxide dismutase [Xanthomonas oryzae pv. oryzae PXO99A]	5.96	1	2	2	2	235	25.7561	8.30908
188575544	PXO_04464	septum site-determining protein MinD [Xanthomonas oryzae pv. oryzae PXO99A]	5.95	1	1	1	1	269	28.837	5.35107
188575482	PXO_04529	DNA-directed RNA polymerase subunit beta' [Xanthomonas oryzae pv. oryzae PXO99A]	5.91	1	9	10	12	1405	155.136	7.69385
188577097	PXO_01196	dihydrolipoamide dehydrogenase [Xanthomonas oryzae pv. oryzae PXO99A]	5.86	1	3	3	4	478	50.1031	6.43018
188578152	PXO_02185	PspA/IM30 family protein [Xanthomonas oryzae pv. oryzae PXO99A]	5.84	1	2	2	2	257	27.3592	8.79248
188575326	PXO_04338	S-adenosyl-L-homocysteine hydrolase [Xanthomonas oryzae pv. oryzae PXO99A]	5.83	1	1	3	9	480	52.7381	5.80811
188578954	PXO_02864	catalase [Xanthomonas oryzae pv. oryzae PXO99A]	5.79	1	2	2	2	363	39.0187	9.51025
188575260	PXO_04405	serine hydroxymethyltransferase [Xanthomonas oryzae pv. oryzae PXO99A]	5.76	1	3	3	4	417	44.8839	6.84424
188579052	PXO_02764	acyltransferase [Xanthomonas oryzae pv. oryzae PXO99A]	5.74	1	1	1	1	209	23.7837	10.7847
188575165	PXO_04285	penicillin-binding protein 6 [Xanthomonas oryzae pv. oryzae PXO99A]	5.74	1	2	2	2	401	43.5721	8.27979
188577751	PXO_01908	peptidyl-prolyl cis-trans isomerase [Xanthomonas oryzae pv. oryzae PXO99A]	5.66	1	1	1	1	159	17.4447	5.85889
188577859	PXO_02123	cysteine synthase A [Xanthomonas oryzae pv. oryzae PXO99A]	5.64	1	2	2	2	319	34.1197	5.85889
188578034	PXO_01938	TonB-dependent outer membrane Receptor [Xanthomonas oryzae pv. oryzae PXO99A]	5.63	1	3	4	5	799	85.6111	5.71924
188578499	PXO_02613	isopropylmalate isomerase large subunit [Xanthomonas oryzae pv. oryzae PXO99A]	5.6	1	3	3	3	482	51.5279	6.06201
188578571	PXO_02698	CRISPR-associated protein, Csd2 family [Xanthomonas oryzae pv. oryzae PXO99A]	5.56	1	2	2	2	288	32.2566	6.96143
188578369	PXO_02475	ATP-dependent protease La [Xanthomonas oryzae pv. oryzae PXO99A]	5.47	1	3	3	3	823	90.5089	8.95361
188575335	PXO_04686	S-adenosylmethionine synthetase [Xanthomonas oryzae pv. oryzae PXO99A]	5.46	1	2	2	3	403	43.6354	7.86963
188574272	PXO_03482	DNA polymerase III subunit beta [Xanthomonas oryzae pv. oryzae PXO99A]	5.46	1	2	2	2	366	40.6845	5.40186
188575689	PXO_04825	ATP-dependent RNA helicase [Xanthomonas oryzae pv. oryzae PXO99A]	5.37	1	1	3	3	614	67.2455	9.37842
188579071	PXO_02746	polyvinylalcohol dehydrogenase [Xanthomonas oryzae pv. oryzae PXO99A]	5.35	1	3	3	5	561	58.9762	8.04541
188578529	PXO_02646	ISXo8 transposase [Xanthomonas oryzae pv. oryzae PXO99A]	5.35	66	1	1	1	243	26.5527	9.59814
188575496	PXO_04515	30S ribosomal protein S3 [Xanthomonas oryzae pv. oryzae PXO99A]	5.33	1	1	1	2	244	27.4216	10.1255
188574749	PXO_03719	transcription termination factor Rho [Xanthomonas oryzae pv. oryzae PXO99A]	5.25	1	3	3	4	629	69.1163	8.83643
188576961	PXO_06170	response regulator [Xanthomonas oryzae pv. oryzae PXO99A]	5.24	1	1	1	1	210	22.726	7.69385
188574712	PXO_03758	FMN reductase [Xanthomonas oryzae pv. oryzae PXO99A]	5	1	1	1	1	180	19.7164	6.72705
188574295	PXO_03458	trans-2-enoyl-CoA reductase [Xanthomonas oryzae pv. oryzae PXO99A]	4.94	1	2	2	2	405	44.0405	5.5415
188575075	PXO_04176	exoglucanase A [Xanthomonas oryzae pv. oryzae PXO99A]	4.93	1	3	3	5	548	57.7209	8.47021
188574554	PXO_03572	hypothetical protein PXO_03572 [Xanthomonas oryzae pv. oryzae PXO99A]	4.93	1	1	1	1	203	21.9698	5.33838
188575485	PXO_04525	elongation factor G [Xanthomonas oryzae pv. oryzae PXO99A]	4.78	1	3	3	4	690	75.7531	5.22412
188578081	PXO_02261	aldose 1-epimerase [Xanthomonas oryzae pv. oryzae PXO99A]	4.62	1	1	1	1	346	37.2448	5.5542
188576495	PXO_00600	succinate dehydrogenase iron-sulfur subunit [Xanthomonas oryzae pv. oryzae PXO99A]	4.62	1	1	1	1	260	29.3626	8.11865
188577165	PXO_01129	uridylate kinase [Xanthomonas oryzae pv. oryzae PXO99A]	4.58	1	1	1	1	240	25.8645	6.41748
188577389	PXO_01604	pilus biogenesis protein [Xanthomonas oryzae pv. oryzae PXO99A]	4.55	1	1	1	1	176	19.9394	6.59521
188576905	PXO_06111	hypothetical protein PXO_06111 [Xanthomonas oryzae pv. oryzae PXO99A]	4.55	1	1	1	1	286	30.3847	8.47021
188578236	PXO_02341	transketolase [Xanthomonas oryzae pv. oryzae PXO99A]	4.5	1	3	3	3	666	72.5135	6.07471
188577722	PXO_01262	aspartate-semialdehyde dehydrogenase [Xanthomonas oryzae pv. oryzae PXO99A]	4.4	1	1	1	1	341	36.6937	5.10986
188577345	PXO_01652	inner membrane protein [Xanthomonas oryzae pv. oryzae PXO99A]	4.36	1	1	1	1	321	35.0224	5.84619
188578988	PXO_02830	catalase [Xanthomonas oryzae pv. oryzae PXO99A]	4.34	1	2	2	2	507	56.4138	8.68994
188577299	PXO_01700	TonB-dependent receptor [Xanthomonas oryzae pv. oryzae PXO99A]	4.32	1	1	1	1	278	31.0546	6.56592
188576211	PXO_00359	DnaK supressor [Xanthomonas oryzae pv. oryzae PXO99A]	4.32	1	1	1	1	162	18.9625	5.17334
188579154	PXO_03264	dehydrogenase/reductase SDR family member 6 [Xanthomonas oryzae pv. oryzae PXO99A]	4.3	1	1	1	1	256	26.9457	7.28369
188578480	PXO_02592	hypothetical protein PXO_02592 [Xanthomonas oryzae pv. oryzae PXO99A]	4.29	1	1	1	1	163	17.357	9.31982
188576877	PXO_06080	dioxygenase [Xanthomonas oryzae pv. oryzae PXO99A]	4.26	1	1	1	1	188	21.2926	5.33838
188576259	PXO_00313	heat shock protein 90 [Xanthomonas oryzae pv. oryzae PXO99A]	4.26	1	3	3	5	634	70.8443	5.42725
188578378	PXO_02485	isocitrate dehydrogenase [Xanthomonas oryzae pv. oryzae PXO99A]	4.18	1	1	3	7	335	35.5064	5.42725
188578239	PXO_02344	hypothetical protein PXO_02344 [Xanthomonas oryzae pv. oryzae PXO99A]	4.12	1	1	1	1	607	65.6206	8.41162
188578253	PXO_02359	type II citrate synthase [Xanthomonas oryzae pv. oryzae PXO99A]	4.07	1	2	2	2	442	49.2209	6.21436
188575600	PXO_04761	phosphoglyceromutase [Xanthomonas oryzae pv. oryzae PXO99A]	4.02	1	1	1	2	249	27.9154	6.80029
188575985	PXO_00085	transcription elongation factor GreA [Xanthomonas oryzae pv. oryzae PXO99A]	3.9	1	1	1	1	154	16.8508	4.95752
188577819	PXO_01843	lipase; esterase [Xanthomonas oryzae pv. oryzae PXO99A]	3.87	1	2	2	2	594	62.3046	5.36377
188577975	PXO_02000	hypothetical protein PXO_02000 [Xanthomonas oryzae pv. oryzae PXO99A]	3.72	1	1	1	1	188	20.116	4.4751
188578367	PXO_02473	peptidyl-prolyl cis-trans isomerase [Xanthomonas oryzae pv. oryzae PXO99A]	3.7	1	2	2	2	675	73.3752	7.63525
188578776	PXO_03044	tryptophan repressor binding protein [Xanthomonas oryzae pv. oryzae PXO99A]	3.66	1	1	1	1	191	20.167	6.53662
188576872	PXO_06075	D-3-phosphoglycerate dehydrogenase [Xanthomonas oryzae pv. oryzae PXO99A]	3.63	1	1	1	1	413	43.8821	6.23975
188578506	PXO_02620	L-isoaspartate protein carboxylmethyltransferase [Xanthomonas oryzae pv. oryzae PXO99A]	3.59	1	1	1	1	223	24.8587	4.93213
188576406	PXO_00689	pantoate--beta-alanine ligase [Xanthomonas oryzae pv. oryzae PXO99A]	3.57	2	1	1	2	280	30.3724	5.33838
188579144	PXO_03273	hypothetical protein PXO_03273 [Xanthomonas oryzae pv. oryzae PXO99A]	3.52	1	1	1	1	284	30.8627	9.08545
188578408	PXO_02514	hypothetical protein PXO_02514 [Xanthomonas oryzae pv. oryzae PXO99A]	3.52	1	1	1	1	227	24.796	4.89404
188578497	PXO_02611	methyltransferase in menaquinone/biotin biosynthesis [Xanthomonas oryzae pv. oryzae PXO99A]	3.45	1	1	1	1	261	28.3985	6.39209
188578436	PXO_02547	GTP-binding protein TypA [Xanthomonas oryzae pv. oryzae PXO99A]	3.45	1	1	2	7	609	67.1258	5.43994
188577286	PXO_01713	periplasmic protease [Xanthomonas oryzae pv. oryzae PXO99A]	3.41	1	2	2	2	528	54.1301	8.47021
188578062	PXO_02158	ATP-dependent chaperone ClpB [Xanthomonas oryzae pv. oryzae PXO99A]	3.34	1	1	3	8	898	99.267	5.66846
188577415	PXO_01577	DNA-binding related protein [Xanthomonas oryzae pv. oryzae PXO99A]	3.31	1	1	1	3	181	20.1931	6.11279
188577095	PXO_01198	2-oxoglutarate dehydrogenase E1 component [Xanthomonas oryzae pv. oryzae PXO99A]	3.29	1	3	3	3	942	104.257	6.40479
188575394	PXO_04623	hypothetical protein PXO_04623 [Xanthomonas oryzae pv. oryzae PXO99A]	3.27	1	1	1	1	245	27.3927	8.88037
188578077	PXO_02143	signal recognition particle protein [Xanthomonas oryzae pv. oryzae PXO99A]	3.26	1	2	2	2	460	49.6604	9.84717
188578299	PXO_02406	two-component system sensor protein [Xanthomonas oryzae pv. oryzae PXO99A]	3.25	1	1	1	1	461	49.9574	6.97607
188575481	PXO_04530	DNA-directed RNA polymerase subunit beta [Xanthomonas oryzae pv. oryzae PXO99A]	3.18	1	5	5	5	1383	154.176	5.64307
188578143	PXO_02198	TonB-dependent receptor [Xanthomonas oryzae pv. oryzae PXO99A]	3.15	1	3	3	3	1048	113.423	4.97021
188574912	PXO_04034	ISXo1 transposase [Xanthomonas oryzae pv. oryzae PXO99A]	3.11	12	1	1	1	322	36.3861	10.0229
188577063	PXO_01230	fructokinase [Xanthomonas oryzae pv. oryzae PXO99A]	3.05	1	1	1	1	328	34.7065	4.94482
188574705	PXO_03765	formyltetrahydrofolate deformylase [Xanthomonas oryzae pv. oryzae PXO99A]	3.04	1	1	1	1	263	29.4013	7.50342
188576082	PXO_00481	multidrug resistance protein [Xanthomonas oryzae pv. oryzae PXO99A]	3	1	1	1	1	434	45.0633	7.28369
188577235	PXO_01763	GTN Reductase [Xanthomonas oryzae pv. oryzae PXO99A]	2.96	1	1	1	1	372	40.2586	5.36377
188574702	PXO_03768	FMN oxidoreductase [Xanthomonas oryzae pv. oryzae PXO99A]	2.96	1	1	1	2	372	39.7504	6.03662
188575229	PXO_04434	thiol:disulfide interchange protein [Xanthomonas oryzae pv. oryzae PXO99A]	2.95	1	1	1	1	271	28.5154	7.02002
188576219	PXO_00352	argininosuccinate synthase [Xanthomonas oryzae pv. oryzae PXO99A]	2.91	1	1	1	1	413	45.0461	5.92236
188578488	PXO_02603	thiamine biosynthesis protein ThiC [Xanthomonas oryzae pv. oryzae PXO99A]	2.88	1	1	2	10	625	69.1829	6.3667
188577742	PXO_01239	metallopeptidase [Xanthomonas oryzae pv. oryzae PXO99A]	2.83	1	2	2	2	671	72.6273	8.74854
188576359	PXO_00735	methylthioribose-1-phosphate isomerase [Xanthomonas oryzae pv. oryzae PXO99A]	2.82	1	1	1	1	354	37.2482	6.07471
188577881	PXO_02099	alanyl dipeptidyl peptidase [Xanthomonas oryzae pv. oryzae PXO99A]	2.81	1	1	1	1	713	77.8025	6.59521
188578518	PXO_02633	adenylosuccinate synthetase [Xanthomonas oryzae pv. oryzae PXO99A]	2.79	1	1	1	1	430	46.2069	5.73193
188578038	PXO_01933	4-hydroxy-2-oxovalerate aldolase [Xanthomonas oryzae pv. oryzae PXO99A]	2.77	1	1	1	1	253	26.9744	6.78564
188576257	PXO_00315	ISXoo2 transposase [Xanthomonas oryzae pv. oryzae PXO99A]	2.74	1	1	1	2	219	24.2148	11.5317
188574947	PXO_04069	RNA polymerase sigma factor RpoD [Xanthomonas oryzae pv. oryzae PXO99A]	2.72	1	2	2	3	624	69.9277	5.021
188579117	PXO_03299	endoglucanase [Xanthomonas oryzae pv. oryzae PXO99A]	2.7	1	1	1	1	333	36.5894	8.32373
188576647	PXO_00886	beta-alanine synthetase [Xanthomonas oryzae pv. oryzae PXO99A]	2.68	1	1	1	1	299	33.2028	5.61768
188576627	PXO_00905	inosine 5'-monophosphate dehydrogenase [Xanthomonas oryzae pv. oryzae PXO99A]	2.68	1	1	1	1	485	51.7335	7.35693
188576493	PXO_00602	succinate dehydrogenase flavoprotein subunit [Xanthomonas oryzae pv. oryzae PXO99A]	2.68	1	2	2	3	596	65.2914	6.34131
188576906	PXO_06112	type IV pilus biogenesis/stability protein PilW [Xanthomonas oryzae pv. oryzae PXO99A]	2.67	1	1	1	1	262	27.4922	8.41162
188578322	PXO_02431	cellulase S [Xanthomonas oryzae pv. oryzae PXO99A]	2.65	1	1	1	3	302	32.5291	9.51025
188578658	PXO_05411	glycosyl transferase family protein [Xanthomonas oryzae pv. oryzae PXO99A]	2.58	1	1	1	1	387	42.8994	6.53662
188578412	PXO_02518	sulfate ABC transporter substrate-binding protein [Xanthomonas oryzae pv. oryzae PXO99A]	2.47	1	1	1	1	365	40.6009	6.91748
188578534	PXO_02733	TonB-dependent outer membrane receptor [Xanthomonas oryzae pv. oryzae PXO99A]	2.45	1	2	2	2	897	97.5625	6.0874
188575610	PXO_04751	chemotaxis protein [Xanthomonas oryzae pv. oryzae PXO99A]	2.44	1	1	1	1	698	73.7544	5.19873
188578977	PXO_02842	biotin--protein ligase [Xanthomonas oryzae pv. oryzae PXO99A]	2.37	1	1	1	1	338	34.8995	8.35303
188578598	PXO_02671	adhesin-like protein A [Xanthomonas oryzae pv. oryzae PXO99A]	2.37	1	2	2	2	1265	119.786	5.17334
188578669	PXO_03152	outer membrane protein [Xanthomonas oryzae pv. oryzae PXO99A]	2.36	1	1	1	1	296	31.4799	9.61279
188577638	PXO_01344	phage tail sheath protein [Xanthomonas oryzae pv. oryzae PXO99A]	2.32	1	1	1	3	388	41.6535	5.35107
188574291	PXO_03463	L-lactate dehydrogenase [Xanthomonas oryzae pv. oryzae PXO99A]	2.32	1	1	1	1	388	41.8157	8.1626
188578864	PXO_02952	NADH pyrophosphatase [Xanthomonas oryzae pv. oryzae PXO99A]	2.27	1	1	1	1	308	33.2411	6.31592
188577691	PXO_01292	NADH-quinone oxidoreductase, f subunit [Xanthomonas oryzae pv. oryzae PXO99A]	2.25	1	1	1	1	444	48.0909	6.78564
188576903	PXO_06109	serine/threonine protein kinase [Xanthomonas oryzae pv. oryzae PXO99A]	2.25	1	1	1	1	400	41.9459	8.47021
188577426	PXO_01566	tol-pal system protein YbgF [Xanthomonas oryzae pv. oryzae PXO99A]	2.24	1	1	1	1	268	29.0638	6.22705
188578092	PXO_02249	succinyl-diaminopimelate desuccinylase [Xanthomonas oryzae pv. oryzae PXO99A]	2.21	1	1	1	1	497	53.4478	5.16064
188577724	PXO_01260	chorismate synthase [Xanthomonas oryzae pv. oryzae PXO99A]	2.18	1	1	1	1	367	39.1278	6.62451
188576956	PXO_06165	flagellin [Xanthomonas oryzae pv. oryzae PXO99A]	2.05	1	1	1	1	390	39.462	5.26221
188575984	PXO_00086	carbamoyl phosphate synthase large subunit [Xanthomonas oryzae pv. oryzae PXO99A]	2.04	1	2	3	7	1080	117.285	4.99561
188578920	PXO_02898	ribonucleotide-diphosphate reductase subunit beta [Xanthomonas oryzae pv. oryzae PXO99A]	2.02	1	1	1	1	347	39.5627	5.16064
188577209	PXO_01790	methionyl-tRNA synthetase [Xanthomonas oryzae pv. oryzae PXO99A]	2.02	1	1	1	1	694	75.384	6.01123
188578723	PXO_03101	dihydrolipoamide acetyltransferase [Xanthomonas oryzae pv. oryzae PXO99A]	2.01	1	1	1	1	598	60.8821	5.26221
188578814	PXO_03004	acetyl-CoA carboxylase biotin carboxylase subunit [Xanthomonas oryzae pv. oryzae PXO99A]	1.98	1	1	1	1	455	49.3345	7.37158
188576408	PXO_00687	glucose-6-phosphate isomerase [Xanthomonas oryzae pv. oryzae PXO99A]	1.98	1	1	1	1	504	54.2989	5.87158
188578466	PXO_02579	hypothetical protein PXO_02579 [Xanthomonas oryzae pv. oryzae PXO99A]	1.94	1	1	1	1	516	52.3258	7.13721
188575786	PXO_00291	RHS Repeat family [Xanthomonas oryzae pv. oryzae PXO99A]	1.94	3	1	1	4	412	46.4004	6.72705
188578711	PXO_03113	F0F1 ATP synthase subunit beta [Xanthomonas oryzae pv. oryzae PXO99A]	1.92	1	1	1	1	468	50.9199	5.33838
188577388	PXO_01605	pilus biogenesis protein [Xanthomonas oryzae pv. oryzae PXO99A]	1.92	1	1	1	1	678	71.7657	5.0083
188576498	PXO_00597	lipoprotein releasing system transmembrane protein [Xanthomonas oryzae pv. oryzae PXO99A]	1.92	1	1	1	1	416	45.2811	8.98291
188574921	PXO_04043	signal peptide peptidase SppA, 67K type [Xanthomonas oryzae pv. oryzae PXO99A]	1.91	1	1	1	1	629	67.8101	8.25049
188577171	PXO_01121	outer membrane antigen [Xanthomonas oryzae pv. oryzae PXO99A]	1.9	1	2	2	2	788	87.9006	6.03662
188578521	PXO_02636	integral membrane protease subunit [Xanthomonas oryzae pv. oryzae PXO99A]	1.87	1	1	1	1	375	40.6803	9.65674
188575136	PXO_04279	ATP-dependent protease ATP-binding subunit HslU [Xanthomonas oryzae pv. oryzae PXO99A]	1.86	1	1	1	3	485	53.8282	5.56689
188577475	PXO_01517	ribonuclease E [Xanthomonas oryzae pv. oryzae PXO99A]	1.78	1	2	2	3	1238	130.428	6.12549
188575189	PXO_04309	hypothetical protein PXO_04309 [Xanthomonas oryzae pv. oryzae PXO99A]	1.78	1	1	1	10	394	43.446	4.88135
188577680	PXO_01303	translation initiation factor IF-2 [Xanthomonas oryzae pv. oryzae PXO99A]	1.77	1	2	2	2	904	96.1391	7.26904
188577690	PXO_01293	NADH dehydrogenase subunit G [Xanthomonas oryzae pv. oryzae PXO99A]	1.76	1	1	1	2	739	78.6675	6.75635
188577153	PXO_01141	2,3,4,5-tetrahydropyridine-2,6-carboxylate N-succinyltransferase [Xanthomonas oryzae pv. oryzae PXO99A]	1.76	1	1	1	1	398	41.3435	9.68604
188576379	PXO_00716	P-protein [Xanthomonas oryzae pv. oryzae PXO99A]	1.74	1	1	1	1	402	43.7476	7.41553
188578307	PXO_02416	alpha-amlyase [Xanthomonas oryzae pv. oryzae PXO99A]	1.72	1	1	1	1	638	69.8537	5.8335
188575942	PXO_00130	PhoH family protein [Xanthomonas oryzae pv. oryzae PXO99A]	1.72	1	1	1	1	465	52.3218	5.41455
188575747	PXO_04868	glycosyl hydrolase family protein [Xanthomonas oryzae pv. oryzae PXO99A]	1.69	1	1	1	1	592	67.1427	5.37646
188578900	PXO_02918	arginyl-tRNA synthetase [Xanthomonas oryzae pv. oryzae PXO99A]	1.6	1	1	1	1	562	62.0075	5.85889
188575614	PXO_04745	transcription-repair coupling factor [Xanthomonas oryzae pv. oryzae PXO99A]	1.56	1	1	1	1	1154	127.274	6.15088
188579055	PXO_02761	peptidyl-dipeptidase dcp [Xanthomonas oryzae pv. oryzae PXO99A]	1.52	1	1	1	1	722	79.9827	6.15088
188578674	PXO_03147	ATP-dependent RNA helicase [Xanthomonas oryzae pv. oryzae PXO99A]	1.52	1	1	1	4	460	50.0446	10.1987
188574432	PXO_03327	TonB-dependent receptor [Xanthomonas oryzae pv. oryzae PXO99A]	1.39	1	1	1	1	862	94.0303	7.1665
188579067	PXO_02750	hypothetical protein PXO_02750 [Xanthomonas oryzae pv. oryzae PXO99A]	1.36	1	1	1	1	885	96.408	7.95752
188576419	PXO_00676	beta-glucosidase [Xanthomonas oryzae pv. oryzae PXO99A]	1.36	1	1	1	2	735	78.4062	6.87354
188577358	PXO_01638	glucan 1,4-beta-glucosidase [Xanthomonas oryzae pv. oryzae PXO99A]	1.35	1	1	1	1	889	95.0931	6.72705
188576662	PXO_00871	ribosomal large subunit pseudouridine synthase B [Xanthomonas oryzae pv. oryzae PXO99A]	1.28	1	1	1	1	546	57.2835	10.4478
188574691	PXO_03778	hypothetical protein PXO_03778 [Xanthomonas oryzae pv. oryzae PXO99A]	1.27	1	1	1	1	865	94.4402	6.59521
188576611	PXO_00922	phosphoenolpyruvate synthase [Xanthomonas oryzae pv. oryzae PXO99A]	1.25	1	1	1	1	797	86.3474	5.32568
188578246	PXO_02351	fimbrial assembly protein [Xanthomonas oryzae pv. oryzae PXO99A]	1.22	1	1	1	1	655	69.5545	8.66064
188577684	PXO_01299	NADH dehydrogenase subunit M [Xanthomonas oryzae pv. oryzae PXO99A]	1.22	1	1	1	1	491	53.2694	7.66455
188578743	PXO_03078	sensor histidine kinase [Xanthomonas oryzae pv. oryzae PXO99A]	1.18	1	1	1	1	678	74.9595	5.37646
188574648	PXO_03829	glycyl-tRNA synthetase subunit beta [Xanthomonas oryzae pv. oryzae PXO99A]	1.07	1	1	1	1	745	79.672	5.50342
188574384	PXO_03372	malto-oligosyltrehalose synthase [Xanthomonas oryzae pv. oryzae PXO99A]	1.04	1	1	1	1	869	95.8039	7.60596
188574810	PXO_03930	pyruvate dehydrogenase subunit E1 [Xanthomonas oryzae pv. oryzae PXO99A]	1.01	1	1	1	1	895	99.5369	6.30322
188576360	PXO_00734	DNA gyrase subunit A [Xanthomonas oryzae pv. oryzae PXO99A]	0.89	1	1	1	3	898	98.7323	5.31299
188574669	PXO_03803	biotin carboxylase [Xanthomonas oryzae pv. oryzae PXO99A]	0.89	1	1	1	1	675	72.3229	6.37939
188574441	PXO_03319	glutamate synthase subunit alpha [Xanthomonas oryzae pv. oryzae PXO99A]	0.89	1	1	1	5	1462	159.51	6.85889
