# Supplementary material for: Comparative proteomic analysis reveals novel insights into the interaction between rice and Xanthomonas oryzae pv. oryzae
Source: BMC Plant Biol. 2020 Dec 14;20:563. doi: 10.1186/s12870-020-02769-7 (PMC7734852; doi:10.1186/s12870-020-02769-7)
Supplement: Supplementary file 3 — Additional file 3. Information regarding all identified peptides. [file 12870_2020_2769_MOESM3_ESM.xlsx]

## Sheet: Sheet1
Additional file 3. Information regarding all identified peptides.
Protein Group Accessions	Sequence	PSM Ambiguity	Modifications	q-Value	PEP	# Missed Cleavages	m/z [Da]	MH+ [Da]	Spectrum File
11466848	rcESAcPTDFLSVR	Unambiguous	N-Term(TMT6plex); C2(Carbamidomethyl); C6(Carbamidomethyl)	0	1.431e-08	1	642.983	1926.94	120691F_B_7.raw
11466848	rcESAcPTDFLSVR	Unambiguous	N-Term(TMT6plex); C2(Carbamidomethyl); C6(Carbamidomethyl)	0	2.02e-10	1	642.984	1926.94	120691F_A_7.raw
11466848	acPTDVLEmIPWDGck	Unambiguous	N-Term(TMT6plex); C2(Carbamidomethyl); M9(Oxidation); C15(Carbamidomethyl); K16(TMT6plex)	0	1.093e-07	0	789.391	2366.16	120691F_A_6.raw
11466848	rcESAcPTDFLSVR	Unambiguous	N-Term(TMT6plex); C2(Carbamidomethyl); C6(Carbamidomethyl)	0	3.757e-06	1	642.983	1926.93	120691F_B_7.raw
11466848	acPTDVLEMIPWDGck	Unambiguous	N-Term(TMT6plex); C2(Carbamidomethyl); C15(Carbamidomethyl); K16(TMT6plex)	0	2.795e-07	0	784.059	2350.16	120691F_A_7.raw
11466848	acPTDVLEmIPWDGck	Unambiguous	N-Term(TMT6plex); C2(Carbamidomethyl); M9(Oxidation); C15(Carbamidomethyl); K16(TMT6plex)	0	2.519e-07	0	789.391	2366.16	120691F_B_7.raw
11466848	acPTDVLEmIPWDGck	Unambiguous	N-Term(TMT6plex); C2(Carbamidomethyl); M9(Oxidation); C15(Carbamidomethyl); K16(TMT6plex)	0	3.091e-07	0	592.296	2366.16	120691F_B_4.raw
11466848	acPTDVLEMIPWDGck	Unambiguous	N-Term(TMT6plex); C2(Carbamidomethyl); C15(Carbamidomethyl); K16(TMT6plex)	0	2.086e-10	0	1175.59	2350.16	120691F_A_6.raw
11466848	acPTDVLEmIPWDGck	Unambiguous	N-Term(TMT6plex); C2(Carbamidomethyl); M9(Oxidation); C15(Carbamidomethyl); K16(TMT6plex)	0	9.331e-08	0	789.391	2366.16	120691F_A_3.raw
11466848	acPTDVLEMIPWDGck	Unambiguous	N-Term(TMT6plex); C2(Carbamidomethyl); C15(Carbamidomethyl); K16(TMT6plex)	0	1.171e-07	0	784.059	2350.16	120691F_A_6.raw
11466848	acPTDVLEMIPWDGck	Unambiguous	N-Term(TMT6plex); C2(Carbamidomethyl); C15(Carbamidomethyl); K16(TMT6plex)	0	4.43e-08	0	784.059	2350.16	120691F_B_7.raw
11466848	acPTDVLEmIPWDGck	Unambiguous	N-Term(TMT6plex); C2(Carbamidomethyl); M9(Oxidation); C15(Carbamidomethyl); K16(TMT6plex)	0	2.355e-07	0	789.392	2366.16	120691F_B_4.raw
11466848	acPTDVLEmIPWDGck	Unambiguous	N-Term(TMT6plex); C2(Carbamidomethyl); M9(Oxidation); C15(Carbamidomethyl); K16(TMT6plex)	0	5.513e-07	0	789.392	2366.16	120691F_A_4.raw
11466848	acPTDVLEMIPWDGck	Unambiguous	N-Term(TMT6plex); C2(Carbamidomethyl); C15(Carbamidomethyl); K16(TMT6plex)	0	6.153e-11	0	1175.59	2350.17	120691F_A_6.raw
11466848	acPTDVLEMIPWDGck	Unambiguous	N-Term(TMT6plex); C2(Carbamidomethyl); C15(Carbamidomethyl); K16(TMT6plex)	0	2.06e-10	0	1175.59	2350.16	120691F_B_7.raw
11466848	acPTDVLEMIPWDGck	Unambiguous	N-Term(TMT6plex); C2(Carbamidomethyl); C15(Carbamidomethyl); K16(TMT6plex)	0	3.676e-08	0	784.06	2350.17	120691F_A_6.raw
11466848	acPTDVLEMIPWDGck	Unambiguous	N-Term(TMT6plex); C2(Carbamidomethyl); C15(Carbamidomethyl); K16(TMT6plex)	0	1.593e-07	0	784.06	2350.16	120691F_B_7.raw
11466848	acPTDVLEMIPWDGck	Unambiguous	N-Term(TMT6plex); C2(Carbamidomethyl); C15(Carbamidomethyl); K16(TMT6plex)	0	2.296e-06	0	588.296	2350.16	120691F_A_6.raw
11466848	acPTDVLEmIPWDGck	Unambiguous	N-Term(TMT6plex); C2(Carbamidomethyl); M9(Oxidation); C15(Carbamidomethyl); K16(TMT6plex)	0	9.913e-08	0	789.391	2366.16	120691F_B_6.raw
11466848	cESAcPTDFLSVR	Unambiguous	N-Term(TMT6plex); C1(Carbamidomethyl); C5(Carbamidomethyl)	0	0.0002014	0	590.95	1770.84	120691F_B_2.raw
11466848	acPTDVLEmIPWDGck	Unambiguous	N-Term(TMT6plex); C2(Carbamidomethyl); M9(Oxidation); C15(Carbamidomethyl); K16(TMT6plex)	0	3.329e-06	0	789.393	2366.16	120691F_A_4.raw
11466848	acPTDVLEmIPWDGck	Unambiguous	N-Term(TMT6plex); C2(Carbamidomethyl); M9(Oxidation); C15(Carbamidomethyl); K16(TMT6plex)	0	5.043e-07	0	789.391	2366.16	120691F_A_6.raw
11466848	acPTDVLEmIPWDGck	Unambiguous	N-Term(TMT6plex); C2(Carbamidomethyl); M9(Oxidation); C15(Carbamidomethyl); K16(TMT6plex)	0	5.307e-06	0	789.391	2366.16	120691F_B_3.raw
11466848	cESAcPTDFLSVR	Unambiguous	N-Term(TMT6plex); C1(Carbamidomethyl); C5(Carbamidomethyl)	0	7.194e-05	0	590.95	1770.83	120691F_A_1.raw
11466848	acPTDVLEMIPWDGck	Unambiguous	N-Term(TMT6plex); C2(Carbamidomethyl); C15(Carbamidomethyl); K16(TMT6plex)	0	1.016e-07	0	784.059	2350.16	120691F_B_6.raw
11466848	acPTDVLEmIPWDGck	Unambiguous	N-Term(TMT6plex); C2(Carbamidomethyl); M9(Oxidation); C15(Carbamidomethyl); K16(TMT6plex)	0	4.938e-07	0	592.296	2366.16	120691F_A_3.raw
11466848	acPTDVLEMIPWDGck	Unambiguous	N-Term(TMT6plex); C2(Carbamidomethyl); C15(Carbamidomethyl); K16(TMT6plex)	0	1.512e-07	0	784.06	2350.17	120691F_A_6.raw
11466848	acPTDVLEMIPWDGck	Unambiguous	N-Term(TMT6plex); C2(Carbamidomethyl); C15(Carbamidomethyl); K16(TMT6plex)	0	9.647e-08	0	784.059	2350.16	120691F_A_6.raw
11466848	acPTDVLEmIPWDGck	Unambiguous	N-Term(TMT6plex); C2(Carbamidomethyl); M9(Oxidation); C15(Carbamidomethyl); K16(TMT6plex)	0	1.125e-08	0	1183.59	2366.16	120691F_B_7.raw
11466848	cESAcPTDFLSVR	Unambiguous	N-Term(TMT6plex); C1(Carbamidomethyl); C5(Carbamidomethyl)	0	0.0002358	0	590.95	1770.84	120691F_B_1.raw
11466848	acPTDVLEMIPWDGck	Unambiguous	N-Term(TMT6plex); C2(Carbamidomethyl); C15(Carbamidomethyl); K16(TMT6plex)	0	2.476e-06	0	588.296	2350.16	120691F_B_7.raw
11466848	iYDTcIGcTQcVR	Unambiguous	N-Term(TMT6plex); C5(Carbamidomethyl); C8(Carbamidomethyl); C11(Carbamidomethyl)	0	6.267e-05	0	625.628	1874.87	120691F_A_8.raw
11466848	acPTDVLEmIPWDGck	Unambiguous	N-Term(TMT6plex); C2(Carbamidomethyl); M9(Oxidation); C15(Carbamidomethyl); K16(TMT6plex)	0	1.201e-06	0	592.295	2366.16	120691F_A_6.raw
11466848	acPTDVLEmIPWDGck	Unambiguous	N-Term(TMT6plex); C2(Carbamidomethyl); M9(Oxidation); C15(Carbamidomethyl); K16(TMT6plex)	0	8.5e-05	0	789.4	2366.19	120691F_B_7.raw
11466848	acPTDVLEMIPWDGck	Unambiguous	N-Term(TMT6plex); C2(Carbamidomethyl); C15(Carbamidomethyl); K16(TMT6plex)	0	6.903e-08	0	784.06	2350.17	120691F_A_6.raw
11466848	acPTDVLEMIPWDGck	Unambiguous	N-Term(TMT6plex); C2(Carbamidomethyl); C15(Carbamidomethyl); K16(TMT6plex)	0	1.496e-08	0	784.06	2350.17	120691F_A_6.raw
11466848	acPTDVLEmIPWDGck	Unambiguous	N-Term(TMT6plex); C2(Carbamidomethyl); M9(Oxidation); C15(Carbamidomethyl); K16(TMT6plex)	0	8.122e-07	0	789.393	2366.16	120691F_A_6.raw
11466848	iYDTcIGcTQcVR	Unambiguous	N-Term(TMT6plex); C5(Carbamidomethyl); C8(Carbamidomethyl); C11(Carbamidomethyl)	0	1.244e-07	0	937.941	1874.88	120691F_A_7.raw
11466848	iYDTcIGcTQcVR	Unambiguous	N-Term(TMT6plex); C5(Carbamidomethyl); C8(Carbamidomethyl); C11(Carbamidomethyl)	0	6.028e-07	0	937.942	1874.88	120691F_B_8.raw
11466848	acPTDVLEMIPWDGck	Unambiguous	N-Term(TMT6plex); C2(Carbamidomethyl); C15(Carbamidomethyl); K16(TMT6plex)	0	2.517e-08	0	784.06	2350.17	120691F_A_6.raw
11466848	rcESAcPTDFLSVR	Unambiguous	N-Term(TMT6plex); C2(Carbamidomethyl); C6(Carbamidomethyl)	0	0.0008287	1	963.967	1926.93	120691F_A_7.raw
11466848	iYDTcIGcTQcVR	Unambiguous	N-Term(TMT6plex); C5(Carbamidomethyl); C8(Carbamidomethyl); C11(Carbamidomethyl)	0	0.00018	0	625.629	1874.87	120691F_A_8.raw
11466848	cESAcPTDFLSVR	Unambiguous	N-Term(TMT6plex); C1(Carbamidomethyl); C5(Carbamidomethyl)	0	0.0001993	0	885.92	1770.83	120691F_A_1.raw
11466848	cESAcPTDFLSVR	Unambiguous	N-Term(TMT6plex); C1(Carbamidomethyl); C5(Carbamidomethyl)	0	0.0002236	0	885.92	1770.83	120691F_B_2.raw
11466848	cESAcPTDFLSVR	Unambiguous	N-Term(TMT6plex); C1(Carbamidomethyl); C5(Carbamidomethyl)	0	2.221e-05	0	885.92	1770.83	120691F_A_1.raw
11466848	cESAcPTDFLSVR	Unambiguous	N-Term(TMT6plex); C1(Carbamidomethyl); C5(Carbamidomethyl)	0	0.0002203	0	885.921	1770.84	120691F_B_1.raw
11466848	acPTDVLEMIPWDGck	Unambiguous	N-Term(TMT6plex); C2(Carbamidomethyl); C15(Carbamidomethyl); K16(TMT6plex)	0	4.771e-08	0	784.058	2350.16	120691F_A_6.raw
11466848	acPTDVLEmIPWDGck	Unambiguous	N-Term(TMT6plex); C2(Carbamidomethyl); M9(Oxidation); C15(Carbamidomethyl); K16(TMT6plex)	0	4.764e-08	0	1183.59	2366.16	120691F_B_4.raw
11466848	acPTDVLEmIPWDGck	Unambiguous	N-Term(TMT6plex); C2(Carbamidomethyl); M9(Oxidation); C15(Carbamidomethyl); K16(TMT6plex)	0	2.168e-08	0	1183.58	2366.16	120691F_A_3.raw
11466848	acPTDVLEmIPWDGck	Unambiguous	N-Term(TMT6plex); C2(Carbamidomethyl); M9(Oxidation); C15(Carbamidomethyl); K16(TMT6plex)	0	8.169e-06	0	789.391	2366.16	120691F_B_7.raw
11466848	acPTDVLEmIPWDGck	Unambiguous	N-Term(TMT6plex); C2(Carbamidomethyl); M9(Oxidation); C15(Carbamidomethyl); K16(TMT6plex)	0	2.04e-08	0	1183.58	2366.16	120691F_A_4.raw
11466848	acPTDVLEmIPWDGck	Unambiguous	N-Term(TMT6plex); C2(Carbamidomethyl); M9(Oxidation); C15(Carbamidomethyl); K16(TMT6plex)	0	1.749e-06	0	789.391	2366.16	120691F_A_3.raw
11466848	acPTDVLEmIPWDGck	Unambiguous	N-Term(TMT6plex); C2(Carbamidomethyl); M9(Oxidation); C15(Carbamidomethyl); K16(TMT6plex)	0	2.518e-08	0	1183.58	2366.16	120691F_A_6.raw
11466848	acPTDVLEmIPWDGck	Unambiguous	N-Term(TMT6plex); C2(Carbamidomethyl); M9(Oxidation); C15(Carbamidomethyl); K16(TMT6plex)	0	7.833e-05	0	789.391	2366.16	120691F_B_2.raw
11466848	acPTDVLEMIPWDGck	Unambiguous	N-Term(TMT6plex); C2(Carbamidomethyl); C15(Carbamidomethyl); K16(TMT6plex)	0	4.183e-07	0	784.059	2350.16	120691F_A_6.raw
11466848	acPTDVLEmIPWDGck	Unambiguous	N-Term(TMT6plex); C2(Carbamidomethyl); M9(Oxidation); C15(Carbamidomethyl); K16(TMT6plex)	0	5.782e-06	0	789.391	2366.16	120691F_A_2.raw
11466848	iYDTcIGcTQcVR	Unambiguous	N-Term(TMT6plex); C5(Carbamidomethyl); C8(Carbamidomethyl); C11(Carbamidomethyl)	0	1.217e-07	0	937.941	1874.87	120691F_A_8.raw
11466848	acPTDVLEMIPWDGck	Unambiguous	N-Term(TMT6plex); C2(Carbamidomethyl); C15(Carbamidomethyl); K16(TMT6plex)	0	1.542e-06	0	784.062	2350.17	120691F_B_7.raw
11466848	cESAcPTDFLSVR	Unambiguous	N-Term(TMT6plex); C1(Carbamidomethyl); C5(Carbamidomethyl)	0	0.0002162	0	885.921	1770.83	120691F_B_2.raw
11466848	acPTDVLEMIPWDGck	Unambiguous	N-Term(TMT6plex); C2(Carbamidomethyl); C15(Carbamidomethyl); K16(TMT6plex)	0	1.174e-05	0	784.059	2350.16	120691F_A_6.raw
11466848	iYDTcIGcTQcVR	Unambiguous	N-Term(TMT6plex); C5(Carbamidomethyl); C8(Carbamidomethyl); C11(Carbamidomethyl)	0	1.569e-07	0	937.942	1874.88	120691F_A_7.raw
11466848	iYDTcIGcTQcVR	Unambiguous	N-Term(TMT6plex); C5(Carbamidomethyl); C8(Carbamidomethyl); C11(Carbamidomethyl)	0	6.496e-08	0	937.942	1874.88	120691F_B_8.raw
11466848	acPTDVLEmIPWDGck	Unambiguous	N-Term(TMT6plex); C2(Carbamidomethyl); M9(Oxidation); C15(Carbamidomethyl); K16(TMT6plex)	0	1.96e-06	0	789.388	2366.15	120691F_A_6.raw
11466848	cESAcPTDFLSVR	Unambiguous	N-Term(TMT6plex); C1(Carbamidomethyl); C5(Carbamidomethyl)	0	0.0001561	0	885.92	1770.83	120691F_B_2.raw
11466848	iYDTcIGcTQcVR	Unambiguous	N-Term(TMT6plex); C5(Carbamidomethyl); C8(Carbamidomethyl); C11(Carbamidomethyl)	0	0.001953	0	625.63	1874.88	120691F_B_8.raw
11466848	iYDTcIGcTQcVR	Unambiguous	N-Term(TMT6plex); C5(Carbamidomethyl); C8(Carbamidomethyl); C11(Carbamidomethyl)	0	0.0002918	0	625.63	1874.88	120691F_B_8.raw
11466848	rcESAcPTDFLSVR	Unambiguous	N-Term(TMT6plex); C2(Carbamidomethyl); C6(Carbamidomethyl)	0	1.01e-05	1	642.982	1926.93	120691F_A_7.raw
11466848	iYDTcIGcTQcVR	Unambiguous	N-Term(TMT6plex); C5(Carbamidomethyl); C8(Carbamidomethyl); C11(Carbamidomethyl)	0	1.516e-06	0	937.938	1874.87	120691F_A_8.raw
11466848	iYDTcIGcTQcVR	Unambiguous	N-Term(TMT6plex); C5(Carbamidomethyl); C8(Carbamidomethyl); C11(Carbamidomethyl)	0	0.0006746	0	625.63	1874.88	120691F_A_7.raw
11466848	iYDTcIGcTQcVR	Unambiguous	N-Term(TMT6plex); C5(Carbamidomethyl); C8(Carbamidomethyl); C11(Carbamidomethyl)	0	0.001854	0	625.63	1874.88	120691F_B_8.raw
11466848	acPTDVLEmIPWDGck	Unambiguous	N-Term(TMT6plex); C2(Carbamidomethyl); M9(Oxidation); C15(Carbamidomethyl); K16(TMT6plex)	0	8.202e-05	0	789.39	2366.16	120691F_A_4.raw
11466848	cESAcPTDFLSVR	Unambiguous	N-Term(TMT6plex); C1(Carbamidomethyl); C5(Carbamidomethyl)	0	0.001928	0	590.949	1770.83	120691F_A_4.raw
11466848	tEDcVGck	Unambiguous	N-Term(TMT6plex); C4(Carbamidomethyl); C7(Carbamidomethyl); K8(TMT6plex)	0	0.002223	0	713.857	1426.71	120691F_B_16.raw
11466848	iYDTcIGcTQcVR	Unambiguous	N-Term(TMT6plex); C5(Carbamidomethyl); C8(Carbamidomethyl); C11(Carbamidomethyl)	0	1.616e-06	0	937.942	1874.88	120691F_A_7.raw
11466848	cESAcPTDFLSVR	Unambiguous	N-Term(TMT6plex); C1(Carbamidomethyl); C5(Carbamidomethyl)	0	0.0007178	0	885.923	1770.84	120691F_A_1.raw
11466848	cESAcPTDFLSVR	Unambiguous	N-Term(TMT6plex); C1(Carbamidomethyl); C5(Carbamidomethyl)	0	0.0002284	0	885.923	1770.84	120691F_A_1.raw
11466848	acPTDVLEMIPWDGck	Unambiguous	N-Term(TMT6plex); C2(Carbamidomethyl); C15(Carbamidomethyl); K16(TMT6plex)	0	3.388e-05	0	784.056	2350.15	120691F_B_7.raw
11466848	tEDcVGck	Unambiguous	N-Term(TMT6plex); C4(Carbamidomethyl); C7(Carbamidomethyl); K8(TMT6plex)	0	0.001664	0	713.857	1426.71	120691F_B_17.raw
11466848	tEDcVGck	Unambiguous	N-Term(TMT6plex); C4(Carbamidomethyl); C7(Carbamidomethyl); K8(TMT6plex)	0	0.001687	0	713.857	1426.71	120691F_A_16.raw
11466848	tEDcVGck	Unambiguous	N-Term(TMT6plex); C4(Carbamidomethyl); C7(Carbamidomethyl); K8(TMT6plex)	0	0.001808	0	713.856	1426.71	120691F_A_17.raw
11466848	tEDcVGck	Unambiguous	N-Term(TMT6plex); C4(Carbamidomethyl); C7(Carbamidomethyl); K8(TMT6plex)	0	0.001027	0	713.857	1426.71	120691F_A_16.raw
11466848	vYLGPETTR	Unambiguous	N-Term(TMT6plex)	0	0.001403	0	632.859	1264.71	120691F_A_8.raw
11466848	tEDcVGckR	Unambiguous	N-Term(TMT6plex); C4(Carbamidomethyl); C7(Carbamidomethyl); K8(TMT6plex)	0	0.0003106	1	528.274	1582.81	120691F_B_20.raw
11466848	acPTDVLEmIPWDGck	Unambiguous	N-Term(TMT6plex); C2(Carbamidomethyl); M9(Oxidation); C15(Carbamidomethyl); K16(TMT6plex)	0	4.334e-06	0	789.391	2366.16	120691F_A_6.raw
11466848	tEDcVGckR	Unambiguous	N-Term(TMT6plex); C4(Carbamidomethyl); C7(Carbamidomethyl); K8(TMT6plex)	0	0.0008434	1	528.274	1582.81	120691F_B_19.raw
11466848	tEDcVGck	Unambiguous	N-Term(TMT6plex); C4(Carbamidomethyl); C7(Carbamidomethyl); K8(TMT6plex)	0	0.001244	0	713.857	1426.71	120691F_B_17.raw
11466848	acPTDVLEMIPWDGck	Unambiguous	N-Term(TMT6plex); C2(Carbamidomethyl); C15(Carbamidomethyl); K16(TMT6plex)	0	3.682e-05	0	784.059	2350.16	120691F_A_6.raw
11466848	tEDcVGck	Unambiguous	N-Term(TMT6plex); C4(Carbamidomethyl); C7(Carbamidomethyl); K8(TMT6plex)	0	0.003385	0	713.856	1426.71	120691F_A_16.raw
11466848	acPTDVLEMIPWDGck	Unambiguous	N-Term(TMT6plex); C2(Carbamidomethyl); C15(Carbamidomethyl); K16(TMT6plex)	0	0.0008549	0	784.06	2350.17	120691F_B_7.raw
11466848	tEDcVGck	Unambiguous	N-Term(TMT6plex); C4(Carbamidomethyl); C7(Carbamidomethyl); K8(TMT6plex)	0	0.001022	0	713.858	1426.71	120691F_B_16.raw
11466848	tEDcVGckR	Unambiguous	N-Term(TMT6plex); C4(Carbamidomethyl); C7(Carbamidomethyl); K8(TMT6plex)	0	0.0003787	1	528.274	1582.81	120691F_A_19.raw
11466848	tEDcVGck	Unambiguous	N-Term(TMT6plex); C4(Carbamidomethyl); C7(Carbamidomethyl); K8(TMT6plex)	0	0.001652	0	713.857	1426.71	120691F_B_16.raw
11466848	tEDcVGck	Unambiguous	N-Term(TMT6plex); C4(Carbamidomethyl); C7(Carbamidomethyl); K8(TMT6plex)	0	0.0007835	0	713.858	1426.71	120691F_A_16.raw
11466848	vYLGPETTR	Unambiguous	N-Term(TMT6plex)	0	0.0008175	0	632.859	1264.71	120691F_A_8.raw
11466848	tEDcVGck	Unambiguous	N-Term(TMT6plex); C4(Carbamidomethyl); C7(Carbamidomethyl); K8(TMT6plex)	0	0.001422	0	713.855	1426.7	120691F_A_17.raw
11466848	tEDcVGck	Unambiguous	N-Term(TMT6plex); C4(Carbamidomethyl); C7(Carbamidomethyl); K8(TMT6plex)	0	0.0009009	0	713.858	1426.71	120691F_B_16.raw
11466848	tEDcVGck	Unambiguous	N-Term(TMT6plex); C4(Carbamidomethyl); C7(Carbamidomethyl); K8(TMT6plex)	0	0.000973	0	713.858	1426.71	120691F_A_16.raw
11466848	tEDcVGckR	Unambiguous	N-Term(TMT6plex); C4(Carbamidomethyl); C7(Carbamidomethyl); K8(TMT6plex)	0	0.0007552	1	528.274	1582.81	120691F_A_17.raw
11466848	acPTDVLEMIPWDGck	Unambiguous	N-Term(TMT6plex); C2(Carbamidomethyl); C15(Carbamidomethyl); K16(TMT6plex)	0	0.0001373	0	784.06	2350.17	120691F_A_6.raw
11466848	vYLGPETTR	Unambiguous	N-Term(TMT6plex)	0	0.0026	0	632.86	1264.71	120691F_B_8.raw
11466848	cESAcPTDFLSVR	Unambiguous	N-Term(TMT6plex); C1(Carbamidomethyl); C5(Carbamidomethyl)	0	0.001218	0	885.926	1770.84	120691F_B_2.raw
11466848	vYLGPETTR	Unambiguous	N-Term(TMT6plex)	0	0.002148	0	632.859	1264.71	120691F_B_8.raw
11466848	vYLGPETTR	Unambiguous	N-Term(TMT6plex)	0	0.003325	0	632.859	1264.71	120691F_B_8.raw
11466848	cESAcPTDFLSVR	Unambiguous	N-Term(TMT6plex); C1(Carbamidomethyl); C5(Carbamidomethyl)	0	0.000891	0	885.92	1770.83	120691F_B_1.raw
11466848	cESAcPTDFLSVR	Unambiguous	N-Term(TMT6plex); C1(Carbamidomethyl); C5(Carbamidomethyl)	0	0.002157	0	885.92	1770.83	120691F_B_2.raw
11466848	vYLGPETTR	Unambiguous	N-Term(TMT6plex)	0	0.003165	0	632.859	1264.71	120691F_B_8.raw
11466848	cESAcPTDFLSVR	Unambiguous	N-Term(TMT6plex); C1(Carbamidomethyl); C5(Carbamidomethyl)	0	0.003111	0	885.923	1770.84	120691F_A_1.raw
11466848	tEDcVGck	Unambiguous	N-Term(TMT6plex); C4(Carbamidomethyl); C7(Carbamidomethyl); K8(TMT6plex)	0.001	0.01213	0	476.24	1426.71	120691F_B_16.raw
11466848	vYLGPETTR	Unambiguous	N-Term(TMT6plex)	0.001	0.006365	0	1264.71	1264.71	120691F_A_8.raw
11466848	vYLGPETTR	Unambiguous	N-Term(TMT6plex)	0.001	0.006446	0	422.241	1264.71	120691F_B_8.raw
11466848	tEDcVGck	Unambiguous	N-Term(TMT6plex); C4(Carbamidomethyl); C7(Carbamidomethyl); K8(TMT6plex)	0.001	0.009999	0	476.241	1426.71	120691F_A_16.raw
11466848	vYLGPETTR	Unambiguous	N-Term(TMT6plex)	0.001	0.01447	0	632.859	1264.71	120691F_B_8.raw
11466848	vYLGPETTR	Unambiguous	N-Term(TMT6plex)	0.001	0.006932	0	1264.71	1264.71	120691F_B_8.raw
11466848	vYLGPETTR	Unambiguous	N-Term(TMT6plex)	0.001	0.01818	0	632.859	1264.71	120691F_B_9.raw
11466848	vYLGPETTR	Unambiguous	N-Term(TMT6plex)	0.001	0.00578	0	632.858	1264.71	120691F_B_8.raw
11466848	vYLGPETTR	Unambiguous	N-Term(TMT6plex)	0.001	0.009925	0	632.858	1264.71	120691F_B_8.raw
11466848	vYLGPETTR	Unambiguous	N-Term(TMT6plex)	0.001	0.01746	0	632.859	1264.71	120691F_B_8.raw
11466848	vYLGPETTR	Unambiguous	N-Term(TMT6plex)	0.001	0.007402	0	632.859	1264.71	120691F_B_9.raw
11466848	vYLGPETTR	Unambiguous	N-Term(TMT6plex)	0.001	0.004952	0	632.859	1264.71	120691F_A_8.raw
11466848	vYLGPETTR	Unambiguous	N-Term(TMT6plex)	0.001	0.007644	0	632.858	1264.71	120691F_B_8.raw
11466848	vYLGPETTR	Unambiguous	N-Term(TMT6plex)	0.001	0.005401	0	632.859	1264.71	120691F_B_8.raw
11466848	vYLGPETTR	Unambiguous	N-Term(TMT6plex)	0.001	0.004697	0	632.858	1264.71	120691F_B_8.raw
11466848	vYLGPETTR	Unambiguous	N-Term(TMT6plex)	0.001	0.009187	0	632.858	1264.71	120691F_B_8.raw
11466848	vYLGPETTR	Unambiguous	N-Term(TMT6plex)	0.001	0.004493	0	632.859	1264.71	120691F_B_8.raw
11466848	vYLGPETTR	Unambiguous	N-Term(TMT6plex)	0.001	0.008875	0	632.858	1264.71	120691F_B_8.raw
11466848	vYLGPETTR	Unambiguous	N-Term(TMT6plex)	0.001	0.0155	0	632.858	1264.71	120691F_B_8.raw
11466848	vYLGPETTR	Unambiguous	N-Term(TMT6plex)	0.001	0.003637	0	632.858	1264.71	120691F_B_8.raw
11466848	vYLGPETTR	Unambiguous	N-Term(TMT6plex)	0.001	0.0111	0	632.859	1264.71	120691F_B_8.raw
11466848	vYLGPETTR	Unambiguous	N-Term(TMT6plex)	0.001	0.006753	0	632.858	1264.71	120691F_B_8.raw
11466848	vYLGPETTR	Unambiguous	N-Term(TMT6plex)	0.001	0.006223	0	632.858	1264.71	120691F_B_8.raw
11466848	vYLGPETTR	Unambiguous	N-Term(TMT6plex)	0.001	0.009291	0	632.858	1264.71	120691F_B_9.raw
11466848	vYLGPETTR	Unambiguous	N-Term(TMT6plex)	0.001	0.003966	0	632.858	1264.71	120691F_B_8.raw
11466848	vYLGPETTR	Unambiguous	N-Term(TMT6plex)	0.001	0.01262	0	632.859	1264.71	120691F_B_8.raw
11466848	vYLGPETTR	Unambiguous	N-Term(TMT6plex)	0.001	0.009733	0	632.859	1264.71	120691F_B_8.raw
11466848	vYLGPETTR	Unambiguous	N-Term(TMT6plex)	0.001	0.008476	0	632.859	1264.71	120691F_B_8.raw
11466848	vYLGPETTR	Unambiguous	N-Term(TMT6plex)	0.001	0.01009	0	632.857	1264.71	120691F_B_8.raw
11466848	vYLGPETTR	Unambiguous	N-Term(TMT6plex)	0.001	0.01029	0	632.859	1264.71	120691F_B_8.raw
11466848	vYLGPETTR	Unambiguous	N-Term(TMT6plex)	0.001	0.007769	0	632.859	1264.71	120691F_B_8.raw
11466848	vYLGPETTR	Unambiguous	N-Term(TMT6plex)	0.001	0.01585	0	632.858	1264.71	120691F_B_8.raw
11466848	vYLGPETTR	Unambiguous	N-Term(TMT6plex)	0.001	0.006626	0	632.858	1264.71	120691F_B_8.raw
11466848	cESAcPTDFLSVR	Unambiguous	N-Term(TMT6plex); C1(Carbamidomethyl); C5(Carbamidomethyl)	0.001	0.004161	0	885.923	1770.84	120691F_B_2.raw
11466848	vYLGPETTR	Unambiguous	N-Term(TMT6plex)	0.001	0.008006	0	632.858	1264.71	120691F_B_9.raw
11466848	vYLGPETTR	Unambiguous	N-Term(TMT6plex)	0.001	0.01084	0	632.859	1264.71	120691F_A_8.raw
11466848	vYLGPETTR	Unambiguous	N-Term(TMT6plex)	0.001	0.01147	0	632.859	1264.71	120691F_B_9.raw
11466848	vYLGPETTR	Unambiguous	N-Term(TMT6plex)	0.001	0.01227	0	632.858	1264.71	120691F_B_9.raw
11466848	acPTDVLEmIPWDGck	Unambiguous	N-Term(TMT6plex); C2(Carbamidomethyl); M9(Oxidation); C15(Carbamidomethyl); K16(TMT6plex)	0.001	0.007804	0	789.388	2366.15	120691F_A_6.raw
11466848	vYLGPETTR	Unambiguous	N-Term(TMT6plex)	0.001	0.009865	0	632.858	1264.71	120691F_B_9.raw
11466848	vYLGPETTR	Unambiguous	N-Term(TMT6plex)	0.002	0.02643	0	632.861	1264.71	120691F_A_8.raw
11466848	vYLGPETTR	Unambiguous	N-Term(TMT6plex)	0.002	0.0285	0	632.859	1264.71	120691F_B_8.raw
11466848	vYLGPETTR	Unambiguous	N-Term(TMT6plex)	0.002	0.02598	0	632.859	1264.71	120691F_A_8.raw
11466848	tEDcVGckR	Unambiguous	N-Term(TMT6plex); C4(Carbamidomethyl); C7(Carbamidomethyl); K8(TMT6plex)	0.002	0.01787	1	791.908	1582.81	120691F_A_19.raw
11466848	vYLGPETTR	Unambiguous	N-Term(TMT6plex)	0.002	0.01885	0	632.858	1264.71	120691F_A_8.raw
11466848	vYLGPETTR	Unambiguous	N-Term(TMT6plex)	0.002	0.0227	0	632.859	1264.71	120691F_B_8.raw
11466848	vYLGPETTR	Unambiguous	N-Term(TMT6plex)	0.002	0.02463	0	632.859	1264.71	120691F_B_9.raw
11466848	vYLGPETTR	Unambiguous	N-Term(TMT6plex)	0.002	0.02148	0	632.858	1264.71	120691F_B_9.raw
11466848	vYLGPETTR	Unambiguous	N-Term(TMT6plex)	0.002	0.01868	0	632.859	1264.71	120691F_B_10.raw
11466848	vYLGPETTR	Unambiguous	N-Term(TMT6plex)	0.003	0.03302	0	632.859	1264.71	120691F_A_8.raw
11466848	vYLGPETTR	Unambiguous	N-Term(TMT6plex)	0.003	0.03645	0	632.858	1264.71	120691F_B_10.raw
11466848	vYLGPETTR	Unambiguous	N-Term(TMT6plex)	0.003	0.03057	0	632.858	1264.71	120691F_A_10.raw
11466848	qIASAPR	Unambiguous	N-Term(TMT6plex)	0.003	0.03251	0	486.295	971.582	120691F_A_12.raw
11466848	qIASAPR	Unambiguous	N-Term(TMT6plex)	0.003	0.02882	0	486.295	971.582	120691F_A_12.raw
11466848	vYLGPETTR	Unambiguous	N-Term(TMT6plex)	0.003	0.03625	0	632.858	1264.71	120691F_B_8.raw
11466848	qIASAPR	Unambiguous	N-Term(TMT6plex)	0.003	0.04037	0	486.295	971.582	120691F_A_12.raw
11466848	qIASAPR	Unambiguous	N-Term(TMT6plex)	0.003	0.04058	0	486.295	971.582	120691F_A_12.raw
11466848	qIASAPR	Unambiguous	N-Term(TMT6plex)	0.003	0.0371	0	486.295	971.583	120691F_A_12.raw
11466848	vYLGPETTR	Unambiguous	N-Term(TMT6plex)	0.003	0.02985	0	632.858	1264.71	120691F_B_9.raw
11466848	vYLGPETTR	Unambiguous	N-Term(TMT6plex)	0.003	0.02902	0	632.861	1264.71	120691F_A_8.raw
11466848	vYLGPETTR	Unambiguous	N-Term(TMT6plex)	0.003	0.0296	0	632.858	1264.71	120691F_B_10.raw
11466848	acPTDVLEMIPWDGck	Unambiguous	N-Term(TMT6plex); C2(Carbamidomethyl); C15(Carbamidomethyl); K16(TMT6plex)	0.003	0.03101	0	784.058	2350.16	120691F_B_7.raw
11466848	vYLGPETTR	Unambiguous	N-Term(TMT6plex)	0.003	0.03726	0	632.859	1264.71	120691F_B_9.raw
11466848	vYLGPETTR	Unambiguous	N-Term(TMT6plex)	0.004	0.04674	0	632.859	1264.71	120691F_A_8.raw
11466848	qIASAPR	Unambiguous	N-Term(TMT6plex)	0.004	0.04493	0	486.294	971.581	120691F_A_11.raw
11466848	vYLGPETTR	Unambiguous	N-Term(TMT6plex)	0.004	0.04279	0	632.859	1264.71	120691F_A_8.raw
11466848	qIASAPR	Unambiguous	N-Term(TMT6plex)	0.004	0.05202	0	486.295	971.583	120691F_A_12.raw
11466848	qIASAPR	Unambiguous	N-Term(TMT6plex)	0.004	0.05376	0	486.295	971.583	120691F_A_12.raw
11466848	qIASAPR	Unambiguous	N-Term(TMT6plex)	0.004	0.05543	0	486.295	971.584	120691F_A_12.raw
11466848	qIASAPR	Unambiguous	N-Term(TMT6plex)	0.004	0.05525	0	486.295	971.583	120691F_A_12.raw
11466848	vYLGPETTR	Unambiguous	N-Term(TMT6plex)	0.004	0.04859	0	632.86	1264.71	120691F_B_9.raw
11466848	vYLGPETTR	Unambiguous	N-Term(TMT6plex)	0.005	0.05322	0	632.859	1264.71	120691F_B_8.raw
11466848	qIASAPR	Unambiguous	N-Term(TMT6plex)	0.005	0.06253	0	486.295	971.583	120691F_A_13.raw
11466848	qIASAPR	Unambiguous	N-Term(TMT6plex)	0.005	0.05896	0	486.295	971.583	120691F_A_12.raw
11466848	qIASAPR	Unambiguous	N-Term(TMT6plex)	0.005	0.06488	0	486.295	971.582	120691F_A_12.raw
11466848	vYLGPETTR	Unambiguous	N-Term(TMT6plex)	0.005	0.06276	0	632.862	1264.72	120691F_B_8.raw
11466848	qIASAPR	Unambiguous	N-Term(TMT6plex)	0.005	0.05657	0	486.296	971.584	120691F_A_12.raw
11466848	qIASAPR	Unambiguous	N-Term(TMT6plex)	0.005	0.06588	0	486.295	971.583	120691F_A_12.raw
11466848	vYLGPETTR	Unambiguous	N-Term(TMT6plex)	0.005	0.05719	0	632.859	1264.71	120691F_A_8.raw
11466848	qIASAPR	Unambiguous	N-Term(TMT6plex)	0.005	0.06078	0	486.295	971.583	120691F_A_12.raw
11466848	vYLGPETTR	Unambiguous	N-Term(TMT6plex)	0.005	0.05437	0	632.858	1264.71	120691F_B_9.raw
11466848	vYLGPETTR	Unambiguous	N-Term(TMT6plex)	0.005	0.06227	0	632.859	1264.71	120691F_B_10.raw
11466848	vYLGPETTR	Unambiguous	N-Term(TMT6plex)	0.005	0.05403	0	632.858	1264.71	120691F_B_9.raw
11466848	vYLGPETTR	Unambiguous	N-Term(TMT6plex)	0.006	0.07111	0	632.859	1264.71	120691F_A_8.raw
11466848	qIASAPR	Unambiguous	N-Term(TMT6plex)	0.006	0.07507	0	486.296	971.584	120691F_B_12.raw
11466848	qIASAPR	Unambiguous	N-Term(TMT6plex)	0.006	0.07275	0	486.295	971.583	120691F_A_12.raw
11466848	vYLGPETTR	Unambiguous	N-Term(TMT6plex)	0.006	0.07905	0	632.858	1264.71	120691F_A_8.raw
11466848	vYLGPETTR	Unambiguous	N-Term(TMT6plex)	0.006	0.07656	0	632.859	1264.71	120691F_A_8.raw
11466848	qIASAPR	Unambiguous	N-Term(TMT6plex)	0.006	0.07027	0	486.295	971.583	120691F_A_12.raw
11466848	qIASAPR	Unambiguous	N-Term(TMT6plex)	0.006	0.0809	0	486.295	971.583	120691F_A_12.raw
11466848	cESAcPTDFLSVR	Unambiguous	N-Term(TMT6plex); C1(Carbamidomethyl); C5(Carbamidomethyl)	0.006	0.0654	0	885.922	1770.84	120691F_B_2.raw
11466848	vYLGPETTR	Unambiguous	N-Term(TMT6plex)	0.006	0.07382	0	632.859	1264.71	120691F_B_9.raw
11466848	vYLGPETTR	Unambiguous	N-Term(TMT6plex)	0.006	0.07338	0	632.859	1264.71	120691F_B_9.raw
11466848	vYLGPETTR	Unambiguous	N-Term(TMT6plex)	0.007	0.09811	0	632.86	1264.71	120691F_A_8.raw
11466848	vYLGPETTR	Unambiguous	N-Term(TMT6plex)	0.007	0.09691	0	632.859	1264.71	120691F_A_8.raw
11466848	vYLGPETTR	Unambiguous	N-Term(TMT6plex)	0.007	0.09735	0	632.859	1264.71	120691F_A_8.raw
11466848	vYLGPETTR	Unambiguous	N-Term(TMT6plex)	0.007	0.09751	0	632.858	1264.71	120691F_A_8.raw
11466848	qIASAPR	Unambiguous	N-Term(TMT6plex)	0.007	0.09766	0	486.296	971.584	120691F_A_11.raw
11466848	qIASAPR	Unambiguous	N-Term(TMT6plex)	0.007	0.08298	0	486.294	971.58	120691F_B_11.raw
11466848	qIASAPR	Unambiguous	N-Term(TMT6plex)	0.007	0.09508	0	486.295	971.582	120691F_A_12.raw
11466848	qIASAPR	Unambiguous	N-Term(TMT6plex)	0.007	0.0896	0	486.295	971.583	120691F_A_12.raw
11466848	qIASAPR	Unambiguous	N-Term(TMT6plex)	0.007	0.08665	0	486.295	971.583	120691F_A_12.raw
11466848	qIASAPR	Unambiguous	N-Term(TMT6plex)	0.007	0.1008	0	486.295	971.583	120691F_A_12.raw
11466848	qIASAPR	Unambiguous	N-Term(TMT6plex)	0.007	0.09926	0	486.295	971.582	120691F_A_12.raw
11466848	qIASAPR	Unambiguous	N-Term(TMT6plex)	0.007	0.0951	0	486.295	971.583	120691F_A_12.raw
11466848	qIASAPR	Unambiguous	N-Term(TMT6plex)	0.007	0.09275	0	486.295	971.582	120691F_A_12.raw
11466848	qIASAPR	Unambiguous	N-Term(TMT6plex)	0.007	0.09487	0	486.295	971.582	120691F_A_12.raw
11466848	qIASAPR	Unambiguous	N-Term(TMT6plex)	0.007	0.09569	0	486.296	971.584	120691F_A_12.raw
11466848	qIASAPR	Unambiguous	N-Term(TMT6plex)	0.007	0.1008	0	486.295	971.583	120691F_A_12.raw
11466848	qIASAPR	Unambiguous	N-Term(TMT6plex)	0.007	0.08896	0	486.295	971.583	120691F_A_12.raw
11466848	vYLGPETTR	Unambiguous	N-Term(TMT6plex)	0.007	0.08022	0	632.858	1264.71	120691F_B_10.raw
11466848	vYLGPETTR	Unambiguous	N-Term(TMT6plex)	0.007	0.08228	0	632.858	1264.71	120691F_B_9.raw
11466848	vYLGPETTR	Unambiguous	N-Term(TMT6plex)	0.007	0.07777	0	632.859	1264.71	120691F_B_9.raw
11466848	vYLGPETTR	Unambiguous	N-Term(TMT6plex)	0.007	0.08312	0	632.858	1264.71	120691F_B_10.raw
11466848	vYLGPETTR	Unambiguous	N-Term(TMT6plex)	0.008	0.1019	0	632.859	1264.71	120691F_A_8.raw
11466848	vYLGPETTR	Unambiguous	N-Term(TMT6plex)	0.008	0.09446	0	632.859	1264.71	120691F_B_8.raw
11466848	qIASAPR	Unambiguous	N-Term(TMT6plex)	0.008	0.08499	0	486.296	971.584	120691F_B_11.raw
11466848	qIASAPR	Unambiguous	N-Term(TMT6plex)	0.008	0.1041	0	486.295	971.583	120691F_A_12.raw
11466848	qIASAPR	Unambiguous	N-Term(TMT6plex)	0.008	0.1024	0	486.295	971.583	120691F_A_12.raw
11466848	qIASAPR	Unambiguous	N-Term(TMT6plex)	0.008	0.1119	0	486.295	971.583	120691F_A_12.raw
11466848	qIASAPR	Unambiguous	N-Term(TMT6plex)	0.008	0.1097	0	486.295	971.582	120691F_A_12.raw
11466848	qIASAPR	Unambiguous	N-Term(TMT6plex)	0.008	0.1065	0	486.295	971.582	120691F_A_12.raw
11466848	qIASAPR	Unambiguous	N-Term(TMT6plex)	0.008	0.1063	0	486.295	971.583	120691F_A_12.raw
11466848	sMALSY	Unambiguous	N-Term(TMT6plex)	0.008	0.08752	0	900.469	900.469	120691F_B_8.raw
11466848	qIASAPR	Unambiguous	N-Term(TMT6plex)	0.008	0.1037	0	486.295	971.583	120691F_A_12.raw
11466848	qIASAPR	Unambiguous	N-Term(TMT6plex)	0.008	0.109	0	486.295	971.583	120691F_A_12.raw
11466848	qIASAPR	Unambiguous	N-Term(TMT6plex)	0.008	0.1016	0	486.295	971.582	120691F_A_12.raw
11466848	qIASAPR	Unambiguous	N-Term(TMT6plex)	0.008	0.1026	0	486.295	971.583	120691F_A_12.raw
11466848	vYLGPETTR	Unambiguous	N-Term(TMT6plex)	0.008	0.08558	0	632.861	1264.71	120691F_B_9.raw
11466848	sMALSY	Unambiguous	N-Term(TMT6plex)	0.009	0.09837	0	450.739	900.47	120691F_B_8.raw
11466848	qIASAPR	Unambiguous	N-Term(TMT6plex)	0.009	0.1016	0	486.295	971.584	120691F_B_13.raw
11466848	qIASAPR	Unambiguous	N-Term(TMT6plex)	0.009	0.12	0	486.295	971.584	120691F_A_12.raw
11466848	acPTDVLEmIPWDGck	Unambiguous	N-Term(TMT6plex); C2(Carbamidomethyl); M9(Oxidation); C15(Carbamidomethyl); K16(TMT6plex)	0.009	0.1007	0	789.392	2366.16	120691F_B_6.raw
11466848	qIASAPR	Unambiguous	N-Term(TMT6plex)	0.009	0.1158	0	486.295	971.583	120691F_A_12.raw
11466848	qIASAPR	Unambiguous	N-Term(TMT6plex)	0.009	0.1154	0	486.295	971.583	120691F_A_12.raw
11466848	qIASAPR	Unambiguous	N-Term(TMT6plex)	0.009	0.1212	0	486.295	971.583	120691F_A_12.raw
11466848	qIASAPR	Unambiguous	N-Term(TMT6plex)	0.009	0.1161	0	486.295	971.582	120691F_A_12.raw
11466848	qIASAPR	Unambiguous	N-Term(TMT6plex)	0.009	0.1178	0	486.295	971.583	120691F_A_12.raw
11466848	qIASAPR	Unambiguous	N-Term(TMT6plex)	0.009	0.1219	0	486.295	971.582	120691F_A_12.raw
11466848	tEDcVGck	Unambiguous	N-Term(TMT6plex); C4(Carbamidomethyl); C7(Carbamidomethyl); K8(TMT6plex)	0.009	0.114	0	476.24	1426.71	120691F_A_18.raw
11466848	vYLGPETTR	Unambiguous	N-Term(TMT6plex)	0.009	0.09525	0	632.859	1264.71	120691F_B_9.raw
11466848	vYLGPETTR	Unambiguous	N-Term(TMT6plex)	0.009	0.09508	0	632.858	1264.71	120691F_B_9.raw
11466848	vYLGPETTR	Unambiguous	N-Term(TMT6plex)	0.009	0.1018	0	632.859	1264.71	120691F_B_10.raw
11466848	vYLGPETTR	Unambiguous	N-Term(TMT6plex)	0.009	0.1009	0	632.859	1264.71	120691F_B_10.raw
297724149	gHGFAHRPQSLEDDGDAEDAFALmR	Unambiguous	N-Term(TMT6plex); M24(Oxidation)	0	7.711e-11	0	747.603	2987.39	120691F_A_13.raw
297724149	gHGFAHRPQSLEDDGDAEDAFALMR	Unambiguous	N-Term(TMT6plex)	0	1.557e-09	0	743.604	2971.39	120691F_A_17.raw
297724149	gHGFAHRPQSLEDDGDAEDAFALMR	Unambiguous	N-Term(TMT6plex)	0	4.293e-12	0	743.604	2971.39	120691F_B_17.raw
297724149	lAAPVLFVcGDGDPLcGVETVR	Unambiguous	N-Term(TMT6plex); C9(Carbamidomethyl); C16(Carbamidomethyl)	0	1.002e-08	0	858.778	2574.32	120691F_A_6.raw
297724149	gHGFAHRPQSLEDDGDAEDAFALMR	Unambiguous	N-Term(TMT6plex)	0	2.391e-08	0	991.135	2971.39	120691F_A_16.raw
297724149	gHGFAHRPQSLEDDGDAEDAFALmR	Unambiguous	N-Term(TMT6plex); M24(Oxidation)	0	1.591e-10	0	598.284	2987.39	120691F_A_13.raw
297724149	gHGFAHRPQSLEDDGDAEDAFALmR	Unambiguous	N-Term(TMT6plex); M24(Oxidation)	0	5.871e-07	0	996.468	2987.39	120691F_B_13.raw
297724149	gWLHDHLLA	Unambiguous	N-Term(TMT6plex)	0	0.002806	0	430.91	1290.71	120691F_B_9.raw
297724149	gWLHDHLLA	Unambiguous	N-Term(TMT6plex)	0.001	0.01237	0	430.909	1290.71	120691F_A_9.raw
297724149	mDASLAPR	Unambiguous	N-Term(TMT6plex)	0.001	0.006008	0	545.3	1089.59	120691F_B_6.raw
297724149	aAVYAGR	Unambiguous	N-Term(TMT6plex)	0.001	0.01008	0	468.777	936.546	120691F_A_13.raw
297724149	mDASLAPR	Unambiguous	N-Term(TMT6plex)	0.002	0.01912	0	545.3	1089.59	120691F_B_6.raw
297724149	mDASLAPR	Unambiguous	N-Term(TMT6plex)	0.005	0.05252	0	545.3	1089.59	120691F_B_5.raw
297724149	gWLHDHLLA	Unambiguous	N-Term(TMT6plex)	0.007	0.08429	0	645.861	1290.72	120691F_B_9.raw
188576172	gFGFITPESGPDLFVHFR	Unambiguous	N-Term(TMT6plex)	0	7.891e-07	0	751.394	2252.17	120691F_A_15.raw
188576172	gFGFITPESGPDLFVHFR	Unambiguous	N-Term(TMT6plex)	0	4.16e-06	0	751.395	2252.17	120691F_B_15.raw
188576172	vTFVAVQGQk	Unambiguous	N-Term(TMT6plex); K10(TMT6plex)	0	3.508e-05	0	767.971	1534.93	120691F_A_17.raw
188576172	aIQGTGFk	Unambiguous	N-Term(TMT6plex); K8(TMT6plex)	0	0.003851	0	640.387	1279.77	120691F_A_15.raw
188576172	vTFVAVQGQk	Unambiguous	N-Term(TMT6plex); K10(TMT6plex)	0	0.003096	0	512.317	1534.94	120691F_A_17.raw
188576172	gMQADQVQAV	Unambiguous	N-Term(TMT6plex)	0	0.003533	0	638.33	1275.65	120691F_A_15.raw
188576172	gMQADQVQAV	Unambiguous	N-Term(TMT6plex)	0	0.001429	0	638.331	1275.66	120691F_B_16.raw
188576172	gmQADQVQAV	Unambiguous	N-Term(TMT6plex); M2(Oxidation)	0	0.002668	0	646.329	1291.65	120691F_A_10.raw
188576172	aIQGTGFk	Unambiguous	N-Term(TMT6plex); K8(TMT6plex)	0.001	0.004108	0	640.39	1279.77	120691F_B_15.raw
188576172	sLQEGQk	Unambiguous	N-Term(TMT6plex); K7(TMT6plex)	0.001	0.009615	0	624.371	1247.74	120691F_B_2.raw
188576172	gmQADQVQAV	Unambiguous	N-Term(TMT6plex); M2(Oxidation)	0.001	0.004908	0	646.33	1291.65	120691F_B_10.raw
188576172	gMQADQVQAV	Unambiguous	N-Term(TMT6plex)	0.001	0.005052	0	638.331	1275.65	120691F_A_15.raw
188576172	sLQEGQk	Unambiguous	N-Term(TMT6plex); K7(TMT6plex)	0.002	0.02624	0	624.371	1247.73	120691F_A_2.raw
188576172	gmQADQVQAV	Unambiguous	N-Term(TMT6plex); M2(Oxidation)	0.005	0.06866	0	646.325	1291.64	120691F_A_15.raw
11466794;297720473	kGSITSIQAVYVPADDLTDPAPATTFAHLDATTVLSR	Unambiguous	N-Term(TMT6plex); K1(TMT6plex)	0	6.943e-12	1	1076.08	4301.3	120691F_B_16.raw
11466794;297720473	kGSITSIQAVYVPADDLTDPAPATTFAHLDATTVLSR	Unambiguous	N-Term(TMT6plex); K1(TMT6plex)	0	6.881e-13	1	1076.08	4301.31	120691F_B_17.raw
11466794;297720473	kGSITSIQAVYVPADDLTDPAPATTFAHLDATTVLSR	Unambiguous	N-Term(TMT6plex); K1(TMT6plex)	0	1.783e-13	1	1076.08	4301.3	120691F_B_15.raw
11466794;297720473	gSITSIQAVYVPADDLTDPAPATTFAHLDATTVLSR	Unambiguous	N-Term(TMT6plex)	0	7.02e-12	0	986.768	3944.05	120691F_A_5.raw
11466794	iFNVLGEPVDNLGPVDTSATFPIHR	Unambiguous	N-Term(TMT6plex)	0	8.898e-13	0	979.862	2937.57	120691F_B_9.raw
11466794	iFNVLGEPVDNLGPVDTSATFPIHR	Unambiguous	N-Term(TMT6plex)	0	1.076e-11	0	979.862	2937.57	120691F_B_14.raw
11466794	iFNVLGEPVDNLGPVDTSATFPIHR	Unambiguous	N-Term(TMT6plex)	0	6.155e-13	0	979.861	2937.57	120691F_B_10.raw
11466794	iFNVLGEPVDNLGPVDTSATFPIHR	Unambiguous	N-Term(TMT6plex)	0	4.27e-12	0	979.861	2937.57	120691F_B_10.raw
11466794	iFNVLGEPVDNLGPVDTSATFPIHR	Unambiguous	N-Term(TMT6plex)	0	4.173e-12	0	979.86	2937.57	120691F_B_10.raw
11466794	iFNVLGEPVDNLGPVDTSATFPIHR	Unambiguous	N-Term(TMT6plex)	0	1.107e-15	0	1469.29	2937.57	120691F_B_10.raw
11466794	iFNVLGEPVDNLGPVDTSATFPIHR	Unambiguous	N-Term(TMT6plex)	0	6.227e-12	0	979.862	2937.57	120691F_A_18.raw
11466794	iFNVLGEPVDNLGPVDTSATFPIHR	Unambiguous	N-Term(TMT6plex)	0	2.519e-11	0	979.86	2937.57	120691F_A_9.raw
11466794	iFNVLGEPVDNLGPVDTSATFPIHR	Unambiguous	N-Term(TMT6plex)	0	9.176e-12	0	979.86	2937.57	120691F_A_9.raw
11466794	iFNVLGEPVDNLGPVDTSATFPIHR	Unambiguous	N-Term(TMT6plex)	0	1.15e-11	0	979.862	2937.57	120691F_A_9.raw
11466794;297720473	kGSITSIQAVYVPADDLTDPAPATTFAHLDATTVLSR	Unambiguous	N-Term(TMT6plex); K1(TMT6plex)	0	1.858e-10	1	1076.08	4301.32	120691F_B_9.raw
11466794	iFNVLGEPVDNLGPVDTSATFPIHR	Unambiguous	N-Term(TMT6plex)	0	1.235e-12	0	979.861	2937.57	120691F_A_10.raw
11466794;297720473	kGSITSIQAVYVPADDLTDPAPATTFAHLDATTVLSR	Unambiguous	N-Term(TMT6plex); K1(TMT6plex)	0	4.82e-11	1	1076.08	4301.31	120691F_B_9.raw
11466794	iFNVLGEPVDNLGPVDTSATFPIHR	Unambiguous	N-Term(TMT6plex)	0	5.067e-08	0	735.147	2937.57	120691F_B_9.raw
11466794	iFNVLGEPVDNLGPVDTSATFPIHR	Unambiguous	N-Term(TMT6plex)	0	2.747e-12	0	979.862	2937.57	120691F_A_9.raw
11466794	iFNVLGEPVDNLGPVDTSATFPIHR	Unambiguous	N-Term(TMT6plex)	0	2.546e-08	0	735.148	2937.57	120691F_A_9.raw
11466794	qINVTcEVQQLLGNNR	Unambiguous	N-Term(TMT6plex); C6(Carbamidomethyl)	0	8.075e-08	0	705.711	2115.12	120691F_B_14.raw
11466794	iFNVLGEPVDNLGPVDTSATFPIHR	Unambiguous	N-Term(TMT6plex)	0	1.989e-10	0	979.864	2937.58	120691F_B_18.raw
11466794	iFNVLGEPVDNLGPVDTSATFPIHR	Unambiguous	N-Term(TMT6plex)	0	5.207e-12	0	979.863	2937.57	120691F_A_9.raw
11466794	iFNVLGEPVDNLGPVDTSATFPIHR	Unambiguous	N-Term(TMT6plex)	0	1.581e-08	0	735.148	2937.57	120691F_B_10.raw
11466794	iFNVLGEPVDNLGPVDTSATFPIHR	Unambiguous	N-Term(TMT6plex)	0	7.113e-12	0	979.862	2937.57	120691F_B_10.raw
11466794	iFNVLGEPVDNLGPVDTSATFPIHR	Unambiguous	N-Term(TMT6plex)	0	4.791e-14	0	1469.29	2937.57	120691F_A_9.raw
11466794	iFNVLGEPVDNLGPVDTSATFPIHR	Unambiguous	N-Term(TMT6plex)	0	3.653e-11	0	979.863	2937.57	120691F_A_9.raw
11466794	iFNVLGEPVDNLGPVDTSATFPIHR	Unambiguous	N-Term(TMT6plex)	0	5.275e-08	0	735.148	2937.57	120691F_A_18.raw
11466794	iFNVLGEPVDNLGPVDTSATFPIHR	Unambiguous	N-Term(TMT6plex)	0	3.886e-11	0	979.861	2937.57	120691F_A_9.raw
11466794	iFNVLGEPVDNLGPVDTSATFPIHR	Unambiguous	N-Term(TMT6plex)	0	8.584e-13	0	979.862	2937.57	120691F_A_9.raw
11466794	gmEVIDTGAPLSVPVGGATLGR	Unambiguous	N-Term(TMT6plex); M2(Oxidation)	0	1.62e-11	0	781.425	2342.26	120691F_B_4.raw
11466794	iFNVLGEPVDNLGPVDTSATFPIHR	Unambiguous	N-Term(TMT6plex)	0	9.132e-13	0	979.861	2937.57	120691F_A_9.raw
11466794	iFNVLGEPVDNLGPVDTSATFPIHR	Unambiguous	N-Term(TMT6plex)	0	2.494e-09	0	735.148	2937.57	120691F_B_14.raw
11466794	iFNVLGEPVDNLGPVDTSATFPIHR	Unambiguous	N-Term(TMT6plex)	0	2.674e-10	0	979.86	2937.57	120691F_A_9.raw
11466794	iFNVLGEPVDNLGPVDTSATFPIHR	Unambiguous	N-Term(TMT6plex)	0	9.026e-12	0	979.862	2937.57	120691F_A_9.raw
11466794	iFNVLGEPVDNLGPVDTSATFPIHR	Unambiguous	N-Term(TMT6plex)	0	5.172e-13	0	979.862	2937.57	120691F_B_10.raw
11466794;297720473	kGSITSIQAVYVPADDLTDPAPATTFAHLDATTVLSR	Unambiguous	N-Term(TMT6plex); K1(TMT6plex)	0	9.068e-10	1	1076.08	4301.31	120691F_A_9.raw
11466794	iFNVLGEPVDNLGPVDTSATFPIHR	Unambiguous	N-Term(TMT6plex)	0	8.393e-12	0	979.861	2937.57	120691F_A_9.raw
11466794	iFNVLGEPVDNLGPVDTSATFPIHR	Unambiguous	N-Term(TMT6plex)	0	3.308e-12	0	979.861	2937.57	120691F_B_10.raw
11466794	iFNVLGEPVDNLGPVDTSATFPIHR	Unambiguous	N-Term(TMT6plex)	0	3.229e-12	0	979.862	2937.57	120691F_A_9.raw
11466794	iFNVLGEPVDNLGPVDTSATFPIHR	Unambiguous	N-Term(TMT6plex)	0	1.076e-06	0	588.318	2937.56	120691F_A_9.raw
11466794	iFNVLGEPVDNLGPVDTSATFPIHR	Unambiguous	N-Term(TMT6plex)	0	8.285e-12	0	979.862	2937.57	120691F_A_9.raw
11466794	gMEVIDTGAPLSVPVGGATLGR	Unambiguous	N-Term(TMT6plex)	0	1.591e-09	0	776.094	2326.27	120691F_A_7.raw
11466794	gmEVIDTGAPLSVPVGGATLGR	Unambiguous	N-Term(TMT6plex); M2(Oxidation)	0	1.445e-11	0	781.425	2342.26	120691F_A_3.raw
11466794	iFNVLGEPVDNLGPVDTSATFPIHR	Unambiguous	N-Term(TMT6plex)	0	4.38e-12	0	979.861	2937.57	120691F_A_9.raw
11466794	qINVTcEVQQLLGNNR	Unambiguous	N-Term(TMT6plex); C6(Carbamidomethyl)	0	9.806e-08	0	705.711	2115.12	120691F_A_14.raw
11466794;297612839	mPSAVGYQPTLSTEMGSLQER	Unambiguous	N-Term(TMT6plex); M1(Oxidation)	0	9.844e-07	0	632.565	2527.24	120691F_B_6.raw
11466794	iFNVLGEPVDNLGPVDTSATFPIHR	Unambiguous	N-Term(TMT6plex)	0	1.191e-08	0	735.147	2937.57	120691F_A_9.raw
11466794	gMEVIDTGAPLSVPVGGATLGR	Unambiguous	N-Term(TMT6plex)	0	3.654e-15	0	1163.64	2326.26	120691F_B_7.raw
11466794;297720473	fVQAGSEVSALLGR	Unambiguous	N-Term(TMT6plex)	0	1.527e-08	0	554.984	1662.94	120691F_B_17.raw
11466794	qINVTcEVQQLLGNNR	Unambiguous	N-Term(TMT6plex); C6(Carbamidomethyl)	0	3.768e-07	0	705.711	2115.12	120691F_A_14.raw
11466794	qINVTcEVQQLLGNNR	Unambiguous	N-Term(TMT6plex); C6(Carbamidomethyl)	0	7.356e-08	0	705.711	2115.12	120691F_B_14.raw
11466794;297612839	mPSAVGYQPTLSTEMGSLQER	Unambiguous	N-Term(TMT6plex)	0	5.256e-07	0	628.565	2511.24	120691F_A_6.raw
11466794	qINVTcEVQQLLGNNR	Unambiguous	N-Term(TMT6plex); C6(Carbamidomethyl)	0	7.669e-08	0	705.71	2115.11	120691F_A_14.raw
11466794;297720473	fVQAGSEVSALLGR	Unambiguous	N-Term(TMT6plex)	0	1.58e-07	0	554.983	1662.94	120691F_B_15.raw
11466794	gMEVIDTGAPLSVPVGGATLGR	Unambiguous	N-Term(TMT6plex)	0	1.136e-12	0	1163.64	2326.26	120691F_B_7.raw
11466794	iFNVLGEPVDNLGPVDTSATFPIHR	Unambiguous	N-Term(TMT6plex)	0	1.792e-06	0	735.147	2937.57	120691F_A_9.raw
11466794	gMEVIDTGAPLSVPVGGATLGR	Unambiguous	N-Term(TMT6plex)	0	3.256e-13	0	1163.64	2326.26	120691F_A_7.raw
11466794;297612839	mPSAVGYQPTLSTEMGSLQER	Unambiguous	N-Term(TMT6plex); M1(Oxidation)	0	1.221e-07	0	843.082	2527.23	120691F_A_1.raw
11466794;297612839	mPSAVGYQPTLSTEMGSLQER	Unambiguous	N-Term(TMT6plex); M1(Oxidation)	0	2.934e-06	0	632.564	2527.24	120691F_A_6.raw
11466794;297720473;297612839	eLQDIIAILGLDELSEEDR	Unambiguous	N-Term(TMT6plex)	0	1.211e-11	0	1200.64	2400.28	120691F_B_18.raw
11466794	gMEVIDTGAPLSVPVGGATLGR	Unambiguous	N-Term(TMT6plex)	0	4.267e-12	0	776.093	2326.26	120691F_A_7.raw
11466794;297720473	fVQAGSEVSALLGR	Unambiguous	N-Term(TMT6plex)	0	2.089e-07	0	554.984	1662.94	120691F_A_15.raw
11466794;297720473	fVQAGSEVSALLGR	Unambiguous	N-Term(TMT6plex)	0	2.922e-07	0	554.984	1662.94	120691F_A_17.raw
11466794	gMEVIDTGAPLSVPVGGATLGR	Unambiguous	N-Term(TMT6plex)	0	3.707e-12	0	1163.64	2326.27	120691F_A_7.raw
11466794;297612839	mPSAVGYQPTLSTEMGSLQER	Unambiguous	N-Term(TMT6plex); M1(Oxidation)	0	1.628e-05	0	632.564	2527.24	120691F_A_1.raw
11466794;297612839	mPSAVGYQPTLSTEMGSLQER	Unambiguous	N-Term(TMT6plex); M1(Oxidation)	0	2.77e-06	0	843.083	2527.24	120691F_B_2.raw
11466794	qINVTcEVQQLLGNNR	Unambiguous	N-Term(TMT6plex); C6(Carbamidomethyl)	0	1.986e-08	0	705.711	2115.12	120691F_A_14.raw
11466794	gMEVIDTGAPLSVPVGGATLGR	Unambiguous	N-Term(TMT6plex)	0	1.923e-11	0	776.094	2326.27	120691F_A_7.raw
11466794;297612839	mPSAVGYQPTLSTEMGSLQER	Unambiguous	N-Term(TMT6plex); M1(Oxidation)	0	7.794e-05	0	632.565	2527.24	120691F_B_1.raw
11466794	gmEVIDTGAPLSVPVGGATLGR	Unambiguous	N-Term(TMT6plex); M2(Oxidation)	0	2.308e-10	0	781.424	2342.26	120691F_B_7.raw
11466794;297720473;297612839	gIYPAVDPLDSTSTMLQPR	Unambiguous	N-Term(TMT6plex)	0	6.829e-11	0	764.071	2290.2	120691F_B_8.raw
11466794;297720473;297612839	gIYPAVDPLDSTSTMLQPR	Unambiguous	N-Term(TMT6plex)	0	5.398e-09	0	764.071	2290.2	120691F_A_8.raw
11466794	gMEVIDTGAPLSVPVGGATLGR	Unambiguous	N-Term(TMT6plex)	0	7.698e-13	0	1163.64	2326.27	120691F_B_7.raw
11466794	iFNVLGEPVDNLGPVDTSATFPIHR	Unambiguous	N-Term(TMT6plex)	0	2.98e-06	0	735.148	2937.57	120691F_A_9.raw
11466794;297612839	mPSAVGYQPTLSTEMGSLQER	Unambiguous	N-Term(TMT6plex)	0	9.318e-11	0	1256.12	2511.24	120691F_A_18.raw
11466794	iFNVLGEPVDNLGPVDTSATFPIHR	Unambiguous	N-Term(TMT6plex)	0	3.38e-08	0	735.147	2937.56	120691F_A_10.raw
11466794	qINVTcEVQQLLGNNR	Unambiguous	N-Term(TMT6plex); C6(Carbamidomethyl)	0	5.783e-10	0	1058.06	2115.12	120691F_B_14.raw
11466794;297612839	mPSAVGYQPTLSTEMGSLQER	Unambiguous	N-Term(TMT6plex)	0	4.449e-15	0	1256.13	2511.25	120691F_B_6.raw
11466794;297612839	mPSAVGYQPTLSTEMGSLQER	Unambiguous	N-Term(TMT6plex); M1(Oxidation)	0	6.444e-06	0	843.086	2527.24	120691F_B_6.raw
11466794;297612839	mPSAVGYQPTLSTEMGSLQER	Unambiguous	N-Term(TMT6plex)	0	6.81e-07	0	628.566	2511.24	120691F_B_6.raw
11466794;297720473	kGSITSIQAVYVPADDLTDPAPATTFAHLDATTVLSR	Unambiguous	N-Term(TMT6plex); K1(TMT6plex)	0	2.741e-07	1	1076.08	4301.31	120691F_B_9.raw
11466794;297612839	mPSAVGYQPTLSTEmGSLQER	Unambiguous	N-Term(TMT6plex); M15(Oxidation)	0	3.891e-06	0	632.565	2527.24	120691F_B_6.raw
11466794	gMEVIDTGAPLSVPVGGATLGR	Unambiguous	N-Term(TMT6plex)	0	2.804e-12	0	1163.64	2326.27	120691F_A_7.raw
11466794	iFNVLGEPVDNLGPVDTSATFPIHR	Unambiguous	N-Term(TMT6plex)	0	9.805e-12	0	979.86	2937.57	120691F_A_9.raw
11466794	gmEVIDTGAPLSVPVGGATLGR	Unambiguous	N-Term(TMT6plex); M2(Oxidation)	0	2.227e-07	0	586.321	2342.26	120691F_B_4.raw
11466794	qINVTcEVQQLLGNNR	Unambiguous	N-Term(TMT6plex); C6(Carbamidomethyl)	0	3.37e-10	0	1058.06	2115.12	120691F_A_14.raw
11466794	qINVTcEVQQLLGNNR	Unambiguous	N-Term(TMT6plex); C6(Carbamidomethyl)	0	1.426e-07	0	705.71	2115.11	120691F_A_14.raw
11466794	gmEVIDTGAPLSVPVGGATLGR	Unambiguous	N-Term(TMT6plex); M2(Oxidation)	0	2.693e-10	0	781.425	2342.26	120691F_A_7.raw
11466794	qINVTcEVQQLLGNNR	Unambiguous	N-Term(TMT6plex); C6(Carbamidomethyl)	0	6.241e-06	0	705.711	2115.12	120691F_B_14.raw
11466794	gMEVIDTGAPLSVPVGGATLGR	Unambiguous	N-Term(TMT6plex)	0	1.959e-09	0	776.093	2326.26	120691F_A_6.raw
11466794	gMEVIDTGAPLSVPVGGATLGR	Unambiguous	N-Term(TMT6plex)	0	1.981e-12	0	1163.64	2326.27	120691F_B_7.raw
11466794	qINVTcEVQQLLGNNR	Unambiguous	N-Term(TMT6plex); C6(Carbamidomethyl)	0	4.517e-07	0	705.711	2115.12	120691F_A_14.raw
11466794;297612839	mPSAVGYQPTLSTEMGSLQER	Unambiguous	N-Term(TMT6plex)	0	5.098e-08	0	837.751	2511.24	120691F_B_6.raw
11466794	qINVTcEVQQLLGNNR	Unambiguous	N-Term(TMT6plex); C6(Carbamidomethyl)	0	6.446e-07	0	705.711	2115.12	120691F_A_14.raw
11466794	qINVTcEVQQLLGNNR	Unambiguous	N-Term(TMT6plex); C6(Carbamidomethyl)	0	5.227e-07	0	705.711	2115.12	120691F_B_15.raw
11466794;297612839	mPSAVGYQPTLSTEmGSLQER	Unambiguous	N-Term(TMT6plex); M1(Oxidation); M15(Oxidation)	0	6.511e-07	0	848.415	2543.23	120691F_A_4.raw
11466794	iFNVLGEPVDNLGPVDTSATFPIHR	Unambiguous	N-Term(TMT6plex)	0	1.048e-07	0	735.148	2937.57	120691F_B_10.raw
11466794	gmEVIDTGAPLSVPVGGATLGR	Unambiguous	N-Term(TMT6plex); M2(Oxidation)	0	1.395e-08	0	586.32	2342.26	120691F_A_4.raw
11466794;297720473	fVQAGSEVSALLGR	Unambiguous	N-Term(TMT6plex)	0	1.466e-07	0	554.984	1662.94	120691F_B_16.raw
11466794	gMEVIDTGAPLSVPVGGATLGR	Unambiguous	N-Term(TMT6plex)	0	1.551e-13	0	1163.64	2326.27	120691F_A_7.raw
11466794;297720473;297612839	iVGNEHYETAQR	Unambiguous	N-Term(TMT6plex)	0	3.216e-06	0	549.288	1645.85	120691F_A_17.raw
11466794	gmEVIDTGAPLSVPVGGATLGR	Unambiguous	N-Term(TMT6plex); M2(Oxidation)	0	5.422e-09	0	781.425	2342.26	120691F_A_3.raw
11466794;297612839	mPSAVGYQPTLSTEMGSLQER	Unambiguous	N-Term(TMT6plex)	0	2.873e-07	0	837.751	2511.24	120691F_A_6.raw
11466794	iFNVLGEPVDNLGPVDTSATFPIHR	Unambiguous	N-Term(TMT6plex)	0	2.906e-11	0	979.86	2937.56	120691F_A_9.raw
11466794	gmEVIDTGAPLSVPVGGATLGR	Unambiguous	N-Term(TMT6plex); M2(Oxidation)	0	7.713e-08	0	586.32	2342.26	120691F_A_7.raw
11466794;297612839	mPSAVGYQPTLSTEMGSLQER	Unambiguous	N-Term(TMT6plex)	0	9.604e-11	0	1256.12	2511.24	120691F_A_6.raw
11466794;297612839	mPSAVGYQPTLSTEMGSLQER	Unambiguous	N-Term(TMT6plex)	0	1.552e-09	0	837.753	2511.24	120691F_A_6.raw
11466794;297720473;297612839	gIYPAVDPLDSTSTMLQPR	Unambiguous	N-Term(TMT6plex)	0	6.561e-10	0	764.07	2290.19	120691F_A_7.raw
11466794;297612839	mPSAVGYQPTLSTEMGSLQER	Unambiguous	N-Term(TMT6plex)	0	6.594e-09	0	837.75	2511.24	120691F_A_6.raw
11466794	gMEVIDTGAPLSVPVGGATLGR	Unambiguous	N-Term(TMT6plex)	0	9.995e-12	0	776.093	2326.27	120691F_A_7.raw
11466794;297612839	mPSAVGYQPTLSTEMGSLQER	Unambiguous	N-Term(TMT6plex)	0	5.635e-08	0	837.753	2511.24	120691F_A_6.raw
11466794;297612839	mPSAVGYQPTLSTEMGSLQER	Unambiguous	N-Term(TMT6plex)	0	5.624e-11	0	1256.12	2511.24	120691F_A_6.raw
11466794;297720473	fVQAGSEVSALLGR	Unambiguous	N-Term(TMT6plex)	0	5.123e-07	0	554.984	1662.94	120691F_A_19.raw
11466794	iFNVLGEPVDNLGPVDTSATFPIHR	Unambiguous	N-Term(TMT6plex)	0	5.605e-08	0	735.147	2937.57	120691F_B_10.raw
11466794;297720473;297612839	gIYPAVDPLDSTSTMLQPR	Unambiguous	N-Term(TMT6plex)	0	4.031e-10	0	764.07	2290.2	120691F_A_7.raw
11466794	qINVTcEVQQLLGNNR	Unambiguous	N-Term(TMT6plex); C6(Carbamidomethyl)	0	1.367e-09	0	1058.06	2115.12	120691F_A_14.raw
11466794	gmEVIDTGAPLSVPVGGATLGR	Unambiguous	N-Term(TMT6plex); M2(Oxidation)	0	5.236e-09	0	781.427	2342.27	120691F_A_4.raw
11466794;297720473	fVQAGSEVSALLGR	Unambiguous	N-Term(TMT6plex)	0	1.057e-07	0	554.983	1662.94	120691F_B_15.raw
11466794;297720473;297612839	gIYPAVDPLDSTSTMLQPR	Unambiguous	N-Term(TMT6plex)	0	1.72e-08	0	764.071	2290.2	120691F_A_7.raw
11466794;297612839	mPSAVGYQPTLSTEmGSLQER	Unambiguous	N-Term(TMT6plex); M1(Oxidation); M15(Oxidation)	0	0.0001405	0	636.564	2543.23	120691F_B_4.raw
11466794	qINVTcEVQQLLGNNR	Unambiguous	N-Term(TMT6plex); C6(Carbamidomethyl)	0	3.098e-10	0	1058.06	2115.12	120691F_A_14.raw
11466794;297612839	mPSAVGYQPTLSTEMGSLQER	Unambiguous	N-Term(TMT6plex)	0	7.322e-12	0	1256.13	2511.25	120691F_B_6.raw
11466794;297720473;297612839	gIYPAVDPLDSTSTMLQPR	Unambiguous	N-Term(TMT6plex)	0	6.136e-10	0	764.07	2290.2	120691F_A_7.raw
11466794	gmEVIDTGAPLSVPVGGATLGR	Unambiguous	N-Term(TMT6plex); M2(Oxidation)	0	1.156e-08	0	586.321	2342.26	120691F_A_3.raw
11466794;297612839	mPSAVGYQPTLSTEMGSLQER	Unambiguous	N-Term(TMT6plex)	0	3.522e-07	0	837.751	2511.24	120691F_A_6.raw
11466794	qINVTcEVQQLLGNNR	Unambiguous	N-Term(TMT6plex); C6(Carbamidomethyl)	0	5.616e-10	0	1058.06	2115.12	120691F_B_14.raw
11466794;297720473;297612839	gIYPAVDPLDSTSTMLQPR	Unambiguous	N-Term(TMT6plex)	0	4.256e-10	0	764.07	2290.2	120691F_A_7.raw
11466794;297612839	mPSAVGYQPTLSTEmGSLQER	Unambiguous	N-Term(TMT6plex); M1(Oxidation); M15(Oxidation)	0	3.36e-06	0	636.563	2543.23	120691F_A_4.raw
11466794;297612839	mPSAVGYQPTLSTEMGSLQER	Unambiguous	N-Term(TMT6plex)	0	1.351e-07	0	837.754	2511.25	120691F_A_6.raw
11466794	iFNVLGEPVDNLGPVDTSATFPIHR	Unambiguous	N-Term(TMT6plex)	0	1.301e-07	0	735.148	2937.57	120691F_A_9.raw
11466794;297612839	mPSAVGYQPTLSTEMGSLQER	Unambiguous	N-Term(TMT6plex)	0	3.882e-07	0	837.75	2511.24	120691F_A_6.raw
11466794;297720473;297612839	gIYPAVDPLDSTSTMLQPR	Unambiguous	N-Term(TMT6plex)	0	2.285e-09	0	764.07	2290.19	120691F_A_7.raw
11466794	gMEVIDTGAPLSVPVGGATLGR	Unambiguous	N-Term(TMT6plex)	0	3.828e-08	0	776.093	2326.26	120691F_A_18.raw
11466794;297612839	mPSAVGYQPTLSTEMGSLQER	Unambiguous	N-Term(TMT6plex)	0	3.667e-08	0	837.75	2511.23	120691F_A_6.raw
11466794;297720473;297612839	gIYPAVDPLDSTSTMLQPR	Unambiguous	N-Term(TMT6plex)	0	2.072e-09	0	764.07	2290.2	120691F_A_7.raw
11466794;297612839	mPSAVGYQPTLSTEmGSLQER	Unambiguous	N-Term(TMT6plex); M15(Oxidation)	0	1.647e-07	0	843.084	2527.24	120691F_B_4.raw
11466794;297612839	mPSAVGYQPTLSTEMGSLQER	Unambiguous	N-Term(TMT6plex)	0	1.322e-08	0	837.751	2511.24	120691F_A_6.raw
11466794	qINVTcEVQQLLGNNR	Unambiguous	N-Term(TMT6plex); C6(Carbamidomethyl)	0	1.165e-09	0	1058.06	2115.12	120691F_B_14.raw
11466794;297612839	mPSAVGYQPTLSTEmGSLQER	Unambiguous	N-Term(TMT6plex); M1(Oxidation); M15(Oxidation)	0	5.551e-07	0	848.415	2543.23	120691F_A_1.raw
11466794;297612839	mPSAVGYQPTLSTEMGSLQER	Unambiguous	N-Term(TMT6plex)	0	1.781e-06	0	837.75	2511.24	120691F_B_6.raw
11466794;297612839	mPSAVGYQPTLSTEmGSLQER	Unambiguous	N-Term(TMT6plex); M1(Oxidation); M15(Oxidation)	0	2.574e-05	0	848.417	2543.24	120691F_B_2.raw
11466794;297612839	mPSAVGYQPTLSTEmGSLQER	Unambiguous	N-Term(TMT6plex); M15(Oxidation)	0	1.486e-06	0	632.564	2527.24	120691F_A_4.raw
11466794	gMEVIDTGAPLSVPVGGATLGR	Unambiguous	N-Term(TMT6plex)	0	7.74e-09	0	776.094	2326.27	120691F_A_7.raw
11466794;297720473	fVQAGSEVSALLGR	Unambiguous	N-Term(TMT6plex)	0	5.651e-08	0	554.984	1662.94	120691F_A_15.raw
11466794;297612839	mPSAVGYQPTLSTEMGSLQER	Unambiguous	N-Term(TMT6plex)	0	1.105e-11	0	1256.12	2511.24	120691F_A_6.raw
11466794;297720473;297612839	gIYPAVDPLDSTSTMLQPR	Unambiguous	N-Term(TMT6plex)	0	6.389e-08	0	764.07	2290.19	120691F_A_7.raw
11466794;297720473;297612839	gIYPAVDPLDSTSTMLQPR	Unambiguous	N-Term(TMT6plex)	0	9.213e-09	0	764.07	2290.2	120691F_A_7.raw
11466794	gMEVIDTGAPLSVPVGGATLGR	Unambiguous	N-Term(TMT6plex)	0	2.528e-09	0	776.094	2326.27	120691F_A_7.raw
11466794;297720473;297612839	gIYPAVDPLDSTSTMLQPR	Unambiguous	N-Term(TMT6plex)	0	2.249e-09	0	764.071	2290.2	120691F_A_7.raw
11466794;297612839	mPSAVGYQPTLSTEMGSLQER	Unambiguous	N-Term(TMT6plex)	0	5.594e-07	0	837.751	2511.24	120691F_A_13.raw
11466794;297720473;297612839	iVGNEHYETAQR	Unambiguous	N-Term(TMT6plex)	0	1.376e-05	0	549.288	1645.85	120691F_B_18.raw
11466794	gmEVIDTGAPLSVPVGGATLGR	Unambiguous	N-Term(TMT6plex); M2(Oxidation)	0	2.684e-08	0	781.421	2342.25	120691F_B_3.raw
11466794;297720473	fVQAGSEVSALLGR	Unambiguous	N-Term(TMT6plex)	0	1.684e-05	0	554.984	1662.94	120691F_B_19.raw
11466794;297612839	mPSAVGYQPTLSTEMGSLQER	Unambiguous	N-Term(TMT6plex)	0	3.301e-07	0	837.753	2511.24	120691F_A_6.raw
11466794;297720473;297612839	gIYPAVDPLDSTSTMLQPR	Unambiguous	N-Term(TMT6plex)	0	2.132e-08	0	764.07	2290.19	120691F_A_7.raw
11466794;297720473;297612839	gIYPAVDPLDSTSTMLQPR	Unambiguous	N-Term(TMT6plex)	0	1.565e-07	0	764.069	2290.19	120691F_A_18.raw
11466794;297720473;297612839	gIYPAVDPLDSTSTMLQPR	Unambiguous	N-Term(TMT6plex)	0	3.447e-12	0	1145.6	2290.19	120691F_A_7.raw
11466794;297612839	tVLIMELINNIAk	Unambiguous	N-Term(TMT6plex); K13(TMT6plex)	0	5.283e-08	0	965.595	1930.18	120691F_B_17.raw
11466794;297612839	tVLIMELINNIAk	Unambiguous	N-Term(TMT6plex); K13(TMT6plex)	0	1.578e-07	0	965.598	1930.19	120691F_B_17.raw
11466794;297612839	mPSAVGYQPTLSTEmGSLQER	Unambiguous	N-Term(TMT6plex); M1(Oxidation); M15(Oxidation)	0	8.599e-07	0	848.415	2543.23	120691F_A_20.raw
11466794;297612839	mPSAVGYQPTLSTEMGSLQER	Unambiguous	N-Term(TMT6plex)	0	4.548e-09	0	837.752	2511.24	120691F_A_6.raw
11466794;297720473;297612839	gIYPAVDPLDSTSTMLQPR	Unambiguous	N-Term(TMT6plex)	0	2.257e-08	0	764.07	2290.19	120691F_A_7.raw
11466794	gMEVIDTGAPLSVPVGGATLGR	Unambiguous	N-Term(TMT6plex)	0	3.726e-08	0	776.094	2326.27	120691F_B_7.raw
11466794;297612839	mPSAVGYQPTLSTEMGSLQER	Unambiguous	N-Term(TMT6plex)	0	3.385e-15	0	1256.13	2511.24	120691F_A_6.raw
11466794;297720473;297612839	gIYPAVDPLDSTSTMLQPR	Unambiguous	N-Term(TMT6plex)	0	2.164e-07	0	764.069	2290.19	120691F_B_8.raw
11466794;297612839	mPSAVGYQPTLSTEmGSLQER	Unambiguous	N-Term(TMT6plex); M1(Oxidation); M15(Oxidation)	0	2.135e-05	0	636.563	2543.23	120691F_A_20.raw
11466794;297612839	tVLIMELINNIAk	Unambiguous	N-Term(TMT6plex); K13(TMT6plex)	0	6.023e-08	0	965.597	1930.19	120691F_A_17.raw
11466794;297720473;297612839	gIYPAVDPLDSTSTMLQPR	Unambiguous	N-Term(TMT6plex)	0	2.011e-08	0	764.07	2290.19	120691F_B_7.raw
11466794	qINVTcEVQQLLGNNR	Unambiguous	N-Term(TMT6plex); C6(Carbamidomethyl)	0	7.854e-09	0	705.711	2115.12	120691F_A_15.raw
11466794;297720473;297612839	gIYPAVDPLDSTSTMLQPR	Unambiguous	N-Term(TMT6plex)	0	2.171e-07	0	764.069	2290.19	120691F_A_6.raw
11466794	gmEVIDTGAPLSVPVGGATLGR	Unambiguous	N-Term(TMT6plex); M2(Oxidation)	0	5.831e-07	0	781.424	2342.26	120691F_B_4.raw
11466794	iFNVLGEPVDNLGPVDTSATFPIHR	Unambiguous	N-Term(TMT6plex)	0	1.181e-07	0	735.145	2937.56	120691F_A_9.raw
11466794;297612839	mPSAVGYQPTLSTEmGSLQER	Unambiguous	N-Term(TMT6plex); M1(Oxidation); M15(Oxidation)	0	7.546e-06	0	848.416	2543.23	120691F_B_6.raw
11466794;297720473;297612839	gIYPAVDPLDSTSTMLQPR	Unambiguous	N-Term(TMT6plex)	0	8.09e-09	0	764.07	2290.2	120691F_A_7.raw
11466794;297612839	mPSAVGYQPTLSTEMGSLQER	Unambiguous	N-Term(TMT6plex); M1(Oxidation)	0	9.016e-06	0	843.084	2527.24	120691F_B_10.raw
11466794;297612839	mPSAVGYQPTLSTEMGSLQER	Unambiguous	N-Term(TMT6plex)	0	1.613e-08	0	837.753	2511.24	120691F_A_6.raw
11466794;297720473;297612839	gIYPAVDPLDSTSTMLQPR	Unambiguous	N-Term(TMT6plex)	0	2.715e-08	0	764.069	2290.19	120691F_B_7.raw
11466794;297720473;297612839	gIYPAVDPLDSTSTMLQPR	Unambiguous	N-Term(TMT6plex)	0	7.719e-09	0	764.07	2290.2	120691F_A_7.raw
11466794	iFNVLGEPVDNLGPVDTSATFPIHR	Unambiguous	N-Term(TMT6plex)	0	1.745e-07	0	735.148	2937.57	120691F_A_9.raw
11466794	gMEVIDTGAPLSVPVGGATLGR	Unambiguous	N-Term(TMT6plex)	0	2.383e-10	0	776.094	2326.27	120691F_A_7.raw
11466794;297612839	mPSAVGYQPTLSTEMGSLQER	Unambiguous	N-Term(TMT6plex)	0	3.329e-08	0	837.751	2511.24	120691F_A_6.raw
11466794	gMEVIDTGAPLSVPVGGATLGR	Unambiguous	N-Term(TMT6plex)	0	6.149e-09	0	776.093	2326.26	120691F_A_7.raw
11466794	gMEVIDTGAPLSVPVGGATLGR	Unambiguous	N-Term(TMT6plex)	0	8.163e-13	0	1163.64	2326.27	120691F_A_6.raw
11466794	gMEVIDTGAPLSVPVGGATLGR	Unambiguous	N-Term(TMT6plex)	0	8.496e-12	0	1163.64	2326.26	120691F_B_7.raw
11466794	gMEVIDTGAPLSVPVGGATLGR	Unambiguous	N-Term(TMT6plex)	0	7.869e-11	0	776.094	2326.27	120691F_B_7.raw
11466794	gMEVIDTGAPLSVPVGGATLGR	Unambiguous	N-Term(TMT6plex)	0	1.129e-11	0	1163.64	2326.27	120691F_B_7.raw
11466794;297612839	mPSAVGYQPTLSTEMGSLQER	Unambiguous	N-Term(TMT6plex)	0	4.35e-07	0	837.749	2511.23	120691F_A_6.raw
11466794;297612839	mPSAVGYQPTLSTEmGSLQER	Unambiguous	N-Term(TMT6plex); M15(Oxidation)	0	1.014e-06	0	632.564	2527.24	120691F_A_6.raw
11466794;297720473;297612839	gIYPAVDPLDSTSTMLQPR	Unambiguous	N-Term(TMT6plex)	0	5.979e-08	0	764.07	2290.2	120691F_A_14.raw
11466794;297612839	tVLIMELINNIAk	Unambiguous	N-Term(TMT6plex); K13(TMT6plex)	0	1.03e-07	0	965.596	1930.18	120691F_A_19.raw
11466794;297720473;297612839	gIYPAVDPLDSTSTMLQPR	Unambiguous	N-Term(TMT6plex)	0	3.096e-09	0	764.067	2290.19	120691F_A_6.raw
11466794;297720473;297612839	gIYPAVDPLDSTSTMLQPR	Unambiguous	N-Term(TMT6plex)	0	2.1e-11	0	1145.6	2290.2	120691F_A_7.raw
11466794;297612839	mPSAVGYQPTLSTEMGSLQER	Unambiguous	N-Term(TMT6plex)	0	3.378e-07	0	837.752	2511.24	120691F_A_14.raw
11466794	gMEVIDTGAPLSVPVGGATLGR	Unambiguous	N-Term(TMT6plex)	0	1.399e-10	0	1163.64	2326.27	120691F_A_7.raw
11466794	iFNVLGEPVDNLGPVDTSATFPIHR	Unambiguous	N-Term(TMT6plex)	0	5.116e-06	0	735.147	2937.57	120691F_A_9.raw
11466794;297612839	tVLIMELINNIAk	Unambiguous	N-Term(TMT6plex); K13(TMT6plex)	0	1.176e-08	0	965.594	1930.18	120691F_A_17.raw
11466794	iFNVLGEPVDNLGPVDTSATFPIHR	Unambiguous	N-Term(TMT6plex)	0	2.705e-06	0	735.148	2937.57	120691F_A_9.raw
11466794;297720473;297612839	gIYPAVDPLDSTSTMLQPR	Unambiguous	N-Term(TMT6plex)	0	4.15e-10	0	764.071	2290.2	120691F_A_7.raw
11466794	gMEVIDTGAPLSVPVGGATLGR	Unambiguous	N-Term(TMT6plex)	0	1.94e-10	0	776.094	2326.27	120691F_A_7.raw
11466794;297612839	mPSAVGYQPTLSTEMGSLQER	Unambiguous	N-Term(TMT6plex)	0	6.11e-07	0	837.75	2511.24	120691F_A_7.raw
11466794;297720473	fVQAGSEVSALLGR	Unambiguous	N-Term(TMT6plex)	0	1.782e-08	0	554.983	1662.94	120691F_A_15.raw
11466794;297612839	tVLIMELINNIAk	Unambiguous	N-Term(TMT6plex); K13(TMT6plex)	0	2.57e-08	0	965.596	1930.18	120691F_A_17.raw
11466794	gmEVIDTGAPLSVPVGGATLGR	Unambiguous	N-Term(TMT6plex); M2(Oxidation)	0	1.683e-07	0	781.423	2342.26	120691F_A_3.raw
11466794	gMEVIDTGAPLSVPVGGATLGR	Unambiguous	N-Term(TMT6plex)	0	3.691e-12	0	1163.64	2326.27	120691F_A_7.raw
11466794	qINVTcEVQQLLGNNR	Unambiguous	N-Term(TMT6plex); C6(Carbamidomethyl)	0	3.328e-10	0	1058.06	2115.12	120691F_A_14.raw
11466794	gmEVIDTGAPLSVPVGGATLGR	Unambiguous	N-Term(TMT6plex); M2(Oxidation)	0	1.104e-10	0	1171.63	2342.26	120691F_A_7.raw
11466794;297720473;297612839	gIYPAVDPLDSTSTMLQPR	Unambiguous	N-Term(TMT6plex)	0	1.256e-09	0	764.07	2290.2	120691F_A_7.raw
11466794;297612839	mPSAVGYQPTLSTEMGSLQER	Unambiguous	N-Term(TMT6plex)	0	2.62e-08	0	837.752	2511.24	120691F_A_6.raw
11466794	gmEVIDTGAPLSVPVGGATLGR	Unambiguous	N-Term(TMT6plex); M2(Oxidation)	0	1.815e-06	0	586.319	2342.25	120691F_B_7.raw
11466794;297612839	mPSAVGYQPTLSTEMGSLQER	Unambiguous	N-Term(TMT6plex)	0	3.011e-05	0	837.751	2511.24	120691F_B_6.raw
11466794;297612839	mPSAVGYQPTLSTEMGSLQER	Unambiguous	N-Term(TMT6plex)	0	1.56e-07	0	837.751	2511.24	120691F_A_6.raw
11466794;297720473;297612839	gIYPAVDPLDSTSTMLQPR	Unambiguous	N-Term(TMT6plex)	0	3.857e-08	0	764.07	2290.2	120691F_B_7.raw
11466794;297612839	mPSAVGYQPTLSTEmGSLQER	Unambiguous	N-Term(TMT6plex); M1(Oxidation); M15(Oxidation)	0	4.659e-08	0	848.415	2543.23	120691F_A_6.raw
11466794;297720473;297612839	gIYPAVDPLDSTSTMLQPR	Unambiguous	N-Term(TMT6plex)	0	5.904e-13	0	1145.6	2290.2	120691F_A_7.raw
11466794	gMEVIDTGAPLSVPVGGATLGR	Unambiguous	N-Term(TMT6plex)	0	4.209e-07	0	776.093	2326.26	120691F_A_7.raw
11466794;297720473;297612839	vGLTALTMAEYFR	Unambiguous	N-Term(TMT6plex)	0	1.595e-06	0	850.966	1700.92	120691F_B_17.raw
11466794;297612839	mPSAVGYQPTLSTEMGSLQER	Unambiguous	N-Term(TMT6plex)	0	1.29e-08	0	837.752	2511.24	120691F_A_18.raw
11466794;297720473;297612839	gIYPAVDPLDSTSTmLQPR	Unambiguous	N-Term(TMT6plex); M15(Oxidation)	0	6.671e-07	0	769.402	2306.19	120691F_B_4.raw
11466794;297720473;297612839	gIYPAVDPLDSTSTMLQPR	Unambiguous	N-Term(TMT6plex)	0	2.599e-08	0	764.067	2290.19	120691F_A_7.raw
11466794;297612839	mPSAVGYQPTLSTEmGSLQER	Unambiguous	N-Term(TMT6plex); M1(Oxidation); M15(Oxidation)	0	3.013e-06	0	848.415	2543.23	120691F_B_4.raw
11466794	gmEVIDTGAPLSVPVGGATLGR	Unambiguous	N-Term(TMT6plex); M2(Oxidation)	0	9.338e-11	0	1171.63	2342.26	120691F_A_3.raw
11466794;297720473;297612839	gIYPAVDPLDSTSTMLQPR	Unambiguous	N-Term(TMT6plex)	0	1.16e-06	0	764.07	2290.2	120691F_B_7.raw
11466794	gMEVIDTGAPLSVPVGGATLGR	Unambiguous	N-Term(TMT6plex)	0	4.274e-11	0	776.093	2326.26	120691F_A_7.raw
11466794	gMEVIDTGAPLSVPVGGATLGR	Unambiguous	N-Term(TMT6plex)	0	2.529e-09	0	776.093	2326.27	120691F_B_18.raw
11466794;297720473;297612839	gIYPAVDPLDSTSTMLQPR	Unambiguous	N-Term(TMT6plex)	0	4.462e-07	0	573.305	2290.2	120691F_B_7.raw
11466794;297612839	mPSAVGYQPTLSTEmGSLQER	Unambiguous	N-Term(TMT6plex); M1(Oxidation); M15(Oxidation)	0	2.432e-08	0	848.415	2543.23	120691F_A_1.raw
11466794;297720473;297612839	gIYPAVDPLDSTSTMLQPR	Unambiguous	N-Term(TMT6plex)	0	2.723e-06	0	573.302	2290.19	120691F_A_7.raw
11466794	gmEVIDTGAPLSVPVGGATLGR	Unambiguous	N-Term(TMT6plex); M2(Oxidation)	0	4.699e-09	0	1171.63	2342.26	120691F_B_4.raw
11466794	qINVTcEVQQLLGNNR	Unambiguous	N-Term(TMT6plex); C6(Carbamidomethyl)	0	1.664e-08	0	705.711	2115.12	120691F_A_15.raw
11466794;297720473;297612839	gIYPAVDPLDSTSTMLQPR	Unambiguous	N-Term(TMT6plex)	0	1.536e-05	0	764.07	2290.2	120691F_B_8.raw
11466794;297612839	mPSAVGYQPTLSTEMGSLQER	Unambiguous	N-Term(TMT6plex)	0	1.368e-05	0	837.752	2511.24	120691F_B_7.raw
11466794	gmEVIDTGAPLSVPVGGATLGR	Unambiguous	N-Term(TMT6plex); M2(Oxidation)	0	7.296e-09	0	1171.63	2342.26	120691F_B_4.raw
11466794;297612839	mPSAVGYQPTLSTEmGSLQER	Unambiguous	N-Term(TMT6plex); M1(Oxidation); M15(Oxidation)	0	2.524e-05	0	636.563	2543.23	120691F_B_1.raw
11466794;297720473;297612839	eLQDIIAILGLDELSEEDR	Unambiguous	N-Term(TMT6plex)	0	1.089e-07	0	800.763	2400.27	120691F_B_18.raw
11466794	iFNVLGEPVDNLGPVDTSATFPIHR	Unambiguous	N-Term(TMT6plex)	0	4.292e-06	0	735.148	2937.57	120691F_A_9.raw
11466794;297720473;297612839	gIYPAVDPLDSTSTmLQPR	Unambiguous	N-Term(TMT6plex); M15(Oxidation)	0	3.618e-09	0	769.401	2306.19	120691F_B_7.raw
11466794	gmEVIDTGAPLSVPVGGATLGR	Unambiguous	N-Term(TMT6plex); M2(Oxidation)	0	7.422e-08	0	781.425	2342.26	120691F_A_3.raw
11466794;297720473;297612839	gIYPAVDPLDSTSTMLQPR	Unambiguous	N-Term(TMT6plex)	0	1.347e-09	0	764.07	2290.19	120691F_A_7.raw
11466794	iFNVLGEPVDNLGPVDTSATFPIHR	Unambiguous	N-Term(TMT6plex)	0	4.972e-08	0	979.862	2937.57	120691F_A_9.raw
11466794;297612839	mPSAVGYQPTLSTEmGSLQER	Unambiguous	N-Term(TMT6plex); M1(Oxidation); M15(Oxidation)	0	0.0001389	0	636.564	2543.23	120691F_B_20.raw
11466794	gMEVIDTGAPLSVPVGGATLGR	Unambiguous	N-Term(TMT6plex)	0	5.948e-11	0	1163.64	2326.27	120691F_A_7.raw
11466794;297612839	mPSAVGYQPTLSTEMGSLQER	Unambiguous	N-Term(TMT6plex)	0	3.809e-05	0	837.753	2511.25	120691F_B_13.raw
11466794;297612839	mPSAVGYQPTLSTEmGSLQER	Unambiguous	N-Term(TMT6plex); M1(Oxidation); M15(Oxidation)	0	2.198e-06	0	848.415	2543.23	120691F_B_20.raw
11466794	gMEVIDTGAPLSVPVGGATLGR	Unambiguous	N-Term(TMT6plex)	0	6.087e-11	0	1163.64	2326.27	120691F_A_7.raw
11466794;297720473;297612839	gIYPAVDPLDSTSTmLQPR	Unambiguous	N-Term(TMT6plex); M15(Oxidation)	0	1.435e-07	0	769.401	2306.19	120691F_A_4.raw
11466794	iFNVLGEPVDNLGPVDTSATFPIHR	Unambiguous	N-Term(TMT6plex)	0	8.749e-07	0	735.147	2937.57	120691F_A_9.raw
11466794	gMEVIDTGAPLSVPVGGATLGR	Unambiguous	N-Term(TMT6plex)	0	4.27e-12	0	776.092	2326.26	120691F_A_7.raw
11466794	gMEVIDTGAPLSVPVGGATLGR	Unambiguous	N-Term(TMT6plex)	0	3.683e-10	0	1163.64	2326.26	120691F_A_7.raw
11466794;297720473;297612839	eLQDIIAILGLDELSEEDR	Unambiguous	N-Term(TMT6plex)	0	3.744e-07	0	800.766	2400.28	120691F_B_18.raw
11466794;297612839	tVLIMELINNIAk	Unambiguous	N-Term(TMT6plex); K13(TMT6plex)	0	5.913e-09	0	965.595	1930.18	120691F_A_17.raw
11466794	gMEVIDTGAPLSVPVGGATLGR	Unambiguous	N-Term(TMT6plex)	0	6.69e-12	0	776.093	2326.26	120691F_A_7.raw
11466794	gmEVIDTGAPLSVPVGGATLGR	Unambiguous	N-Term(TMT6plex); M2(Oxidation)	0	1.509e-08	0	1171.63	2342.26	120691F_B_4.raw
11466794	iFNVLGEPVDNLGPVDTSATFPIHR	Unambiguous	N-Term(TMT6plex)	0	6.141e-08	0	735.147	2937.57	120691F_A_9.raw
11466794	qINVTcEVQQLLGNNR	Unambiguous	N-Term(TMT6plex); C6(Carbamidomethyl)	0	7.173e-09	0	705.711	2115.12	120691F_A_15.raw
11466794;297612839	mPSAVGYQPTLSTEMGSLQER	Unambiguous	N-Term(TMT6plex)	0	2.058e-07	0	837.751	2511.24	120691F_A_6.raw
11466794;297720473;297612839	gIYPAVDPLDSTSTMLQPR	Unambiguous	N-Term(TMT6plex)	0	3.494e-06	0	573.304	2290.19	120691F_B_8.raw
11466794;297612839	mPSAVGYQPTLSTEmGSLQER	Unambiguous	N-Term(TMT6plex); M15(Oxidation)	0	5.829e-06	0	843.084	2527.24	120691F_A_6.raw
11466794;297720473;297612839	gIYPAVDPLDSTSTMLQPR	Unambiguous	N-Term(TMT6plex)	0	1.046e-08	0	764.07	2290.2	120691F_A_7.raw
11466794;297720473;297612839	gIYPAVDPLDSTSTMLQPR	Unambiguous	N-Term(TMT6plex)	0	2.842e-12	0	1145.6	2290.2	120691F_A_8.raw
11466794;297612839	mPSAVGYQPTLSTEmGSLQER	Unambiguous	N-Term(TMT6plex); M1(Oxidation); M15(Oxidation)	0	1.475e-05	0	848.417	2543.24	120691F_B_1.raw
11466794	gMEVIDTGAPLSVPVGGATLGR	Unambiguous	N-Term(TMT6plex)	0	1.71e-10	0	776.093	2326.27	120691F_A_7.raw
11466794;297720473;297612839	vGLTALTMAEYFR	Unambiguous	N-Term(TMT6plex)	0	5.994e-07	0	850.966	1700.92	120691F_A_17.raw
11466794;297612839	tVLIMELINNIAk	Unambiguous	N-Term(TMT6plex); K13(TMT6plex)	0	2.611e-08	0	965.595	1930.18	120691F_B_17.raw
11466794	iFNVLGEPVDNLGPVDTSATFPIHR	Unambiguous	N-Term(TMT6plex)	0	5.094e-09	0	979.861	2937.57	120691F_A_9.raw
11466794	aINLEEENkLk	Unambiguous	N-Term(TMT6plex); K9(TMT6plex); K11(TMT6plex)	0	6.581e-06	1	663.405	1988.2	120691F_A_2.raw
11466794;297720473;297612839	gIYPAVDPLDSTSTMLQPR	Unambiguous	N-Term(TMT6plex)	0	5.358e-09	0	1145.61	2290.21	120691F_A_7.raw
11466794;297720473;297612839	gIYPAVDPLDSTSTMLQPR	Unambiguous	N-Term(TMT6plex)	0	3.59e-08	0	764.07	2290.2	120691F_A_7.raw
11466794	iFNVLGEPVDNLGPVDTSATFPIHR	Unambiguous	N-Term(TMT6plex)	0	2.079e-07	0	735.147	2937.57	120691F_A_9.raw
11466794;297720473;297612839	gIYPAVDPLDSTSTMLQPR	Unambiguous	N-Term(TMT6plex)	0	2.711e-06	0	764.068	2290.19	120691F_B_6.raw
11466794;297720473;297612839	dVNkQDVLLFIDNIFR	Unambiguous	N-Term(TMT6plex); K4(TMT6plex)	0	1.18e-09	1	803.13	2407.38	120691F_B_17.raw
11466794;297720473;297612839	gIYPAVDPLDSTSTMLQPR	Unambiguous	N-Term(TMT6plex)	0	1.404e-09	0	764.07	2290.19	120691F_A_7.raw
11466794;297612839	mPSAVGYQPTLSTEMGSLQER	Unambiguous	N-Term(TMT6plex)	0	2.092e-07	0	837.752	2511.24	120691F_A_6.raw
11466794	gMEVIDTGAPLSVPVGGATLGR	Unambiguous	N-Term(TMT6plex)	0	5.485e-12	0	1163.64	2326.27	120691F_A_7.raw
11466794;297720473;297612839	gIYPAVDPLDSTSTMLQPR	Unambiguous	N-Term(TMT6plex)	0	1.351e-08	0	764.071	2290.2	120691F_B_7.raw
11466794	qINVTcEVQQLLGNNR	Unambiguous	N-Term(TMT6plex); C6(Carbamidomethyl)	0	3.167e-10	0	1058.06	2115.12	120691F_B_14.raw
11466794;297612839	tVLIMELINNIAk	Unambiguous	N-Term(TMT6plex); K13(TMT6plex)	0	7.342e-08	0	965.599	1930.19	120691F_B_17.raw
11466794;297612839	tVLIMELINNIAk	Unambiguous	N-Term(TMT6plex); K13(TMT6plex)	0	3.303e-08	0	965.6	1930.19	120691F_B_17.raw
11466794;297612839	mPSAVGYQPTLSTEMGSLQER	Unambiguous	N-Term(TMT6plex)	0	1.968e-07	0	837.752	2511.24	120691F_A_6.raw
11466794	gmEVIDTGAPLSVPVGGATLGR	Unambiguous	N-Term(TMT6plex); M2(Oxidation)	0	2.896e-11	0	1171.63	2342.26	120691F_A_4.raw
11466794	gmEVIDTGAPLSVPVGGATLGR	Unambiguous	N-Term(TMT6plex); M2(Oxidation)	0	3.847e-09	0	1171.63	2342.26	120691F_B_7.raw
11466794	gMEVIDTGAPLSVPVGGATLGR	Unambiguous	N-Term(TMT6plex)	0	1.089e-08	0	776.093	2326.27	120691F_B_7.raw
11466794;297720473;297612839	vGLTALTMAEYFR	Unambiguous	N-Term(TMT6plex)	0	0.0002736	0	567.646	1700.92	120691F_B_17.raw
11466794	gMEVIDTGAPLSVPVGGATLGR	Unambiguous	N-Term(TMT6plex)	0	2.248e-09	0	1163.64	2326.27	120691F_A_7.raw
11466794;297612839	mPSAVGYQPTLSTEmGSLQER	Unambiguous	N-Term(TMT6plex); M15(Oxidation)	0	3.508e-06	0	632.565	2527.24	120691F_B_4.raw
11466794	gmEVIDTGAPLSVPVGGATLGR	Unambiguous	N-Term(TMT6plex); M2(Oxidation)	0	2.268e-06	0	781.424	2342.26	120691F_B_4.raw
11466794;297720473;297612839	gIYPAVDPLDSTSTMLQPR	Unambiguous	N-Term(TMT6plex)	0	3.435e-11	0	1145.6	2290.2	120691F_B_7.raw
11466794;297720473	fVQAGSEVSALLGR	Unambiguous	N-Term(TMT6plex)	0	4.772e-08	0	831.972	1662.94	120691F_B_15.raw
11466794;297720473;297612839	gIYPAVDPLDSTSTMLQPR	Unambiguous	N-Term(TMT6plex)	0	4.131e-06	0	764.069	2290.19	120691F_B_8.raw
11466794	gMEVIDTGAPLSVPVGGATLGR	Unambiguous	N-Term(TMT6plex)	0	2.691e-10	0	776.092	2326.26	120691F_A_7.raw
11466794;297612839	mPSAVGYQPTLSTEmGSLQER	Unambiguous	N-Term(TMT6plex); M1(Oxidation); M15(Oxidation)	0	1.291e-06	0	848.415	2543.23	120691F_B_6.raw
11466794	iFNVLGEPVDNLGPVDTSATFPIHR	Unambiguous	N-Term(TMT6plex)	0	3.121e-06	0	735.148	2937.57	120691F_A_9.raw
11466794;297612839	mPSAVGYQPTLSTEMGSLQER	Unambiguous	N-Term(TMT6plex)	0	8.253e-08	0	837.751	2511.24	120691F_A_6.raw
11466794;297612839	tVLIMELINNIAk	Unambiguous	N-Term(TMT6plex); K13(TMT6plex)	0	1.088e-07	0	965.597	1930.19	120691F_A_17.raw
11466794;297720473	fVQAGSEVSALLGR	Unambiguous	N-Term(TMT6plex)	0	2.454e-08	0	831.973	1662.94	120691F_A_15.raw
11466794;297612839	mPSAVGYQPTLSTEMGSLQER	Unambiguous	N-Term(TMT6plex); M1(Oxidation)	0	1.128e-07	0	1264.12	2527.23	120691F_B_1.raw
11466794	iFNVLGEPVDNLGPVDTSATFPIHR	Unambiguous	N-Term(TMT6plex)	0	6.536e-09	0	979.86	2937.57	120691F_A_9.raw
11466794;297612839	tVLIMELINNIAk	Unambiguous	N-Term(TMT6plex); K13(TMT6plex)	0	4.656e-08	0	965.598	1930.19	120691F_A_19.raw
11466794;297612839	mPSAVGYQPTLSTEmGSLQER	Unambiguous	N-Term(TMT6plex); M1(Oxidation); M15(Oxidation)	0	1.037e-07	0	848.414	2543.23	120691F_B_1.raw
11466794	gmEVIDTGAPLSVPVGGATLGR	Unambiguous	N-Term(TMT6plex); M2(Oxidation)	0	7.76e-08	0	781.424	2342.26	120691F_A_7.raw
11466794;297720473;297612839	gIYPAVDPLDSTSTMLQPR	Unambiguous	N-Term(TMT6plex)	0	4.515e-07	0	764.069	2290.19	120691F_B_8.raw
11466794;297612839	mPSAVGYQPTLSTEMGSLQER	Unambiguous	N-Term(TMT6plex)	0	2.986e-11	0	1256.12	2511.24	120691F_A_6.raw
11466794	iFNVLGEPVDNLGPVDTSATFPIHR	Unambiguous	N-Term(TMT6plex)	0	3.143e-06	0	735.147	2937.57	120691F_A_9.raw
11466794;297612839	mPSAVGYQPTLSTEMGSLQER	Unambiguous	N-Term(TMT6plex); M1(Oxidation)	0	2.659e-05	0	843.084	2527.24	120691F_A_6.raw
11466794;297720473;297612839	iVGNEHYETAQR	Unambiguous	N-Term(TMT6plex)	0	3.336e-06	0	549.288	1645.85	120691F_A_18.raw
11466794;297720473;297612839	gIYPAVDPLDSTSTMLQPR	Unambiguous	N-Term(TMT6plex)	0	2.875e-11	0	1145.6	2290.19	120691F_B_8.raw
11466794;297612839	vALVYGQMNEPPGAR	Unambiguous	N-Term(TMT6plex)	0	5.237e-06	0	610.995	1830.97	120691F_B_14.raw
11466794;297720473	fVQAGSEVSALLGR	Unambiguous	N-Term(TMT6plex)	0	3.093e-08	0	831.973	1662.94	120691F_B_14.raw
11466794;297612839	mPSAVGYQPTLSTEMGSLQER	Unambiguous	N-Term(TMT6plex)	0	6.602e-06	0	837.75	2511.24	120691F_B_6.raw
11466794;297720473;297612839	gIYPAVDPLDSTSTmLQPR	Unambiguous	N-Term(TMT6plex); M15(Oxidation)	0	3.042e-06	0	769.4	2306.19	120691F_B_8.raw
11466794;297720473;297612839	gIYPAVDPLDSTSTmLQPR	Unambiguous	N-Term(TMT6plex); M15(Oxidation)	0	2.455e-09	0	769.401	2306.19	120691F_A_7.raw
11466794;297720473;297612839	gIYPAVDPLDSTSTMLQPR	Unambiguous	N-Term(TMT6plex)	0	3.423e-08	0	764.068	2290.19	120691F_B_18.raw
11466794;297720473;297612839	gIYPAVDPLDSTSTMLQPR	Unambiguous	N-Term(TMT6plex)	0	1.441e-09	0	1145.6	2290.2	120691F_B_8.raw
11466794	gMEVIDTGAPLSVPVGGATLGR	Unambiguous	N-Term(TMT6plex)	0	9.104e-12	0	1163.63	2326.26	120691F_A_7.raw
11466794;297720473;297612839	vGLTALTMAEYFR	Unambiguous	N-Term(TMT6plex)	0	9.573e-05	0	567.647	1700.93	120691F_A_17.raw
11466794	qINVTcEVQQLLGNNR	Unambiguous	N-Term(TMT6plex); C6(Carbamidomethyl)	0	6.639e-06	0	705.711	2115.12	120691F_B_14.raw
11466794;297612839	mPSAVGYQPTLSTEMGSLQER	Unambiguous	N-Term(TMT6plex)	0	5.433e-11	0	1256.12	2511.24	120691F_A_6.raw
11466794;297720473;297612839	gIYPAVDPLDSTSTMLQPR	Unambiguous	N-Term(TMT6plex)	0	9.214e-10	0	1145.6	2290.2	120691F_A_7.raw
11466794;297720473;297612839	gIYPAVDPLDSTSTMLQPR	Unambiguous	N-Term(TMT6plex)	0	6.479e-07	0	764.07	2290.2	120691F_B_7.raw
11466794	gMEVIDTGAPLSVPVGGATLGR	Unambiguous	N-Term(TMT6plex)	0	1.87e-10	0	776.094	2326.27	120691F_A_7.raw
11466794;297612839	mPSAVGYQPTLSTEMGSLQER	Unambiguous	N-Term(TMT6plex)	0	1.455e-05	0	837.751	2511.24	120691F_B_6.raw
11466794	iFNVLGEPVDNLGPVDTSATFPIHR	Unambiguous	N-Term(TMT6plex)	0	3.144e-09	0	979.861	2937.57	120691F_A_9.raw
11466794;297612839	vALVYGQMNEPPGAR	Unambiguous	N-Term(TMT6plex)	0	1.102e-07	0	915.988	1830.97	120691F_A_14.raw
11466794	iFNVLGEPVDNLGPVDTSATFPIHR	Unambiguous	N-Term(TMT6plex)	0	3.202e-09	0	1469.29	2937.57	120691F_B_10.raw
11466794;297612839	mPSAVGYQPTLSTEmGSLQER	Unambiguous	N-Term(TMT6plex); M1(Oxidation); M15(Oxidation)	0	4.054e-08	0	848.416	2543.23	120691F_A_19.raw
11466794;297612839	vALVYGQMNEPPGAR	Unambiguous	N-Term(TMT6plex)	0	2.569e-05	0	610.995	1830.97	120691F_A_18.raw
11466794;297720473	fVQAGSEVSALLGR	Unambiguous	N-Term(TMT6plex)	0	5.338e-08	0	831.972	1662.94	120691F_B_16.raw
11466794;297720473;297612839	gIYPAVDPLDSTSTmLQPR	Unambiguous	N-Term(TMT6plex); M15(Oxidation)	0	2.401e-06	0	769.399	2306.18	120691F_B_8.raw
11466794	gMEVIDTGAPLSVPVGGATLGR	Unambiguous	N-Term(TMT6plex)	0	5.368e-09	0	776.089	2326.25	120691F_A_7.raw
11466794	qINVTcEVQQLLGNNR	Unambiguous	N-Term(TMT6plex); C6(Carbamidomethyl)	0	3.944e-08	0	705.71	2115.11	120691F_A_15.raw
11466794;297720473;297612839	qDVLLFIDNIFR	Unambiguous	N-Term(TMT6plex)	0	5.975e-06	0	861.494	1721.98	120691F_B_17.raw
11466794;297612839	mPSAVGYQPTLSTEMGSLQER	Unambiguous	N-Term(TMT6plex); M1(Oxidation)	0	1.76e-09	0	1264.12	2527.24	120691F_B_6.raw
11466794;297720473	fVQAGSEVSALLGR	Unambiguous	N-Term(TMT6plex)	0	4.3e-06	0	554.983	1662.93	120691F_B_15.raw
11466794;297612839	mPSAVGYQPTLSTEmGSLQER	Unambiguous	N-Term(TMT6plex); M15(Oxidation)	0	3.457e-06	0	843.083	2527.24	120691F_A_6.raw
11466794;297612839	vALVYGQMNEPPGAR	Unambiguous	N-Term(TMT6plex)	0	2.255e-07	0	610.995	1830.97	120691F_A_14.raw
11466794	qINVTcEVQQLLGNNR	Unambiguous	N-Term(TMT6plex); C6(Carbamidomethyl)	0	8.47e-06	0	705.711	2115.12	120691F_B_14.raw
11466794	iFNVLGEPVDNLGPVDTSATFPIHR	Unambiguous	N-Term(TMT6plex)	0	2.338e-06	0	735.148	2937.57	120691F_A_9.raw
11466794;297612839	vALVYGQMNEPPGAR	Unambiguous	N-Term(TMT6plex)	0	7.382e-08	0	610.996	1830.97	120691F_A_14.raw
11466794;297612839	mPSAVGYQPTLSTEmGSLQER	Unambiguous	N-Term(TMT6plex); M1(Oxidation); M15(Oxidation)	0	4.737e-06	0	848.416	2543.23	120691F_B_20.raw
11466794;297612839	aHGGVSVFGGVGER	Unambiguous	N-Term(TMT6plex)	0	1.782e-06	0	519.95	1557.84	120691F_A_14.raw
11466794;297720473	fVQAGSEVSALLGR	Unambiguous	N-Term(TMT6plex)	0	4.515e-05	0	554.984	1662.94	120691F_B_15.raw
11466794;297720473	fVQAGSEVSALLGR	Unambiguous	N-Term(TMT6plex)	0	9.776e-06	0	554.984	1662.94	120691F_B_15.raw
11466794;297612839	tVLIMELINNIAk	Unambiguous	N-Term(TMT6plex); K13(TMT6plex)	0	4.221e-08	0	965.597	1930.19	120691F_B_17.raw
11466794	qINVTcEVQQLLGNNR	Unambiguous	N-Term(TMT6plex); C6(Carbamidomethyl)	0	2.758e-09	0	1058.06	2115.12	120691F_A_14.raw
11466794;297720473;297612839	iVGNEHYETAQR	Unambiguous	N-Term(TMT6plex)	0	1.864e-06	0	549.288	1645.85	120691F_A_17.raw
11466794;297720473;297612839	gIYPAVDPLDSTSTmLQPR	Unambiguous	N-Term(TMT6plex); M15(Oxidation)	0	2.202e-06	0	769.401	2306.19	120691F_B_4.raw
11466794;297612839	mPSAVGYQPTLSTEMGSLQER	Unambiguous	N-Term(TMT6plex); M1(Oxidation)	0	0.0001167	0	632.565	2527.24	120691F_B_2.raw
11466794;297720473;297612839	iVGNEHYETAQR	Unambiguous	N-Term(TMT6plex)	0	1.346e-05	0	549.287	1645.85	120691F_A_17.raw
11466794;297720473;297612839	gIYPAVDPLDSTSTmLQPR	Unambiguous	N-Term(TMT6plex); M15(Oxidation)	0	1.947e-07	0	769.402	2306.19	120691F_A_4.raw
11466794;297720473;297612839	gIYPAVDPLDSTSTMLQPR	Unambiguous	N-Term(TMT6plex)	0	9.734e-09	0	1145.6	2290.2	120691F_A_8.raw
11466794;297720473;297612839	gIYPAVDPLDSTSTMLQPR	Unambiguous	N-Term(TMT6plex)	0	8.706e-06	0	764.07	2290.2	120691F_B_7.raw
11466794;297612839	vALVYGQMNEPPGAR	Unambiguous	N-Term(TMT6plex)	0	5.369e-08	0	915.989	1830.97	120691F_A_14.raw
11466794;297612839	mPSAVGYQPTLSTEMGSLQER	Unambiguous	N-Term(TMT6plex)	0	1.558e-09	0	1256.12	2511.24	120691F_A_6.raw
11466794;297720473;297612839	gIYPAVDPLDSTSTMLQPR	Unambiguous	N-Term(TMT6plex)	0	3.302e-09	0	1145.6	2290.2	120691F_B_8.raw
11466794;297612839	vALVYGQMNEPPGAR	Unambiguous	N-Term(TMT6plex)	0	2.147e-07	0	915.989	1830.97	120691F_B_14.raw
11466794;297612839	aHGGVSVFGGVGER	Unambiguous	N-Term(TMT6plex)	0	1.749e-06	0	519.95	1557.83	120691F_A_9.raw
11466794;297612839	vALVYGQMNEPPGAR	Unambiguous	N-Term(TMT6plex)	0	4.021e-07	0	610.996	1830.97	120691F_A_18.raw
11466794	gMEVIDTGAPLSVPVGGATLGR	Unambiguous	N-Term(TMT6plex)	0	1.277e-06	0	776.093	2326.27	120691F_B_8.raw
11466794;297720473;297612839	gIYPAVDPLDSTSTmLQPR	Unambiguous	N-Term(TMT6plex); M15(Oxidation)	0	4.452e-06	0	769.401	2306.19	120691F_B_12.raw
11466794;297612839	vALVYGQMNEPPGAR	Unambiguous	N-Term(TMT6plex)	0	7.127e-08	0	915.99	1830.97	120691F_A_14.raw
11466794	iFNVLGEPVDNLGPVDTSATFPIHR	Unambiguous	N-Term(TMT6plex)	0	1.61e-05	0	735.147	2937.56	120691F_B_10.raw
11466794;297720473;297612839	iVGNEHYETAQR	Unambiguous	N-Term(TMT6plex)	0	6.399e-06	0	549.289	1645.85	120691F_B_8.raw
11466794;297720473;297612839	gIYPAVDPLDSTSTMLQPR	Unambiguous	N-Term(TMT6plex)	0	2.13e-06	0	764.069	2290.19	120691F_A_6.raw
11466794;297720473;297612839	gIYPAVDPLDSTSTMLQPR	Unambiguous	N-Term(TMT6plex)	0	1.144e-09	0	1145.6	2290.19	120691F_A_7.raw
11466794;297612839	vALVYGQMNEPPGAR	Unambiguous	N-Term(TMT6plex)	0	1.331e-07	0	915.99	1830.97	120691F_B_18.raw
11466794;297612839	vALVYGQMNEPPGAR	Unambiguous	N-Term(TMT6plex)	0	1.833e-07	0	610.996	1830.97	120691F_A_18.raw
11466794;297612839	vALVYGQMNEPPGAR	Unambiguous	N-Term(TMT6plex)	0	5.952e-08	0	915.99	1830.97	120691F_A_18.raw
11466794;297612839	mPSAVGYQPTLSTEmGSLQER	Unambiguous	N-Term(TMT6plex); M1(Oxidation); M15(Oxidation)	0	7.872e-05	0	636.564	2543.23	120691F_B_6.raw
11466794;297720473;297612839	vGLTALTMAEYFR	Unambiguous	N-Term(TMT6plex)	0	2.393e-07	0	850.967	1700.93	120691F_A_17.raw
11466794;297612839	vALVYGQMNEPPGAR	Unambiguous	N-Term(TMT6plex)	0	6.134e-08	0	915.99	1830.97	120691F_A_18.raw
11466794;297720473	fVQAGSEVSALLGR	Unambiguous	N-Term(TMT6plex)	0	4.413e-08	0	831.97	1662.93	120691F_A_15.raw
11466794;297720473;297612839	gIYPAVDPLDSTSTMLQPR	Unambiguous	N-Term(TMT6plex)	0	1.17e-06	0	764.069	2290.19	120691F_A_6.raw
11466794;297720473	fVQAGSEVSALLGR	Unambiguous	N-Term(TMT6plex)	0	5.163e-07	0	831.97	1662.93	120691F_A_15.raw
11466794;297720473;297612839	gIYPAVDPLDSTSTMLQPR	Unambiguous	N-Term(TMT6plex)	0	5.551e-09	0	1145.6	2290.2	120691F_A_7.raw
11466794;297612839	mPSAVGYQPTLSTEMGSLQER	Unambiguous	N-Term(TMT6plex)	0	6.137e-06	0	837.753	2511.25	120691F_A_12.raw
11466794;297720473;297612839	gIYPAVDPLDSTSTMLQPR	Unambiguous	N-Term(TMT6plex)	0	1.553e-10	0	1145.6	2290.2	120691F_B_6.raw
11466794	iFNVLGEPVDNLGPVDTSATFPIHR	Unambiguous	N-Term(TMT6plex)	0	3.207e-09	0	979.86	2937.57	120691F_A_9.raw
11466794;297612839	mPSAVGYQPTLSTEMGSLQER	Unambiguous	N-Term(TMT6plex)	0	7.189e-06	0	837.752	2511.24	120691F_B_6.raw
11466794	lPYIYNALVVk	Unambiguous	N-Term(TMT6plex); K11(TMT6plex)	0	2.431e-06	0	876.047	1751.09	120691F_A_19.raw
11466794;297720473;297612839	gIYPAVDPLDSTSTMLQPR	Unambiguous	N-Term(TMT6plex)	0	1.119e-07	0	764.07	2290.19	120691F_A_7.raw
11466794;297612839	mPSAVGYQPTLSTEMGSLQER	Unambiguous	N-Term(TMT6plex); M1(Oxidation)	0	3.214e-07	0	1264.12	2527.23	120691F_A_1.raw
11466794;297612839	mPSAVGYQPTLSTEMGSLQER	Unambiguous	N-Term(TMT6plex); M1(Oxidation)	0	1.384e-08	0	1264.12	2527.24	120691F_A_6.raw
11466794;297720473	fVQAGSEVSALLGR	Unambiguous	N-Term(TMT6plex)	0	5.4e-08	0	831.973	1662.94	120691F_B_17.raw
11466794;297720473	fVQAGSEVSALLGR	Unambiguous	N-Term(TMT6plex)	0	1.721e-07	0	831.97	1662.93	120691F_B_15.raw
11466794	gMEVIDTGAPLSVPVGGATLGR	Unambiguous	N-Term(TMT6plex)	0	6.98e-07	0	582.321	2326.26	120691F_B_7.raw
11466794;297612839	aHGGVSVFGGVGER	Unambiguous	N-Term(TMT6plex)	0	2.669e-06	0	519.95	1557.83	120691F_B_10.raw
11466794;297720473	fVQAGSEVSALLGR	Unambiguous	N-Term(TMT6plex)	0	4.668e-08	0	831.972	1662.94	120691F_B_19.raw
11466794	lPYIYNALVVk	Unambiguous	N-Term(TMT6plex); K11(TMT6plex)	0	5.815e-06	0	876.047	1751.09	120691F_B_19.raw
11466794;297612839	mPSAVGYQPTLSTEMGSLQER	Unambiguous	N-Term(TMT6plex); M1(Oxidation)	0	4.517e-08	0	1264.12	2527.24	120691F_B_2.raw
11466794;297720473	kGSITSIQAVYVPADDLTDPAPATTFAHLDATTVLSR	Unambiguous	N-Term(TMT6plex); K1(TMT6plex)	0	4.755e-06	1	861.07	4301.32	120691F_A_9.raw
11466794;297612839	vALVYGQMNEPPGAR	Unambiguous	N-Term(TMT6plex)	0	1.39e-07	0	610.996	1830.97	120691F_A_14.raw
11466794;297612839	aHGGVSVFGGVGER	Unambiguous	N-Term(TMT6plex)	0	4.449e-06	0	519.949	1557.83	120691F_B_13.raw
11466794;297612839	vALVYGQmNEPPGAR	Unambiguous	N-Term(TMT6plex); M8(Oxidation)	0	4.076e-06	0	616.328	1846.97	120691F_A_12.raw
11466794;297720473;297612839	gIYPAVDPLDSTSTmLQPR	Unambiguous	N-Term(TMT6plex); M15(Oxidation)	0	3.231e-08	0	769.403	2306.19	120691F_A_4.raw
11466794;297720473;297612839	gIYPAVDPLDSTSTMLQPR	Unambiguous	N-Term(TMT6plex)	0	2.77e-08	0	1145.61	2290.21	120691F_A_7.raw
11466794;297720473;297612839	gIYPAVDPLDSTSTMLQPR	Unambiguous	N-Term(TMT6plex)	0	2.426e-09	0	764.07	2290.2	120691F_A_7.raw
11466794	aINLEEENkLk	Unambiguous	N-Term(TMT6plex); K9(TMT6plex); K11(TMT6plex)	0	3.021e-06	1	663.404	1988.2	120691F_A_3.raw
11466794;297720473;297612839	gIYPAVDPLDSTSTMLQPR	Unambiguous	N-Term(TMT6plex)	0	3.731e-09	0	1145.6	2290.2	120691F_B_7.raw
11466794;297612839	vALVYGQMNEPPGAR	Unambiguous	N-Term(TMT6plex)	0	4.456e-08	0	610.995	1830.97	120691F_A_14.raw
11466794;297612839	vALVYGQMNEPPGAR	Unambiguous	N-Term(TMT6plex)	0	1.284e-07	0	915.99	1830.97	120691F_B_14.raw
11466794;297720473;297612839	vGLTALTMAEYFR	Unambiguous	N-Term(TMT6plex)	0	0.000166	0	567.648	1700.93	120691F_B_17.raw
11466794;297720473;297612839	gIYPAVDPLDSTSTmLQPR	Unambiguous	N-Term(TMT6plex); M15(Oxidation)	0	1.967e-06	0	769.4	2306.19	120691F_A_4.raw
11466794	gMEVIDTGAPLSVPVGGATLGR	Unambiguous	N-Term(TMT6plex)	0	1.581e-08	0	776.092	2326.26	120691F_B_7.raw
11466794;297612839	aHGGVSVFGGVGER	Unambiguous	N-Term(TMT6plex)	0	1.702e-08	0	779.42	1557.83	120691F_B_10.raw
11466794	iFNVLGEPVDNLGPVDTSATFPIHR	Unambiguous	N-Term(TMT6plex)	0	0.0001358	0	588.319	2937.56	120691F_B_10.raw
11466794;297720473	fVQAGSEVSALLGR	Unambiguous	N-Term(TMT6plex)	0	2.136e-08	0	831.972	1662.94	120691F_A_17.raw
11466794;297720473;297612839	vGLTALTMAEYFR	Unambiguous	N-Term(TMT6plex)	0	3.222e-05	0	567.648	1700.93	120691F_A_17.raw
11466794;297720473;297612839	gIYPAVDPLDSTSTMLQPR	Unambiguous	N-Term(TMT6plex)	0	3.688e-08	0	764.07	2290.2	120691F_A_7.raw
11466794;297612839	mPSAVGYQPTLSTEmGSLQER	Unambiguous	N-Term(TMT6plex); M15(Oxidation)	0	1.942e-09	0	1264.12	2527.24	120691F_A_6.raw
11466794;297612839	vALVYGQMNEPPGAR	Unambiguous	N-Term(TMT6plex)	0	8.926e-08	0	915.99	1830.97	120691F_B_14.raw
11466794;297720473;297612839	gIYPAVDPLDSTSTMLQPR	Unambiguous	N-Term(TMT6plex)	0	9.383e-10	0	1145.61	2290.2	120691F_A_7.raw
11466794;297612839	aHGGVSVFGGVGER	Unambiguous	N-Term(TMT6plex)	0	1.337e-05	0	519.949	1557.83	120691F_A_13.raw
11466794;297720473;297612839	iVGNEHYETAQR	Unambiguous	N-Term(TMT6plex)	0	0.000186	0	549.289	1645.85	120691F_B_18.raw
11466794;297720473;297612839	vGLTALTmAEYFR	Unambiguous	N-Term(TMT6plex); M8(Oxidation)	0	0.0002814	0	572.978	1716.92	120691F_B_17.raw
11466794;297720473	fVQAGSEVSALLGR	Unambiguous	N-Term(TMT6plex)	0	2.02e-08	0	831.97	1662.93	120691F_A_15.raw
11466794	iFNVLGEPVDNLGPVDTSATFPIHR	Unambiguous	N-Term(TMT6plex)	0	1.205e-08	0	979.861	2937.57	120691F_A_9.raw
11466794;297612839	aHGGVSVFGGVGER	Unambiguous	N-Term(TMT6plex)	0	9.182e-06	0	519.949	1557.83	120691F_B_10.raw
11466794;297720473;297612839	iVGNEHYETAQR	Unambiguous	N-Term(TMT6plex)	0	5.324e-05	0	549.288	1645.85	120691F_A_17.raw
11466794;297612839	vALVYGQMNEPPGAR	Unambiguous	N-Term(TMT6plex)	0	5.766e-08	0	915.992	1830.98	120691F_A_14.raw
11466794;297612839	vALVYGQMNEPPGAR	Unambiguous	N-Term(TMT6plex)	0	7.022e-07	0	915.996	1830.98	120691F_B_14.raw
11466794;297612839	vALVYGQMNEPPGAR	Unambiguous	N-Term(TMT6plex)	0	4.233e-08	0	610.996	1830.97	120691F_B_14.raw
11466794;297720473;297612839	gIYPAVDPLDSTSTMLQPR	Unambiguous	N-Term(TMT6plex)	0	2.38e-07	0	764.068	2290.19	120691F_A_7.raw
11466794	qINVTcEVQQLLGNNR	Unambiguous	N-Term(TMT6plex); C6(Carbamidomethyl)	0	1.349e-09	0	1058.07	2115.12	120691F_A_14.raw
11466794;297612839	mPSAVGYQPTLSTEMGSLQER	Unambiguous	N-Term(TMT6plex)	0	8.788e-05	0	837.751	2511.24	120691F_B_6.raw
11466794;297720473	fVQAGSEVSALLGR	Unambiguous	N-Term(TMT6plex)	0	2.79e-08	0	831.971	1662.93	120691F_A_15.raw
11466794	gMEVIDTGAPLSVPVGGATLGR	Unambiguous	N-Term(TMT6plex)	0	4.891e-07	0	582.321	2326.26	120691F_A_7.raw
11466794;297720473;297612839	gIYPAVDPLDSTSTmLQPR	Unambiguous	N-Term(TMT6plex); M15(Oxidation)	0	1.116e-06	0	577.303	2306.19	120691F_A_4.raw
11466794;297612839	aHGGVSVFGGVGER	Unambiguous	N-Term(TMT6plex)	0	0.0002702	0	519.95	1557.84	120691F_B_10.raw
11466794;297720473;297612839	qDVLLFIDNIFR	Unambiguous	N-Term(TMT6plex)	0	1.082e-06	0	861.495	1721.98	120691F_A_17.raw
11466794	iFNVLGEPVDNLGPVDTSATFPIHR	Unambiguous	N-Term(TMT6plex)	0	0.0001068	0	735.147	2937.56	120691F_B_10.raw
11466794;297720473;297612839	gIYPAVDPLDSTSTMLQPR	Unambiguous	N-Term(TMT6plex)	0	2.45e-07	0	764.069	2290.19	120691F_B_8.raw
11466794;297720473	fVQAGSEVSALLGR	Unambiguous	N-Term(TMT6plex)	0	1.456e-07	0	831.97	1662.93	120691F_B_15.raw
11466794;297612839	vALVYGQMNEPPGAR	Unambiguous	N-Term(TMT6plex)	0	3.951e-08	0	915.99	1830.97	120691F_A_14.raw
11466794;297612839	vALVYGQMNEPPGAR	Unambiguous	N-Term(TMT6plex)	0	6.962e-08	0	915.99	1830.97	120691F_A_18.raw
11466794	iFNVLGEPVDNLGPVDTSATFPIHR	Unambiguous	N-Term(TMT6plex)	0	2.333e-05	0	735.148	2937.57	120691F_A_9.raw
11466794;297612839	vALVYGQMNEPPGAR	Unambiguous	N-Term(TMT6plex)	0	2.931e-06	0	915.99	1830.97	120691F_B_18.raw
11466794;297720473	fVQAGSEVSALLGR	Unambiguous	N-Term(TMT6plex)	0	2.123e-08	0	831.97	1662.93	120691F_A_15.raw
11466794	qINVTcEVQQLLGNNR	Unambiguous	N-Term(TMT6plex); C6(Carbamidomethyl)	0	2.887e-07	0	705.711	2115.12	120691F_A_14.raw
11466794;297612839	vALVYGQMNEPPGAR	Unambiguous	N-Term(TMT6plex)	0	6.988e-08	0	610.995	1830.97	120691F_B_14.raw
11466794;297720473	fVQAGSEVSALLGR	Unambiguous	N-Term(TMT6plex)	0	1.608e-07	0	831.97	1662.93	120691F_A_15.raw
11466794;297720473;297612839	gIYPAVDPLDSTSTMLQPR	Unambiguous	N-Term(TMT6plex)	0	8.199e-08	0	764.07	2290.19	120691F_A_7.raw
11466794;297612839	aHGGVSVFGGVGER	Unambiguous	N-Term(TMT6plex)	0	3.379e-06	0	519.95	1557.83	120691F_B_11.raw
11466794;297720473;297612839	vGLTALTMAEYFR	Unambiguous	N-Term(TMT6plex)	0	1.092e-05	0	567.647	1700.93	120691F_A_17.raw
11466794;297612839	mPSAVGYQPTLSTEMGSLQER	Unambiguous	N-Term(TMT6plex); M1(Oxidation)	0	1.677e-05	0	843.083	2527.23	120691F_A_6.raw
11466794;297720473	fVQAGSEVSALLGR	Unambiguous	N-Term(TMT6plex)	0	3.167e-08	0	831.97	1662.93	120691F_A_15.raw
11466794;297720473	fVQAGSEVSALLGR	Unambiguous	N-Term(TMT6plex)	0	7.154e-08	0	831.97	1662.93	120691F_B_15.raw
11466794;297612839	aHGGVSVFGGVGER	Unambiguous	N-Term(TMT6plex)	0	6.198e-06	0	519.95	1557.83	120691F_B_9.raw
11466794	qINVTcEVQQLLGNNR	Unambiguous	N-Term(TMT6plex); C6(Carbamidomethyl)	0	1.313e-07	0	705.711	2115.12	120691F_A_15.raw
11466794;297720473;297612839	gIYPAVDPLDSTSTMLQPR	Unambiguous	N-Term(TMT6plex)	0	1.26e-07	0	764.071	2290.2	120691F_A_7.raw
11466794;297720473;297612839	gIYPAVDPLDSTSTmLQPR	Unambiguous	N-Term(TMT6plex); M15(Oxidation)	0	3.659e-07	0	769.4	2306.19	120691F_A_7.raw
11466794	qINVTcEVQQLLGNNR	Unambiguous	N-Term(TMT6plex); C6(Carbamidomethyl)	0	2.028e-07	0	705.71	2115.12	120691F_A_15.raw
11466794;297720473;297612839	gIYPAVDPLDSTSTMLQPR	Unambiguous	N-Term(TMT6plex)	0	2.33e-06	0	764.073	2290.2	120691F_B_7.raw
11466794;297720473	fVQAGSEVSALLGR	Unambiguous	N-Term(TMT6plex)	0	1.751e-07	0	831.973	1662.94	120691F_B_15.raw
11466794;297720473;297612839	iVGNEHYETAQR	Unambiguous	N-Term(TMT6plex)	0	2.021e-06	0	549.289	1645.85	120691F_A_8.raw
11466794	iFNVLGEPVDNLGPVDTSATFPIHR	Unambiguous	N-Term(TMT6plex)	0	2.109e-06	0	979.861	2937.57	120691F_A_9.raw
11466794	gmEVIDTGAPLSVPVGGATLGR	Unambiguous	N-Term(TMT6plex); M2(Oxidation)	0	2.25e-05	0	781.426	2342.26	120691F_B_4.raw
11466794;297612839	aHGGVSVFGGVGER	Unambiguous	N-Term(TMT6plex)	0	1.722e-06	0	519.949	1557.83	120691F_A_18.raw
11466794	gMEVIDTGAPLSVPVGGATLGR	Unambiguous	N-Term(TMT6plex)	0	2.615e-10	0	776.093	2326.27	120691F_A_7.raw
11466794;297720473;297612839	gIYPAVDPLDSTSTmLQPR	Unambiguous	N-Term(TMT6plex); M15(Oxidation)	0	3.559e-07	0	769.402	2306.19	120691F_B_4.raw
11466794;297720473;297612839	gIYPAVDPLDSTSTMLQPR	Unambiguous	N-Term(TMT6plex)	0	2.756e-06	0	764.07	2290.19	120691F_A_7.raw
11466794	qINVTcEVQQLLGNNR	Unambiguous	N-Term(TMT6plex); C6(Carbamidomethyl)	0	2.626e-09	0	1058.06	2115.12	120691F_A_14.raw
11466794;297720473;297612839	gIYPAVDPLDSTSTMLQPR	Unambiguous	N-Term(TMT6plex)	0	1.189e-09	0	1145.6	2290.2	120691F_A_7.raw
11466794;297612839	vALVYGQMNEPPGAR	Unambiguous	N-Term(TMT6plex)	0	9.136e-08	0	915.988	1830.97	120691F_A_15.raw
11466794;297720473	fVQAGSEVSALLGR	Unambiguous	N-Term(TMT6plex)	0	2.622e-08	0	831.971	1662.93	120691F_A_19.raw
11466794;297612839	mPSAVGYQPTLSTEMGSLQER	Unambiguous	N-Term(TMT6plex)	0	1.642e-05	0	837.753	2511.25	120691F_B_6.raw
11466794;297612839	mPSAVGYQPTLSTEmGSLQER	Unambiguous	N-Term(TMT6plex); M15(Oxidation)	0	3.767e-06	0	843.084	2527.24	120691F_A_6.raw
11466794;297720473;297612839	gIYPAVDPLDSTSTMLQPR	Unambiguous	N-Term(TMT6plex)	0	3.373e-09	0	1145.6	2290.2	120691F_A_7.raw
11466794;297612839	mPSAVGYQPTLSTEMGSLQER	Unambiguous	N-Term(TMT6plex)	0	7.782e-08	0	1256.13	2511.24	120691F_A_6.raw
11466794;297720473;297612839	gIYPAVDPLDSTSTMLQPR	Unambiguous	N-Term(TMT6plex)	0	3.738e-09	0	1145.6	2290.2	120691F_A_7.raw
11466794	gMEVIDTGAPLSVPVGGATLGR	Unambiguous	N-Term(TMT6plex)	0	3.88e-05	0	776.094	2326.27	120691F_B_7.raw
11466794;297612839	vALVYGQMNEPPGAR	Unambiguous	N-Term(TMT6plex)	0	0.000266	0	610.995	1830.97	120691F_B_18.raw
11466794	gMEVIDTGAPLSVPVGGATLGR	Unambiguous	N-Term(TMT6plex)	0	1.418e-05	0	776.095	2326.27	120691F_B_7.raw
11466794	lPYIYNALVVk	Unambiguous	N-Term(TMT6plex); K11(TMT6plex)	0	2.648e-06	0	876.046	1751.09	120691F_A_19.raw
11466794;297612839	aHGGVSVFGGVGER	Unambiguous	N-Term(TMT6plex)	0	7.451e-05	0	519.95	1557.83	120691F_B_12.raw
11466794;297720473;297612839	gIYPAVDPLDSTSTmLQPR	Unambiguous	N-Term(TMT6plex); M15(Oxidation)	0	7.914e-06	0	769.404	2306.2	120691F_A_3.raw
11466794;297720473	fVQAGSEVSALLGR	Unambiguous	N-Term(TMT6plex)	0	9.548e-08	0	831.97	1662.93	120691F_B_15.raw
11466794;297720473;297612839	gIYPAVDPLDSTSTMLQPR	Unambiguous	N-Term(TMT6plex)	0	5.02e-06	0	764.07	2290.19	120691F_A_7.raw
11466794;297612839	mPSAVGYQPTLSTEmGSLQER	Unambiguous	N-Term(TMT6plex); M15(Oxidation)	0	1.74e-11	0	1264.12	2527.24	120691F_B_6.raw
11466794;297720473;297612839	vGLTALTmAEYFR	Unambiguous	N-Term(TMT6plex); M8(Oxidation)	0	0.0001252	0	572.978	1716.92	120691F_A_16.raw
11466794;297720473;297612839	qDVLLFIDNIFR	Unambiguous	N-Term(TMT6plex)	0	2.227e-06	0	861.495	1721.98	120691F_A_17.raw
11466794	gmEVIDTGAPLSVPVGGATLGR	Unambiguous	N-Term(TMT6plex); M2(Oxidation)	0	2.841e-06	0	781.428	2342.27	120691F_B_4.raw
11466794	gmEVIDTGAPLSVPVGGATLGR	Unambiguous	N-Term(TMT6plex); M2(Oxidation)	0	3.747e-05	0	586.321	2342.26	120691F_B_4.raw
11466794;297612839	aHGGVSVFGGVGER	Unambiguous	N-Term(TMT6plex)	0	8.082e-06	0	519.95	1557.83	120691F_A_9.raw
11466794;297612839	aHGGVSVFGGVGER	Unambiguous	N-Term(TMT6plex)	0	3.558e-05	0	519.949	1557.83	120691F_B_19.raw
11466794;297612839	mPSAVGYQPTLSTEmGSLQER	Unambiguous	N-Term(TMT6plex); M15(Oxidation)	0	1.626e-10	0	1264.12	2527.24	120691F_B_4.raw
11466794;297612839	aHGGVSVFGGVGER	Unambiguous	N-Term(TMT6plex)	0	4.441e-05	0	519.95	1557.83	120691F_B_10.raw
11466794;297720473	fVQAGSEVSALLGR	Unambiguous	N-Term(TMT6plex)	0	2.77e-08	0	831.972	1662.94	120691F_A_15.raw
11466794;297720473	fVQAGSEVSALLGR	Unambiguous	N-Term(TMT6plex)	0	2.609e-08	0	831.974	1662.94	120691F_A_15.raw
11466794;297612839	aHGGVSVFGGVGER	Unambiguous	N-Term(TMT6plex)	0	1.738e-05	0	519.948	1557.83	120691F_A_10.raw
11466794;297612839	aHGGVSVFGGVGER	Unambiguous	N-Term(TMT6plex)	0	9.347e-07	0	519.949	1557.83	120691F_A_10.raw
11466794;297720473;297612839	gIYPAVDPLDSTSTmLQPR	Unambiguous	N-Term(TMT6plex); M15(Oxidation)	0	8.401e-08	0	769.402	2306.19	120691F_A_7.raw
11466794;297720473	fVQAGSEVSALLGR	Unambiguous	N-Term(TMT6plex)	0	2.904e-08	0	831.973	1662.94	120691F_B_15.raw
11466794;297612839	vALVYGQmNEPPGAR	Unambiguous	N-Term(TMT6plex); M8(Oxidation)	0	1.313e-05	0	616.328	1846.97	120691F_B_14.raw
11466794;297612839	tVLIMELINNIAk	Unambiguous	N-Term(TMT6plex); K13(TMT6plex)	0	9.735e-08	0	965.591	1930.17	120691F_B_17.raw
11466794;297612839	aHGGVSVFGGVGER	Unambiguous	N-Term(TMT6plex)	0	3.188e-06	0	519.95	1557.83	120691F_A_19.raw
11466794;297720473	fVQAGSEVSALLGR	Unambiguous	N-Term(TMT6plex)	0	2.189e-08	0	831.973	1662.94	120691F_B_14.raw
11466794;297720473	fVQAGSEVSALLGR	Unambiguous	N-Term(TMT6plex)	0	3.385e-08	0	831.973	1662.94	120691F_B_15.raw
11466794;297612839	aHGGVSVFGGVGER	Unambiguous	N-Term(TMT6plex)	0	5.719e-06	0	519.949	1557.83	120691F_B_17.raw
11466794;297720473;297612839	gIYPAVDPLDSTSTMLQPR	Unambiguous	N-Term(TMT6plex)	0	2.081e-09	0	1145.6	2290.2	120691F_A_7.raw
11466794;297612839	aHGGVSVFGGVGER	Unambiguous	N-Term(TMT6plex)	0	1.561e-05	0	519.949	1557.83	120691F_B_14.raw
11466794;297612839	mPSAVGYQPTLSTEmGSLQER	Unambiguous	N-Term(TMT6plex); M15(Oxidation)	0	5.203e-09	0	1264.12	2527.24	120691F_A_4.raw
11466794;297720473;297612839	gIYPAVDPLDSTSTmLQPR	Unambiguous	N-Term(TMT6plex); M15(Oxidation)	0	1.16e-05	0	577.303	2306.19	120691F_B_4.raw
11466794;297720473;297612839	gIYPAVDPLDSTSTmLQPR	Unambiguous	N-Term(TMT6plex); M15(Oxidation)	0	1.312e-08	0	769.4	2306.19	120691F_A_7.raw
11466794;297612839	aHGGVSVFGGVGER	Unambiguous	N-Term(TMT6plex)	0	1.028e-05	0	519.948	1557.83	120691F_A_9.raw
11466794;297612839	aHGGVSVFGGVGER	Unambiguous	N-Term(TMT6plex)	0	6.876e-06	0	519.949	1557.83	120691F_A_9.raw
11466794;297720473;297612839	iVGNEHYETAQR	Unambiguous	N-Term(TMT6plex)	0	1.056e-05	0	549.289	1645.85	120691F_B_18.raw
11466794	tNPTTSRPGVSTIEEk	Unambiguous	N-Term(TMT6plex); K16(TMT6plex)	0	1.071e-06	0	1088.11	2175.2	120691F_A_1.raw
11466794	lPYIYNALVVk	Unambiguous	N-Term(TMT6plex); K11(TMT6plex)	0	6.353e-06	0	876.047	1751.09	120691F_B_19.raw
11466794;297612839	mPSAVGYQPTLSTEmGSLQER	Unambiguous	N-Term(TMT6plex); M15(Oxidation)	0	1.617e-07	0	843.084	2527.24	120691F_A_4.raw
11466794;297720473	fVQAGSEVSALLGR	Unambiguous	N-Term(TMT6plex)	0	4.682e-07	0	831.972	1662.94	120691F_A_15.raw
11466794;297612839	aHGGVSVFGGVGER	Unambiguous	N-Term(TMT6plex)	0	5.333e-07	0	519.95	1557.84	120691F_A_9.raw
11466794;297720473	fVQAGSEVSALLGR	Unambiguous	N-Term(TMT6plex)	0	2.036e-08	0	831.974	1662.94	120691F_A_14.raw
11466794;297720473;297612839	vGLTALTmAEYFR	Unambiguous	N-Term(TMT6plex); M8(Oxidation)	0	0.0001996	0	572.978	1716.92	120691F_A_17.raw
11466794	gMEVIDTGAPLSVPVGGATLGR	Unambiguous	N-Term(TMT6plex)	0	6.927e-07	0	776.095	2326.27	120691F_A_7.raw
11466794;297720473;297612839	gIYPAVDPLDSTSTmLQPR	Unambiguous	N-Term(TMT6plex); M15(Oxidation)	0	8.927e-10	0	769.401	2306.19	120691F_A_7.raw
11466794;297612839	vALVYGQMNEPPGAR	Unambiguous	N-Term(TMT6plex)	0	3.519e-06	0	610.996	1830.97	120691F_B_14.raw
11466794;297720473	fVQAGSEVSALLGR	Unambiguous	N-Term(TMT6plex)	0	2.273e-08	0	831.972	1662.94	120691F_A_16.raw
11466794;297720473;297612839	gIYPAVDPLDSTSTMLQPR	Unambiguous	N-Term(TMT6plex)	0	2.517e-09	0	1145.6	2290.2	120691F_B_14.raw
11466794	qINVTcEVQQLLGNNR	Unambiguous	N-Term(TMT6plex); C6(Carbamidomethyl)	0	9.514e-08	0	705.709	2115.11	120691F_A_16.raw
11466794;297720473;297612839	gIYPAVDPLDSTSTmLQPR	Unambiguous	N-Term(TMT6plex); M15(Oxidation)	0	4.692e-07	0	769.403	2306.2	120691F_B_4.raw
11466794;297612839	vALVYGQmNEPPGAR	Unambiguous	N-Term(TMT6plex); M8(Oxidation)	0	1.178e-05	0	616.328	1846.97	120691F_A_14.raw
11466794	gMEVIDTGAPLSVPVGGATLGR	Unambiguous	N-Term(TMT6plex)	0	6.257e-10	0	776.093	2326.26	120691F_A_7.raw
11466794;297612839	vALVYGQmNEPPGAR	Unambiguous	N-Term(TMT6plex); M8(Oxidation)	0	2.197e-05	0	616.327	1846.97	120691F_A_12.raw
11466794;297612839	aHGGVSVFGGVGER	Unambiguous	N-Term(TMT6plex)	0	2.999e-05	0	519.947	1557.83	120691F_B_12.raw
11466794;297612839	aHGGVSVFGGVGER	Unambiguous	N-Term(TMT6plex)	0	1.732e-05	0	519.949	1557.83	120691F_B_10.raw
11466794;297720473	fVQAGSEVSALLGR	Unambiguous	N-Term(TMT6plex)	0	2.75e-07	0	831.97	1662.93	120691F_A_15.raw
11466794	qINVTcEVQQLLGNNR	Unambiguous	N-Term(TMT6plex); C6(Carbamidomethyl)	0	1.323e-05	0	705.711	2115.12	120691F_B_14.raw
11466794;297612839	aHGGVSVFGGVGER	Unambiguous	N-Term(TMT6plex)	0	7.201e-06	0	519.95	1557.83	120691F_B_9.raw
11466794;297612839	aHGGVSVFGGVGER	Unambiguous	N-Term(TMT6plex)	0	3.318e-06	0	519.95	1557.83	120691F_A_11.raw
11466794;297720473;297612839	gIYPAVDPLDSTSTmLQPR	Unambiguous	N-Term(TMT6plex); M15(Oxidation)	0	5.02e-09	0	769.401	2306.19	120691F_A_7.raw
11466794;297720473;297612839	iVGNEHYETAQR	Unambiguous	N-Term(TMT6plex)	0	3.138e-05	0	549.288	1645.85	120691F_A_17.raw
11466794;297612839	vALVYGQmNEPPGAR	Unambiguous	N-Term(TMT6plex); M8(Oxidation)	0	4.483e-05	0	616.328	1846.97	120691F_A_14.raw
11466794;297612839	aHGGVSVFGGVGER	Unambiguous	N-Term(TMT6plex)	0	2.114e-05	0	519.95	1557.83	120691F_B_10.raw
11466794;297720473;297612839	gIYPAVDPLDSTSTmLQPR	Unambiguous	N-Term(TMT6plex); M15(Oxidation)	0	3.994e-06	0	769.401	2306.19	120691F_B_4.raw
11466794	tNPTTSRPGVSTIEEk	Unambiguous	N-Term(TMT6plex); K16(TMT6plex)	0	2.46e-06	0	1088.1	2175.2	120691F_B_1.raw
11466794	aINLEEENkLk	Unambiguous	N-Term(TMT6plex); K9(TMT6plex); K11(TMT6plex)	0	7.963e-06	1	663.405	1988.2	120691F_B_3.raw
11466794	aINLEEENkLk	Unambiguous	N-Term(TMT6plex); K9(TMT6plex); K11(TMT6plex)	0	6.8e-06	1	994.604	1988.2	120691F_B_3.raw
11466794;297720473;297612839	iVGNEHYETAQR	Unambiguous	N-Term(TMT6plex)	0	2.505e-05	0	549.288	1645.85	120691F_A_17.raw
11466794;297612839	vALVYGQmNEPPGAR	Unambiguous	N-Term(TMT6plex); M8(Oxidation)	0	1.397e-06	0	616.328	1846.97	120691F_A_14.raw
11466794;297612839	aHGGVSVFGGVGER	Unambiguous	N-Term(TMT6plex)	0	2.622e-06	0	519.949	1557.83	120691F_A_9.raw
11466794	qINVTcEVQQLLGNNR	Unambiguous	N-Term(TMT6plex); C6(Carbamidomethyl)	0	3.346e-08	0	705.711	2115.12	120691F_A_15.raw
11466794;297612839	aHGGVSVFGGVGER	Unambiguous	N-Term(TMT6plex)	0	1.931e-05	0	519.95	1557.83	120691F_A_9.raw
11466794;297612839	aHGGVSVFGGVGER	Unambiguous	N-Term(TMT6plex)	0	0.0001188	0	519.947	1557.83	120691F_B_18.raw
11466794;297720473	fVQAGSEVSALLGR	Unambiguous	N-Term(TMT6plex)	0	8.482e-09	0	831.972	1662.94	120691F_A_14.raw
11466794;297612839	vALVYGQmNEPPGAR	Unambiguous	N-Term(TMT6plex); M8(Oxidation)	0	7.786e-06	0	616.327	1846.97	120691F_A_12.raw
11466794	iFNVLGEPVDNLGPVDTSATFPIHR	Unambiguous	N-Term(TMT6plex)	0	1.174e-08	0	979.861	2937.57	120691F_B_10.raw
11466794;297612839	aHGGVSVFGGVGER	Unambiguous	N-Term(TMT6plex)	0	2.003e-05	0	519.95	1557.84	120691F_A_9.raw
11466794;297612839	aHGGVSVFGGVGER	Unambiguous	N-Term(TMT6plex)	0	1.532e-06	0	519.95	1557.83	120691F_A_9.raw
11466794;297612839	mPSAVGYQPTLSTEmGSLQER	Unambiguous	N-Term(TMT6plex); M1(Oxidation); M15(Oxidation)	0	2.388e-09	0	1272.12	2543.23	120691F_A_20.raw
11466794	aVAMSATDGLMR	Unambiguous	N-Term(TMT6plex)	0	3.98e-06	0	726.382	1451.76	120691F_B_9.raw
11466794	lPYIYNALVVk	Unambiguous	N-Term(TMT6plex); K11(TMT6plex)	0	2.072e-06	0	876.047	1751.09	120691F_A_19.raw
11466794;297612839	aHGGVSVFGGVGER	Unambiguous	N-Term(TMT6plex)	0	2.149e-05	0	519.95	1557.83	120691F_B_9.raw
11466794;297612839	vALVYGQmNEPPGAR	Unambiguous	N-Term(TMT6plex); M8(Oxidation)	0	0.0002737	0	616.328	1846.97	120691F_A_12.raw
11466794;297612839	vALVYGQMNEPPGAR	Unambiguous	N-Term(TMT6plex)	0	8.851e-05	0	610.997	1830.98	120691F_A_14.raw
11466794;297612839	aHGGVSVFGGVGER	Unambiguous	N-Term(TMT6plex)	0	2.809e-06	0	519.949	1557.83	120691F_A_12.raw
11466794;297612839	vALVYGQMNEPPGAR	Unambiguous	N-Term(TMT6plex)	0	2.956e-07	0	915.989	1830.97	120691F_B_14.raw
11466794;297612839	vALVYGQmNEPPGAR	Unambiguous	N-Term(TMT6plex); M8(Oxidation)	0	1.738e-05	0	616.328	1846.97	120691F_A_12.raw
11466794	aVAmSATDGLMR	Unambiguous	N-Term(TMT6plex); M4(Oxidation)	0	0.0003181	0	489.921	1467.75	120691F_A_10.raw
11466794;297720473;297612839	iVGNEHYETAQR	Unambiguous	N-Term(TMT6plex)	0	0.0003582	0	549.289	1645.85	120691F_A_17.raw
11466794	aINLEEENkLk	Unambiguous	N-Term(TMT6plex); K9(TMT6plex); K11(TMT6plex)	0	3.433e-06	1	663.405	1988.2	120691F_B_3.raw
11466794;297612839	aHGGVSVFGGVGER	Unambiguous	N-Term(TMT6plex)	0	2.635e-05	0	519.95	1557.83	120691F_A_10.raw
11466794;297720473	fVQAGSEVSALLGR	Unambiguous	N-Term(TMT6plex)	0	1.25e-06	0	831.97	1662.93	120691F_B_15.raw
11466794	iFNVLGEPVDNLGPVDTSATFPIHR	Unambiguous	N-Term(TMT6plex)	0	2.388e-07	0	979.86	2937.57	120691F_A_9.raw
11466794;297612839	eGNDLYMEMk	Unambiguous	N-Term(TMT6plex); K10(TMT6plex)	0	3.446e-05	0	844.425	1687.84	120691F_A_17.raw
11466794	sAPAFIELDTk	Unambiguous	N-Term(TMT6plex); K11(TMT6plex)	0	4.536e-05	0	825.479	1649.95	120691F_B_4.raw
11466794	sAPAFIELDTk	Unambiguous	N-Term(TMT6plex); K11(TMT6plex)	0	3.269e-06	0	825.479	1649.95	120691F_A_4.raw
11466794;297720473;297612839	gIYPAVDPLDSTSTMLQPR	Unambiguous	N-Term(TMT6plex)	0	2.153e-06	0	764.07	2290.19	120691F_A_7.raw
11466794;297720473;297612839	gIYPAVDPLDSTSTMLQPR	Unambiguous	N-Term(TMT6plex)	0	6.459e-09	0	1145.6	2290.2	120691F_A_7.raw
11466794;297720473;297612839	gIYPAVDPLDSTSTmLQPR	Unambiguous	N-Term(TMT6plex); M15(Oxidation)	0	6.72e-06	0	769.402	2306.19	120691F_B_10.raw
11466794;297720473;297612839	iVGNEHYETAQR	Unambiguous	N-Term(TMT6plex)	0	3.71e-05	0	549.289	1645.85	120691F_B_18.raw
11466794	gmEVIDTGAPLSVPVGGATLGR	Unambiguous	N-Term(TMT6plex); M2(Oxidation)	0	0.0001183	0	781.424	2342.26	120691F_B_4.raw
11466794;297612839	aHGGVSVFGGVGER	Unambiguous	N-Term(TMT6plex)	0	1.796e-05	0	519.95	1557.83	120691F_B_10.raw
11466794;297612839	aHGGVSVFGGVGER	Unambiguous	N-Term(TMT6plex)	0	7.816e-06	0	519.949	1557.83	120691F_A_9.raw
11466794	aVAMSATDGLMR	Unambiguous	N-Term(TMT6plex)	0	0.0004159	0	484.59	1451.75	120691F_B_10.raw
11466794;297612839	eGNDLYMEMk	Unambiguous	N-Term(TMT6plex); K10(TMT6plex)	0	0.0001367	0	844.425	1687.84	120691F_B_18.raw
11466794;297612839	mPSAVGYQPTLSTEMGSLQER	Unambiguous	N-Term(TMT6plex); M1(Oxidation)	0	0.0001096	0	843.084	2527.24	120691F_A_6.raw
11466794;297612839	vALVYGQmNEPPGAR	Unambiguous	N-Term(TMT6plex); M8(Oxidation)	0	0.00032	0	616.329	1846.97	120691F_B_12.raw
11466794;297612839	aHGGVSVFGGVGER	Unambiguous	N-Term(TMT6plex)	0	6.139e-06	0	519.95	1557.84	120691F_B_12.raw
11466794;297612839	aHGGVSVFGGVGER	Unambiguous	N-Term(TMT6plex)	0	3.707e-08	0	779.419	1557.83	120691F_A_9.raw
11466794;297612839	aHGGVSVFGGVGER	Unambiguous	N-Term(TMT6plex)	0	4.845e-06	0	519.949	1557.83	120691F_A_10.raw
11466794;297612839	tVLIMELINNIAk	Unambiguous	N-Term(TMT6plex); K13(TMT6plex)	0	2.696e-07	0	644.067	1930.19	120691F_A_17.raw
11466794	gmEVIDTGAPLSVPVGGATLGR	Unambiguous	N-Term(TMT6plex); M2(Oxidation)	0	6.206e-06	0	781.427	2342.27	120691F_B_4.raw
11466794;297612839	aHGGVSVFGGVGER	Unambiguous	N-Term(TMT6plex)	0	9.442e-07	0	519.949	1557.83	120691F_A_17.raw
11466794;297720473;297612839	gIYPAVDPLDSTSTmLQPR	Unambiguous	N-Term(TMT6plex); M15(Oxidation)	0	2.266e-08	0	769.401	2306.19	120691F_A_7.raw
11466794;297612839	vALVYGQmNEPPGAR	Unambiguous	N-Term(TMT6plex); M8(Oxidation)	0	2.913e-05	0	616.327	1846.97	120691F_B_12.raw
11466794;297720473	fVQAGSEVSALLGR	Unambiguous	N-Term(TMT6plex)	0	2.048e-08	0	831.973	1662.94	120691F_A_15.raw
11466794;297720473;297612839	vGLTALTmAEYFR	Unambiguous	N-Term(TMT6plex); M8(Oxidation)	0	2.057e-05	0	572.978	1716.92	120691F_B_16.raw
11466794;297720473;297612839	gIYPAVDPLDSTSTmLQPR	Unambiguous	N-Term(TMT6plex); M15(Oxidation)	0	3.587e-07	0	769.401	2306.19	120691F_A_7.raw
11466794;297720473;297612839	gIYPAVDPLDSTSTMLQPR	Unambiguous	N-Term(TMT6plex)	0	3.816e-06	0	764.07	2290.2	120691F_A_7.raw
11466794;297612839	aHGGVSVFGGVGER	Unambiguous	N-Term(TMT6plex)	0	3.232e-05	0	519.949	1557.83	120691F_B_10.raw
11466794	aVAMSATDGLMR	Unambiguous	N-Term(TMT6plex)	0	1.086e-06	0	726.381	1451.76	120691F_A_9.raw
11466794;297612839	vALVYGQmNEPPGAR	Unambiguous	N-Term(TMT6plex); M8(Oxidation)	0	6.394e-05	0	616.327	1846.97	120691F_B_13.raw
11466794;297612839	aHGGVSVFGGVGER	Unambiguous	N-Term(TMT6plex)	0	6.764e-05	0	519.949	1557.83	120691F_B_10.raw
11466794;297612839	mPSAVGYQPTLSTEmGSLQER	Unambiguous	N-Term(TMT6plex); M1(Oxidation); M15(Oxidation)	0	0.0001648	0	848.415	2543.23	120691F_B_1.raw
11466794;297612839	tVLIMELINNIAk	Unambiguous	N-Term(TMT6plex); K13(TMT6plex)	0	6.106e-07	0	644.066	1930.18	120691F_B_17.raw
11466794;297720473	fVQAGSEVSALLGR	Unambiguous	N-Term(TMT6plex)	0	6.901e-05	0	554.985	1662.94	120691F_B_15.raw
11466794	aVAmSATDGLMR	Unambiguous	N-Term(TMT6plex); M4(Oxidation)	0	0.0004246	0	489.921	1467.75	120691F_A_6.raw
11466794;297720473;297612839	iVGNEHYETAQR	Unambiguous	N-Term(TMT6plex)	0	5.12e-05	0	549.287	1645.85	120691F_B_18.raw
11466794	aVAmSATDGLMR	Unambiguous	N-Term(TMT6plex); M4(Oxidation)	0	0.0004371	0	489.921	1467.75	120691F_B_6.raw
11466794	sAPAFIELDTk	Unambiguous	N-Term(TMT6plex); K11(TMT6plex)	0	1.552e-05	0	825.479	1649.95	120691F_B_4.raw
11466794;297612839	aHGGVSVFGGVGER	Unambiguous	N-Term(TMT6plex)	0	1.479e-07	0	779.419	1557.83	120691F_A_17.raw
11466794;297720473	kGSITSIQAVYVPADDLTDPAPATTFAHLDATTVLSR	Unambiguous	N-Term(TMT6plex); K1(TMT6plex)	0	2.124e-05	1	861.069	4301.31	120691F_B_9.raw
11466794;297612839;115465323;115439241	iGLFGGAGVGk	Unambiguous	N-Term(TMT6plex); K11(TMT6plex)	0	3.061e-06	0	717.448	1433.89	120691F_A_17.raw
11466794	qINVTcEVQQLLGNNR	Unambiguous	N-Term(TMT6plex); C6(Carbamidomethyl)	0	2.536e-07	0	705.709	2115.11	120691F_A_15.raw
11466794;297612839	aHGGVSVFGGVGER	Unambiguous	N-Term(TMT6plex)	0	1.379e-05	0	519.948	1557.83	120691F_B_10.raw
11466794;297720473;297612839	gIYPAVDPLDSTSTmLQPR	Unambiguous	N-Term(TMT6plex); M15(Oxidation)	0	1.602e-06	0	769.4	2306.18	120691F_A_4.raw
11466794;297612839	aHGGVSVFGGVGER	Unambiguous	N-Term(TMT6plex)	0	9.881e-06	0	519.949	1557.83	120691F_B_9.raw
11466794;297612839	mPSAVGYQPTLSTEMGSLQER	Unambiguous	N-Term(TMT6plex); M1(Oxidation)	0	0.0002057	0	843.084	2527.24	120691F_B_1.raw
11466794	sAPAFIELDTk	Unambiguous	N-Term(TMT6plex); K11(TMT6plex)	0	1.934e-06	0	825.479	1649.95	120691F_A_4.raw
11466794	gmEVIDTGAPLSVPVGGATLGR	Unambiguous	N-Term(TMT6plex); M2(Oxidation)	0	4.979e-08	0	1171.64	2342.27	120691F_B_4.raw
11466794	aVAMSATDGLMR	Unambiguous	N-Term(TMT6plex)	0	4.966e-07	0	726.381	1451.76	120691F_A_10.raw
11466794;297612839	aHGGVSVFGGVGER	Unambiguous	N-Term(TMT6plex)	0	1.608e-06	0	519.95	1557.84	120691F_A_9.raw
11466794;297720473;297612839	gIYPAVDPLDSTSTmLQPR	Unambiguous	N-Term(TMT6plex); M15(Oxidation)	0	4.291e-06	0	769.399	2306.18	120691F_B_4.raw
11466794;297612839	vALVYGQmNEPPGAR	Unambiguous	N-Term(TMT6plex); M8(Oxidation)	0	5.847e-05	0	616.328	1846.97	120691F_B_12.raw
11466794;297612839	aHGGVSVFGGVGER	Unambiguous	N-Term(TMT6plex)	0	7.862e-05	0	519.95	1557.83	120691F_B_10.raw
11466794;297720473	fVQAGSEVSALLGR	Unambiguous	N-Term(TMT6plex)	0	5.63e-07	0	831.97	1662.93	120691F_B_15.raw
11466794;297612839	mPSAVGYQPTLSTEmGSLQER	Unambiguous	N-Term(TMT6plex); M1(Oxidation); M15(Oxidation)	0	0.002991	0	848.425	2543.26	120691F_B_1.raw
11466794	gMEVIDTGAPLSVPVGGATLGR	Unambiguous	N-Term(TMT6plex)	0	3.077e-08	0	776.092	2326.26	120691F_B_7.raw
11466794;297612839	mPSAVGYQPTLSTEmGSLQER	Unambiguous	N-Term(TMT6plex); M1(Oxidation); M15(Oxidation)	0	1.591e-07	0	1272.12	2543.23	120691F_B_20.raw
11466794;297612839	tVLIMELINNIAk	Unambiguous	N-Term(TMT6plex); K13(TMT6plex)	0	2.966e-07	0	965.595	1930.18	120691F_B_17.raw
11466794;297612839	vALVYGQmNEPPGAR	Unambiguous	N-Term(TMT6plex); M8(Oxidation)	0	2.372e-06	0	616.327	1846.97	120691F_A_14.raw
11466794;297720473	fVQAGSEVSALLGR	Unambiguous	N-Term(TMT6plex)	0	2.55e-08	0	831.972	1662.94	120691F_B_15.raw
11466794;297612839	aHGGVSVFGGVGER	Unambiguous	N-Term(TMT6plex)	0	1.725e-05	0	519.949	1557.83	120691F_B_10.raw
11466794;297612839	aHGGVSVFGGVGER	Unambiguous	N-Term(TMT6plex)	0	1.194e-05	0	519.95	1557.83	120691F_B_17.raw
11466794;297612839	vALVYGQMNEPPGAR	Unambiguous	N-Term(TMT6plex)	0	0.0002833	0	610.994	1830.97	120691F_B_14.raw
11466794;297612839	vALVYGQmNEPPGAR	Unambiguous	N-Term(TMT6plex); M8(Oxidation)	0	0.0001041	0	616.328	1846.97	120691F_B_12.raw
11466794;297612839	aHGGVSVFGGVGER	Unambiguous	N-Term(TMT6plex)	0	3.594e-06	0	519.95	1557.83	120691F_A_17.raw
11466794	aVAMSATDGLMR	Unambiguous	N-Term(TMT6plex)	0	1.331e-05	0	726.381	1451.76	120691F_A_10.raw
11466794;297720473;297612839	gIYPAVDPLDSTSTmLQPR	Unambiguous	N-Term(TMT6plex); M15(Oxidation)	0	3.958e-07	0	769.402	2306.19	120691F_A_4.raw
11466794	tNPTTSRPGVSTIEEk	Unambiguous	N-Term(TMT6plex); K16(TMT6plex)	0	3.256e-07	0	725.738	2175.2	120691F_A_1.raw
11466794;297720473;297612839	gIYPAVDPLDSTSTmLQPR	Unambiguous	N-Term(TMT6plex); M15(Oxidation)	0	1.129e-06	0	769.401	2306.19	120691F_A_4.raw
11466794;297612839	vALVYGQmNEPPGAR	Unambiguous	N-Term(TMT6plex); M8(Oxidation)	0	4.575e-06	0	616.328	1846.97	120691F_A_14.raw
11466794;297612839	vALVYGQmNEPPGAR	Unambiguous	N-Term(TMT6plex); M8(Oxidation)	0	0.0001014	0	616.328	1846.97	120691F_B_14.raw
11466794;297720473;297612839	iVGNEHYETAQR	Unambiguous	N-Term(TMT6plex)	0	1.589e-05	0	823.428	1645.85	120691F_B_18.raw
11466794;297612839	aHGGVSVFGGVGER	Unambiguous	N-Term(TMT6plex)	0	4.308e-05	0	519.95	1557.83	120691F_B_9.raw
11466794	sAPAFIELDTk	Unambiguous	N-Term(TMT6plex); K11(TMT6plex)	0	2.893e-06	0	825.479	1649.95	120691F_A_4.raw
11466794;297612839	vALVYGQmNEPPGAR	Unambiguous	N-Term(TMT6plex); M8(Oxidation)	0	3.66e-05	0	616.328	1846.97	120691F_A_12.raw
11466794;297720473;297612839	iVGNEHYETAQR	Unambiguous	N-Term(TMT6plex)	0	4.192e-05	0	549.288	1645.85	120691F_A_17.raw
11466794	aINLEEENkLk	Unambiguous	N-Term(TMT6plex); K9(TMT6plex); K11(TMT6plex)	0	1.973e-06	1	663.405	1988.2	120691F_A_3.raw
11466794	aVAMSATDGLMR	Unambiguous	N-Term(TMT6plex)	0	2.016e-07	0	726.381	1451.75	120691F_A_9.raw
11466794	aINLEEENk	Unambiguous	N-Term(TMT6plex); K9(TMT6plex)	0	0.0003403	0	759.433	1517.86	120691F_B_17.raw
11466794;297612839	vALVYGQmNEPPGAR	Unambiguous	N-Term(TMT6plex); M8(Oxidation)	0	0.0002213	0	616.329	1846.97	120691F_B_12.raw
11466794;297720473	fVQAGSEVSALLGR	Unambiguous	N-Term(TMT6plex)	0	2.547e-07	0	831.973	1662.94	120691F_B_15.raw
11466794;297720473;297612839	vGLTALTMAEYFR	Unambiguous	N-Term(TMT6plex)	0	9.351e-07	0	850.968	1700.93	120691F_A_17.raw
11466794	aINLEEENkLk	Unambiguous	N-Term(TMT6plex); K9(TMT6plex); K11(TMT6plex)	0	1.933e-06	1	663.405	1988.2	120691F_A_2.raw
11466794	lSIFETGIk	Unambiguous	N-Term(TMT6plex); K9(TMT6plex)	0	0.0004068	0	733.455	1465.9	120691F_B_15.raw
11466794;297720473	fVQAGSEVSALLGR	Unambiguous	N-Term(TMT6plex)	0	8.081e-06	0	554.984	1662.94	120691F_A_16.raw
11466794;297720473;297612839	vGLTALTMAEYFR	Unambiguous	N-Term(TMT6plex)	0	2.558e-07	0	850.968	1700.93	120691F_A_17.raw
11466794;297720473;297612839	gIYPAVDPLDSTSTMLQPR	Unambiguous	N-Term(TMT6plex)	0	6.534e-06	0	764.072	2290.2	120691F_B_7.raw
11466794;297612839	vALVYGQmNEPPGAR	Unambiguous	N-Term(TMT6plex); M8(Oxidation)	0	1.547e-05	0	616.328	1846.97	120691F_B_14.raw
11466794;297612839	aHGGVSVFGGVGER	Unambiguous	N-Term(TMT6plex)	0	2.206e-06	0	519.95	1557.83	120691F_A_10.raw
11466794;297720473;297612839	gIYPAVDPLDSTSTmLQPR	Unambiguous	N-Term(TMT6plex); M15(Oxidation)	0	3.438e-09	0	1153.6	2306.19	120691F_B_7.raw
11466794	aVAMSATDGLMR	Unambiguous	N-Term(TMT6plex)	0	2.036e-06	0	726.381	1451.75	120691F_A_10.raw
11466794;297612839	aHGGVSVFGGVGER	Unambiguous	N-Term(TMT6plex)	0	1.926e-05	0	519.95	1557.84	120691F_A_12.raw
11466794;297720473;297612839	iVGNEHYETAQR	Unambiguous	N-Term(TMT6plex)	0	2.567e-06	0	823.426	1645.85	120691F_B_18.raw
11466794	aINLEEENk	Unambiguous	N-Term(TMT6plex); K9(TMT6plex)	0	0.0002923	0	759.432	1517.86	120691F_A_17.raw
11466794	aVAMSATDGLMR	Unambiguous	N-Term(TMT6plex)	0	0.0005162	0	484.59	1451.76	120691F_B_9.raw
11466794	sAPAFIELDTk	Unambiguous	N-Term(TMT6plex); K11(TMT6plex)	0	2.916e-06	0	825.48	1649.95	120691F_A_4.raw
11466794	tNPTTSRPGVSTIEEk	Unambiguous	N-Term(TMT6plex); K16(TMT6plex)	0	0.0001178	0	544.556	2175.2	120691F_A_1.raw
11466794	lPYIYNALVVk	Unambiguous	N-Term(TMT6plex); K11(TMT6plex)	0	0.0001501	0	584.367	1751.09	120691F_B_19.raw
11466794;297720473;297612839	gIYPAVDPLDSTSTMLQPR	Unambiguous	N-Term(TMT6plex)	0	8.86e-06	0	764.07	2290.2	120691F_A_7.raw
11466794;297612839	vALVYGQMNEPPGAR	Unambiguous	N-Term(TMT6plex)	0	7.566e-05	0	610.996	1830.97	120691F_A_14.raw
11466794;297720473;297612839	gIYPAVDPLDSTSTMLQPR	Unambiguous	N-Term(TMT6plex)	0	1.232e-06	0	764.069	2290.19	120691F_A_8.raw
11466794;297720473;297612839	iVGNEHYETAQR	Unambiguous	N-Term(TMT6plex)	0	0.000111	0	549.288	1645.85	120691F_B_18.raw
11466794;297612839	vALVYGQMNEPPGAR	Unambiguous	N-Term(TMT6plex)	0	7.067e-05	0	915.995	1830.98	120691F_B_14.raw
11466794;297612839	aHGGVSVFGGVGER	Unambiguous	N-Term(TMT6plex)	0	0.0001094	0	519.95	1557.84	120691F_B_13.raw
11466794	aINLEEENk	Unambiguous	N-Term(TMT6plex); K9(TMT6plex)	0	0.0003251	0	759.432	1517.86	120691F_B_17.raw
11466794;297612839	tVLIMELINNIAk	Unambiguous	N-Term(TMT6plex); K13(TMT6plex)	0	3.616e-06	0	644.066	1930.18	120691F_A_17.raw
11466794;297612839	mPSAVGYQPTLSTEmGSLQER	Unambiguous	N-Term(TMT6plex); M1(Oxidation); M15(Oxidation)	0	4.254e-09	0	1272.12	2543.23	120691F_A_1.raw
11466794;297612839	aHGGVSVFGGVGER	Unambiguous	N-Term(TMT6plex)	0	0.0003195	0	519.95	1557.84	120691F_A_9.raw
11466794	sAPAFIELDTk	Unambiguous	N-Term(TMT6plex); K11(TMT6plex)	0	1.79e-06	0	825.479	1649.95	120691F_A_4.raw
11466794	aINLEEENk	Unambiguous	N-Term(TMT6plex); K9(TMT6plex)	0	0.0003875	0	759.432	1517.86	120691F_A_17.raw
11466794	aVAMSATDGLMR	Unambiguous	N-Term(TMT6plex)	0	1.195e-06	0	726.381	1451.75	120691F_A_10.raw
11466794;297720473;297612839	gIYPAVDPLDSTSTMLQPR	Unambiguous	N-Term(TMT6plex)	0	3.133e-07	0	764.07	2290.19	120691F_A_7.raw
11466794;297720473;297612839	qDVLLFIDNIFR	Unambiguous	N-Term(TMT6plex)	0	0.0001578	0	861.497	1721.99	120691F_B_17.raw
11466794	lSIFETGIk	Unambiguous	N-Term(TMT6plex); K9(TMT6plex)	0	0.0003062	0	733.455	1465.9	120691F_A_17.raw
11466794;297612839	tVLIMELINNIAk	Unambiguous	N-Term(TMT6plex); K13(TMT6plex)	0	1.852e-06	0	644.067	1930.19	120691F_A_17.raw
11466794;297612839	aHGGVSVFGGVGER	Unambiguous	N-Term(TMT6plex)	0	2.17e-08	0	779.42	1557.83	120691F_B_10.raw
11466794	aINLEEENk	Unambiguous	N-Term(TMT6plex); K9(TMT6plex)	0	0.00027	0	759.432	1517.86	120691F_B_17.raw
11466794;297612839;115465323;115439241	iGLFGGAGVGk	Unambiguous	N-Term(TMT6plex); K11(TMT6plex)	0	3.899e-06	0	717.447	1433.89	120691F_A_19.raw
11466794;297720473	fVQAGSEVSALLGR	Unambiguous	N-Term(TMT6plex)	0	5.158e-08	0	831.97	1662.93	120691F_A_15.raw
11466794	aVAMSATDGLMR	Unambiguous	N-Term(TMT6plex)	0	3.166e-06	0	726.381	1451.75	120691F_B_10.raw
11466794	tNPTTSRPGVSTIEEk	Unambiguous	N-Term(TMT6plex); K16(TMT6plex)	0	0.0001355	0	725.739	2175.2	120691F_B_2.raw
11466794	sAPAFIELDTk	Unambiguous	N-Term(TMT6plex); K11(TMT6plex)	0	2.878e-06	0	825.48	1649.95	120691F_A_4.raw
11466794;297720473;297612839	iVGNEHYETAQR	Unambiguous	N-Term(TMT6plex)	0	9.149e-05	0	549.288	1645.85	120691F_B_18.raw
11466794;297720473;297612839	gIYPAVDPLDSTSTMLQPR	Unambiguous	N-Term(TMT6plex)	0	1.594e-07	0	764.07	2290.2	120691F_A_7.raw
11466794	sAPAFIELDTk	Unambiguous	N-Term(TMT6plex); K11(TMT6plex)	0	0.0002471	0	550.656	1649.95	120691F_B_4.raw
11466794	sAPAFIELDTk	Unambiguous	N-Term(TMT6plex); K11(TMT6plex)	0	7.492e-06	0	825.48	1649.95	120691F_B_4.raw
11466794;297612839	aHGGVSVFGGVGER	Unambiguous	N-Term(TMT6plex)	0	9.403e-06	0	519.949	1557.83	120691F_A_16.raw
11466794;297720473;297612839	gIYPAVDPLDSTSTmLQPR	Unambiguous	N-Term(TMT6plex); M15(Oxidation)	0	2.941e-06	0	769.399	2306.18	120691F_A_4.raw
11466794	iFNVLGEPVDNLGPVDTSATFPIHR	Unambiguous	N-Term(TMT6plex)	0	4.776e-06	0	979.862	2937.57	120691F_A_9.raw
11466794;297612839	vALVYGQmNEPPGAR	Unambiguous	N-Term(TMT6plex); M8(Oxidation)	0	1.932e-05	0	616.328	1846.97	120691F_B_14.raw
11466794;297612839	aHGGVSVFGGVGER	Unambiguous	N-Term(TMT6plex)	0	6.44e-06	0	519.949	1557.83	120691F_A_9.raw
11466794;297720473;297612839	iVGNEHYETAQR	Unambiguous	N-Term(TMT6plex)	0	6.599e-05	0	549.289	1645.85	120691F_A_7.raw
11466794	iFNVLGEPVDNLGPVDTSATFPIHR	Unambiguous	N-Term(TMT6plex)	0	4.196e-07	0	979.863	2937.57	120691F_B_10.raw
11466794;297720473	fVQAGSEVSALLGR	Unambiguous	N-Term(TMT6plex)	0	8.571e-07	0	831.973	1662.94	120691F_A_15.raw
11466794	aVAMSATDGLMR	Unambiguous	N-Term(TMT6plex)	0	1.255e-06	0	726.382	1451.76	120691F_B_17.raw
11466794;297612839	vALVYGQMNEPPGAR	Unambiguous	N-Term(TMT6plex)	0	7.904e-08	0	915.992	1830.98	120691F_A_14.raw
11466794;297612839	mPSAVGYQPTLSTEMGSLQER	Unambiguous	N-Term(TMT6plex)	0	1.465e-06	0	837.751	2511.24	120691F_A_6.raw
11466794;297612839	eGNDLYMEMk	Unambiguous	N-Term(TMT6plex); K10(TMT6plex)	0	3.746e-05	0	844.425	1687.84	120691F_B_18.raw
11466794;297612839	vALVYGQmNEPPGAR	Unambiguous	N-Term(TMT6plex); M8(Oxidation)	0	7.935e-05	0	616.327	1846.97	120691F_A_12.raw
11466794	sAPAFIELDTk	Unambiguous	N-Term(TMT6plex); K11(TMT6plex)	0	1.888e-05	0	825.48	1649.95	120691F_B_5.raw
11466794	sAPAFIELDTk	Unambiguous	N-Term(TMT6plex); K11(TMT6plex)	0	2.348e-06	0	825.48	1649.95	120691F_A_4.raw
11466794;297720473;297612839	iVGNEHYETAQR	Unambiguous	N-Term(TMT6plex)	0	2.853e-05	0	549.288	1645.85	120691F_B_8.raw
11466794;297612839;115465323;115439241	iGLFGGAGVGk	Unambiguous	N-Term(TMT6plex); K11(TMT6plex)	0	1.503e-05	0	717.448	1433.89	120691F_B_17.raw
11466794;297720473;297612839	gIYPAVDPLDSTSTMLQPR	Unambiguous	N-Term(TMT6plex)	0	2.637e-06	0	764.071	2290.2	120691F_A_7.raw
11466794;297720473	fVQAGSEVSALLGR	Unambiguous	N-Term(TMT6plex)	0	8.015e-07	0	831.973	1662.94	120691F_B_15.raw
11466794	sAPAFIELDTk	Unambiguous	N-Term(TMT6plex); K11(TMT6plex)	0	1.989e-05	0	825.48	1649.95	120691F_B_4.raw
11466794;297612839	aHGGVSVFGGVGER	Unambiguous	N-Term(TMT6plex)	0	0.0001768	0	519.949	1557.83	120691F_B_16.raw
11466794	aVAMSATDGLMR	Unambiguous	N-Term(TMT6plex)	0	6.293e-06	0	726.381	1451.75	120691F_A_17.raw
11466794	lSIFETGIk	Unambiguous	N-Term(TMT6plex); K9(TMT6plex)	0	0.0004037	0	733.455	1465.9	120691F_B_15.raw
11466794	sAPAFIELDTk	Unambiguous	N-Term(TMT6plex); K11(TMT6plex)	0	4.016e-06	0	825.479	1649.95	120691F_A_4.raw
11466794;297720473;297612839	iVGNEHYETAQR	Unambiguous	N-Term(TMT6plex)	0	7.915e-06	0	823.428	1645.85	120691F_B_18.raw
11466794	lSIFETGIk	Unambiguous	N-Term(TMT6plex); K9(TMT6plex)	0	0.0002888	0	733.456	1465.9	120691F_B_17.raw
11466794;297720473;297612839	vGLTALTMAEYFR	Unambiguous	N-Term(TMT6plex)	0	7.078e-07	0	850.968	1700.93	120691F_A_17.raw
11466794;297720473	fVQAGSEVSALLGR	Unambiguous	N-Term(TMT6plex)	0	9.347e-05	0	554.985	1662.94	120691F_B_15.raw
11466794	aINLEEENkLk	Unambiguous	N-Term(TMT6plex); K9(TMT6plex); K11(TMT6plex)	0	6.446e-06	1	663.405	1988.2	120691F_B_3.raw
11466794	sAPAFIELDTk	Unambiguous	N-Term(TMT6plex); K11(TMT6plex)	0	1.544e-06	0	825.479	1649.95	120691F_A_4.raw
11466794;297612839	vALVYGQMNEPPGAR	Unambiguous	N-Term(TMT6plex)	0	0.0001562	0	610.996	1830.97	120691F_B_14.raw
11466794;297612839;115465323;115439241	iGLFGGAGVGk	Unambiguous	N-Term(TMT6plex); K11(TMT6plex)	0	2.736e-06	0	717.448	1433.89	120691F_A_17.raw
11466794	sAPAFIELDTk	Unambiguous	N-Term(TMT6plex); K11(TMT6plex)	0	1.339e-05	0	825.48	1649.95	120691F_B_4.raw
11466794;297612839	aHGGVSVFGGVGER	Unambiguous	N-Term(TMT6plex)	0	4.364e-07	0	779.421	1557.83	120691F_B_17.raw
11466794	lSIFETGIk	Unambiguous	N-Term(TMT6plex); K9(TMT6plex)	0	0.0002927	0	733.455	1465.9	120691F_B_15.raw
11466794;297720473;297612839	vGLTALTMAEYFR	Unambiguous	N-Term(TMT6plex)	0	0.000282	0	567.65	1700.93	120691F_B_17.raw
11466794;297720473;297612839	gIYPAVDPLDSTSTMLQPR	Unambiguous	N-Term(TMT6plex)	0	1.839e-06	0	764.07	2290.19	120691F_A_7.raw
11466794;297612839;115465323;115439241	iGLFGGAGVGk	Unambiguous	N-Term(TMT6plex); K11(TMT6plex)	0	1.494e-05	0	717.448	1433.89	120691F_B_17.raw
11466794;297720473;297612839	gIYPAVDPLDSTSTmLQPR	Unambiguous	N-Term(TMT6plex); M15(Oxidation)	0	9.91e-06	0	769.4	2306.19	120691F_A_7.raw
11466794	aVAMSATDGLMR	Unambiguous	N-Term(TMT6plex)	0	0.0005012	0	484.59	1451.75	120691F_A_10.raw
11466794;297612839	aHGGVSVFGGVGER	Unambiguous	N-Term(TMT6plex)	0	0.0001361	0	519.95	1557.83	120691F_A_9.raw
11466794;297720473;297612839	gIYPAVDPLDSTSTmLQPR	Unambiguous	N-Term(TMT6plex); M15(Oxidation)	0	4.444e-06	0	1153.6	2306.19	120691F_A_7.raw
11466794;297612839	vALVYGQmNEPPGAR	Unambiguous	N-Term(TMT6plex); M8(Oxidation)	0	0.0002307	0	616.336	1846.99	120691F_A_14.raw
11466794;297720473;297612839	iVGNEHYETAQR	Unambiguous	N-Term(TMT6plex)	0	0.000329	0	549.289	1645.85	120691F_A_17.raw
11466794	sAPAFIELDTk	Unambiguous	N-Term(TMT6plex); K11(TMT6plex)	0	1.989e-06	0	825.481	1649.95	120691F_A_4.raw
11466794;297612839	aHGGVSVFGGVGER	Unambiguous	N-Term(TMT6plex)	0	0.0001905	0	519.95	1557.83	120691F_B_10.raw
11466794;297612839	aHGGVSVFGGVGER	Unambiguous	N-Term(TMT6plex)	0	4.13e-05	0	519.95	1557.83	120691F_B_9.raw
11466794	sAPAFIELDTk	Unambiguous	N-Term(TMT6plex); K11(TMT6plex)	0	3.128e-06	0	825.478	1649.95	120691F_A_4.raw
11466794;297612839	aHGGVSVFGGVGER	Unambiguous	N-Term(TMT6plex)	0	3.417e-06	0	519.949	1557.83	120691F_A_10.raw
11466794	aVAMSATDGLMR	Unambiguous	N-Term(TMT6plex)	0	4.882e-06	0	726.38	1451.75	120691F_B_10.raw
11466794;297612839;115465323;115439241	iGLFGGAGVGk	Unambiguous	N-Term(TMT6plex); K11(TMT6plex)	0	1.203e-05	0	717.448	1433.89	120691F_B_19.raw
11466794;297612839	aHGGVSVFGGVGER	Unambiguous	N-Term(TMT6plex)	0	1.123e-08	0	779.42	1557.83	120691F_B_9.raw
11466794;297612839	vALVYGQMNEPPGAR	Unambiguous	N-Term(TMT6plex)	0	0.0001625	0	610.995	1830.97	120691F_A_14.raw
11466794;297720473;297612839	iVGNEHYETAQR	Unambiguous	N-Term(TMT6plex)	0	2.408e-06	0	823.428	1645.85	120691F_A_17.raw
11466794;297612839	aHGGVSVFGGVGER	Unambiguous	N-Term(TMT6plex)	0	0.0001842	0	519.95	1557.84	120691F_B_9.raw
11466794;297612839	eGNDLYMEMk	Unambiguous	N-Term(TMT6plex); K10(TMT6plex)	0	1.382e-05	0	844.425	1687.84	120691F_A_17.raw
11466794;297612839	vALVYGQMNEPPGAR	Unambiguous	N-Term(TMT6plex)	0	4.842e-07	0	915.993	1830.98	120691F_A_14.raw
11466794;297612839;115465323;115439241	iGLFGGAGVGk	Unambiguous	N-Term(TMT6plex); K11(TMT6plex)	0	1.892e-06	0	717.448	1433.89	120691F_A_19.raw
11466794;297720473;297612839	gIYPAVDPLDSTSTmLQPR	Unambiguous	N-Term(TMT6plex); M15(Oxidation)	0	3.374e-07	0	1153.6	2306.19	120691F_A_4.raw
11466794;297612839	vALVYGQMNEPPGAR	Unambiguous	N-Term(TMT6plex)	0	4.858e-08	0	915.992	1830.98	120691F_A_14.raw
11466794;297612839;115465323;115439241	iGLFGGAGVGk	Unambiguous	N-Term(TMT6plex); K11(TMT6plex)	0	2.416e-05	0	478.634	1433.89	120691F_B_19.raw
11466794;297612839	aHGGVSVFGGVGER	Unambiguous	N-Term(TMT6plex)	0	5.346e-09	0	779.42	1557.83	120691F_A_9.raw
11466794;297612839	vALVYGQmNEPPGAR	Unambiguous	N-Term(TMT6plex); M8(Oxidation)	0	0.0002211	0	616.329	1846.97	120691F_B_12.raw
11466794;297612839	tVLImELINNIAk	Unambiguous	N-Term(TMT6plex); M5(Oxidation); K13(TMT6plex)	0	3.849e-06	0	649.399	1946.18	120691F_A_17.raw
11466794;297720473;297612839	gIYPAVDPLDSTSTmLQPR	Unambiguous	N-Term(TMT6plex); M15(Oxidation)	0	2.018e-07	0	769.401	2306.19	120691F_A_7.raw
11466794;297720473;297612839	iVGNEHYETAQR	Unambiguous	N-Term(TMT6plex)	0	6.02e-05	0	549.288	1645.85	120691F_B_18.raw
11466794	tNPTTSRPGVSTIEEk	Unambiguous	N-Term(TMT6plex); K16(TMT6plex)	0	7.06e-07	0	725.738	2175.2	120691F_A_1.raw
11466794;297720473;297612839	gIYPAVDPLDSTSTmLQPR	Unambiguous	N-Term(TMT6plex); M15(Oxidation)	0	1.294e-06	0	769.4	2306.19	120691F_B_4.raw
11466794;297612839	aHGGVSVFGGVGER	Unambiguous	N-Term(TMT6plex)	0	1.867e-08	0	779.421	1557.83	120691F_A_17.raw
11466794	aINLEEENk	Unambiguous	N-Term(TMT6plex); K9(TMT6plex)	0	0.000488	0	759.43	1517.85	120691F_A_17.raw
11466794;297720473;297612839	vGLTALTMAEYFR	Unambiguous	N-Term(TMT6plex)	0	0.0001053	0	567.647	1700.93	120691F_A_17.raw
11466794	gMEVIDTGAPLSVPVGGATLGR	Unambiguous	N-Term(TMT6plex)	0	1.284e-06	0	776.093	2326.26	120691F_A_7.raw
11466794	sAPAFIELDTk	Unambiguous	N-Term(TMT6plex); K11(TMT6plex)	0	1.861e-05	0	825.481	1649.96	120691F_B_4.raw
11466794	aVAmSATDGLMR	Unambiguous	N-Term(TMT6plex); M4(Oxidation)	0	0.0003426	0	489.922	1467.75	120691F_B_10.raw
11466794	sAPAFIELDTk	Unambiguous	N-Term(TMT6plex); K11(TMT6plex)	0	5.535e-06	0	825.483	1649.96	120691F_A_3.raw
11466794;297612839	vALVYGQmNEPPGAR	Unambiguous	N-Term(TMT6plex); M8(Oxidation)	0	6.904e-07	0	923.987	1846.97	120691F_A_12.raw
11466794	lSIFETGIk	Unambiguous	N-Term(TMT6plex); K9(TMT6plex)	0	0.0002399	0	733.454	1465.9	120691F_A_17.raw
11466794	aVAMSATDGLMR	Unambiguous	N-Term(TMT6plex)	0	0.0006337	0	484.59	1451.76	120691F_A_10.raw
11466794;297720473;297612839	gIYPAVDPLDSTSTMLQPR	Unambiguous	N-Term(TMT6plex)	0	5.669e-05	0	764.071	2290.2	120691F_B_7.raw
11466794;297612839	aHGGVSVFGGVGER	Unambiguous	N-Term(TMT6plex)	0	1.291e-08	0	779.42	1557.83	120691F_B_9.raw
11466794	aVAMSATDGLMR	Unambiguous	N-Term(TMT6plex)	0	5.097e-06	0	726.382	1451.76	120691F_B_11.raw
11466794;297612839	aHGGVSVFGGVGER	Unambiguous	N-Term(TMT6plex)	0	0.0002107	0	519.949	1557.83	120691F_B_10.raw
11466794	tNPTTSRPGVSTIEEk	Unambiguous	N-Term(TMT6plex); K16(TMT6plex)	0	0.0003699	0	725.74	2175.21	120691F_B_1.raw
11466794	lSIFETGIk	Unambiguous	N-Term(TMT6plex); K9(TMT6plex)	0	0.0004626	0	733.455	1465.9	120691F_A_15.raw
11466794	aVAMSATDGLMR	Unambiguous	N-Term(TMT6plex)	0	4.247e-06	0	726.381	1451.76	120691F_B_10.raw
11466794;297720473;297612839	iVGNEHYETAQR	Unambiguous	N-Term(TMT6plex)	0	3.976e-05	0	549.288	1645.85	120691F_B_18.raw
11466794;297720473;297612839	iVGNEHYETAQR	Unambiguous	N-Term(TMT6plex)	0	9.686e-07	0	823.427	1645.85	120691F_A_17.raw
11466794;297612839	mPSAVGYQPTLSTEmGSLQER	Unambiguous	N-Term(TMT6plex); M1(Oxidation); M15(Oxidation)	0	1.716e-05	0	1272.12	2543.24	120691F_B_4.raw
11466794;297612839	vALVYGQmNEPPGAR	Unambiguous	N-Term(TMT6plex); M8(Oxidation)	0	0.0001974	0	616.328	1846.97	120691F_B_13.raw
11466794	qINVTcEVQQLLGNNR	Unambiguous	N-Term(TMT6plex); C6(Carbamidomethyl)	0	2.58e-06	0	705.712	2115.12	120691F_A_16.raw
11466794;297720473	fVQAGSEVSALLGR	Unambiguous	N-Term(TMT6plex)	0	1.59e-07	0	831.967	1662.93	120691F_A_15.raw
11466794;297612839	vALVYGQMNEPPGAR	Unambiguous	N-Term(TMT6plex)	0	0.0002555	0	610.997	1830.98	120691F_A_14.raw
11466794;297612839;115465323;115439241	iGLFGGAGVGk	Unambiguous	N-Term(TMT6plex); K11(TMT6plex)	0	3.292e-06	0	717.448	1433.89	120691F_A_19.raw
11466794	sAPAFIELDTk	Unambiguous	N-Term(TMT6plex); K11(TMT6plex)	0	1.5e-05	0	825.48	1649.95	120691F_B_4.raw
11466794;297720473;297612839	iVGNEHYETAQR	Unambiguous	N-Term(TMT6plex)	0	1.419e-06	0	823.428	1645.85	120691F_B_18.raw
11466794	aVAMSATDGLMR	Unambiguous	N-Term(TMT6plex)	0	0.0006541	0	484.59	1451.76	120691F_A_10.raw
11466794	lPYIYNALVVk	Unambiguous	N-Term(TMT6plex); K11(TMT6plex)	0	4.279e-05	0	584.37	1751.09	120691F_A_19.raw
11466794;297612839	aHGGVSVFGGVGER	Unambiguous	N-Term(TMT6plex)	0	4.399e-08	0	779.42	1557.83	120691F_B_11.raw
11466794;297612839	aHGGVSVFGGVGER	Unambiguous	N-Term(TMT6plex)	0	1.287e-07	0	779.419	1557.83	120691F_B_15.raw
11466794;297612839	aHGGVSVFGGVGER	Unambiguous	N-Term(TMT6plex)	0	2.74e-08	0	779.421	1557.83	120691F_B_10.raw
11466794;297720473;297612839	gIYPAVDPLDSTSTmLQPR	Unambiguous	N-Term(TMT6plex); M15(Oxidation)	0	4.542e-11	0	1153.6	2306.19	120691F_B_8.raw
11466794;297612839	aHGGVSVFGGVGER	Unambiguous	N-Term(TMT6plex)	0	6.103e-06	0	519.949	1557.83	120691F_A_8.raw
11466794;297720473;297612839	gIYPAVDPLDSTSTmLQPR	Unambiguous	N-Term(TMT6plex); M15(Oxidation)	0	1.385e-07	0	769.398	2306.18	120691F_A_7.raw
11466794;297720473;297612839	gIYPAVDPLDSTSTMLQPR	Unambiguous	N-Term(TMT6plex)	0	3.758e-06	0	764.07	2290.2	120691F_A_8.raw
11466794	lSIFETGIk	Unambiguous	N-Term(TMT6plex); K9(TMT6plex)	0	0.0002211	0	733.456	1465.9	120691F_A_15.raw
11466794	tNPTTSRPGVSTIEEk	Unambiguous	N-Term(TMT6plex); K16(TMT6plex)	0	0.001479	0	725.74	2175.21	120691F_B_1.raw
11466794	tNPTTSRPGVSTIEEk	Unambiguous	N-Term(TMT6plex); K16(TMT6plex)	0	0.00116	0	725.74	2175.21	120691F_B_1.raw
11466794;297612839	vALVYGQMNEPPGAR	Unambiguous	N-Term(TMT6plex)	0	0.0002759	0	610.996	1830.97	120691F_B_14.raw
11466794;297720473;297612839	gIYPAVDPLDSTSTMLQPR	Unambiguous	N-Term(TMT6plex)	0	2.795e-06	0	764.07	2290.2	120691F_A_7.raw
11466794;297612839;115465323;115439241	iGLFGGAGVGk	Unambiguous	N-Term(TMT6plex); K11(TMT6plex)	0	4.882e-06	0	717.449	1433.89	120691F_A_19.raw
11466794;297612839	aHGGVSVFGGVGER	Unambiguous	N-Term(TMT6plex)	0	6.435e-08	0	779.421	1557.83	120691F_B_17.raw
11466794	aVAmSATDGLmR	Unambiguous	N-Term(TMT6plex); M4(Oxidation); M11(Oxidation)	0	0.0003727	0	495.253	1483.75	120691F_A_20.raw
11466794;297612839	aHGGVSVFGGVGER	Unambiguous	N-Term(TMT6plex)	0	1.825e-06	0	519.95	1557.84	120691F_B_9.raw
11466794;297720473;297612839	gIYPAVDPLDSTSTMLQPR	Unambiguous	N-Term(TMT6plex)	0	0.0002177	0	1145.61	2290.21	120691F_B_7.raw
11466794	aVAMSATDGLMR	Unambiguous	N-Term(TMT6plex)	0	0.00026	0	484.59	1451.76	120691F_A_9.raw
11466794;297612839	aHGGVSVFGGVGER	Unambiguous	N-Term(TMT6plex)	0	6.004e-09	0	779.42	1557.83	120691F_B_10.raw
11466794;297612839	mPSAVGYQPTLSTEMGSLQER	Unambiguous	N-Term(TMT6plex); M1(Oxidation)	0	0.0002188	0	843.083	2527.23	120691F_B_9.raw
11466794;297612839	mPSAVGYQPTLSTEmGSLQER	Unambiguous	N-Term(TMT6plex); M15(Oxidation)	0	0.0003172	0	843.091	2527.26	120691F_B_6.raw
11466794;297612839;115465323;115439241	iGLFGGAGVGk	Unambiguous	N-Term(TMT6plex); K11(TMT6plex)	0	2.226e-06	0	717.448	1433.89	120691F_A_19.raw
11466794;297612839	aHGGVSVFGGVGER	Unambiguous	N-Term(TMT6plex)	0	3.077e-08	0	779.42	1557.83	120691F_A_10.raw
11466794;297612839	mPSAVGYQPTLSTEMGSLQER	Unambiguous	N-Term(TMT6plex)	0	2.966e-06	0	1256.12	2511.24	120691F_A_6.raw
11466794	aVAMSATDGLMR	Unambiguous	N-Term(TMT6plex)	0	0.000149	0	726.38	1451.75	120691F_B_9.raw
11466794;297720473;297612839	gIYPAVDPLDSTSTmLQPR	Unambiguous	N-Term(TMT6plex); M15(Oxidation)	0	1.375e-07	0	1153.6	2306.19	120691F_A_3.raw
11466794;297720473;297612839	gIYPAVDPLDSTSTMLQPR	Unambiguous	N-Term(TMT6plex)	0	1.176e-05	0	764.07	2290.2	120691F_A_7.raw
11466794;297612839	tVLIMELINNIAk	Unambiguous	N-Term(TMT6plex); K13(TMT6plex)	0	2.416e-08	0	965.595	1930.18	120691F_B_17.raw
11466794	lSIFETGIk	Unambiguous	N-Term(TMT6plex); K9(TMT6plex)	0	0.0004918	0	733.455	1465.9	120691F_B_15.raw
11466794	aVAMSATDGLmR	Unambiguous	N-Term(TMT6plex); M11(Oxidation)	0	0.0002801	0	489.921	1467.75	120691F_A_5.raw
11466794;297612839	eGNDLYMEMk	Unambiguous	N-Term(TMT6plex); K10(TMT6plex)	0	6.295e-05	0	844.422	1687.84	120691F_A_17.raw
11466794	tNPTTSRPGVSTIEEk	Unambiguous	N-Term(TMT6plex); K16(TMT6plex)	0	8.207e-05	0	725.739	2175.2	120691F_A_1.raw
11466794;297720473;297612839	iVGNEHYETAQR	Unambiguous	N-Term(TMT6plex)	0	1.226e-06	0	823.427	1645.85	120691F_A_18.raw
11466794;297720473;297612839	vGLTALTMAEYFR	Unambiguous	N-Term(TMT6plex)	0	2.483e-07	0	850.968	1700.93	120691F_A_17.raw
11466794	aVAMSATDGLMR	Unambiguous	N-Term(TMT6plex)	0	2.003e-06	0	726.381	1451.75	120691F_B_10.raw
11466794;297720473;297612839	gIYPAVDPLDSTSTmLQPR	Unambiguous	N-Term(TMT6plex); M15(Oxidation)	0	2.352e-06	0	769.401	2306.19	120691F_B_4.raw
11466794	aINLEEENk	Unambiguous	N-Term(TMT6plex); K9(TMT6plex)	0	0.0003794	0	759.432	1517.86	120691F_B_17.raw
11466794	aVAMSATDGLMR	Unambiguous	N-Term(TMT6plex)	0	3.431e-05	0	726.381	1451.75	120691F_A_10.raw
11466794	sAPAFIELDTk	Unambiguous	N-Term(TMT6plex); K11(TMT6plex)	0	9.986e-07	0	825.479	1649.95	120691F_A_4.raw
11466794	lSIFETGIk	Unambiguous	N-Term(TMT6plex); K9(TMT6plex)	0	0.0003045	0	733.455	1465.9	120691F_B_16.raw
11466794	lSIFETGIk	Unambiguous	N-Term(TMT6plex); K9(TMT6plex)	0	0.0004132	0	733.453	1465.9	120691F_A_15.raw
11466794;297612839	vALVYGQMNEPPGAR	Unambiguous	N-Term(TMT6plex)	0	0.0001779	0	610.995	1830.97	120691F_B_15.raw
11466794	lPYIYNALVVk	Unambiguous	N-Term(TMT6plex); K11(TMT6plex)	0	4.441e-05	0	584.368	1751.09	120691F_A_19.raw
11466794;297720473;297612839	gIYPAVDPLDSTSTMLQPR	Unambiguous	N-Term(TMT6plex)	0	5.733e-06	0	764.07	2290.2	120691F_A_7.raw
11466794	gmEVIDTGAPLSVPVGGATLGR	Unambiguous	N-Term(TMT6plex); M2(Oxidation)	0	3.511e-05	0	781.42	2342.25	120691F_A_2.raw
11466794	aVAMSATDGLMR	Unambiguous	N-Term(TMT6plex)	0	1.674e-06	0	726.38	1451.75	120691F_A_10.raw
11466794;297612839	eGNDLYMEMk	Unambiguous	N-Term(TMT6plex); K10(TMT6plex)	0	3.651e-05	0	844.424	1687.84	120691F_A_17.raw
11466794;297720473;297612839	gIYPAVDPLDSTSTmLQPR	Unambiguous	N-Term(TMT6plex); M15(Oxidation)	0	1.635e-06	0	1153.6	2306.19	120691F_A_4.raw
11466794;297720473;297612839	gIYPAVDPLDSTSTMLQPR	Unambiguous	N-Term(TMT6plex)	0	7.669e-08	0	764.069	2290.19	120691F_A_7.raw
11466794	sAPAFIELDTk	Unambiguous	N-Term(TMT6plex); K11(TMT6plex)	0	1.408e-05	0	825.479	1649.95	120691F_B_4.raw
11466794;297612839	vALVYGQmNEPPGAR	Unambiguous	N-Term(TMT6plex); M8(Oxidation)	0	0.0001643	0	616.328	1846.97	120691F_B_12.raw
11466794	aVAMSATDGLMR	Unambiguous	N-Term(TMT6plex)	0	1.739e-06	0	726.38	1451.75	120691F_B_10.raw
11466794;297720473;297612839	qDVLLFIDNIFR	Unambiguous	N-Term(TMT6plex)	0	1.956e-05	0	861.494	1721.98	120691F_A_17.raw
11466794;297720473;297612839	eLQDIIAILGLDELSEEDR	Unambiguous	N-Term(TMT6plex)	0	2.841e-06	0	800.765	2400.28	120691F_B_18.raw
11466794	sAPAFIELDTk	Unambiguous	N-Term(TMT6plex); K11(TMT6plex)	0	2.597e-06	0	825.48	1649.95	120691F_A_4.raw
11466794	aINLEEENk	Unambiguous	N-Term(TMT6plex); K9(TMT6plex)	0	0.00221	0	506.624	1517.86	120691F_B_17.raw
11466794;297720473;297612839	gIYPAVDPLDSTSTMLQPR	Unambiguous	N-Term(TMT6plex)	0	2.98e-06	0	764.071	2290.2	120691F_A_7.raw
11466794	sAPAFIELDTk	Unambiguous	N-Term(TMT6plex); K11(TMT6plex)	0	1.149e-05	0	825.48	1649.95	120691F_B_4.raw
11466794;297720473;297612839	iVGNEHYETAQR	Unambiguous	N-Term(TMT6plex)	0	4.746e-07	0	823.428	1645.85	120691F_A_7.raw
11466794	aVAMSATDGLmR	Unambiguous	N-Term(TMT6plex); M11(Oxidation)	0	0.0003781	0	489.922	1467.75	120691F_B_7.raw
11466794	sAPAFIELDTk	Unambiguous	N-Term(TMT6plex); K11(TMT6plex)	0	1.1e-05	0	825.482	1649.96	120691F_B_4.raw
11466794	aVAMSATDGLMR	Unambiguous	N-Term(TMT6plex)	0	5.908e-07	0	726.38	1451.75	120691F_A_10.raw
11466794;297612839	vALVYGQMNEPPGAR	Unambiguous	N-Term(TMT6plex)	0	0.0004937	0	610.994	1830.97	120691F_B_14.raw
11466794	aVAMSATDGLMR	Unambiguous	N-Term(TMT6plex)	0	6.345e-06	0	726.382	1451.76	120691F_A_11.raw
11466794	aINLEEENkLk	Unambiguous	N-Term(TMT6plex); K9(TMT6plex); K11(TMT6plex)	0	0.0003224	1	497.806	1988.2	120691F_B_3.raw
11466794;297612839;115465323;115439241	iGLFGGAGVGk	Unambiguous	N-Term(TMT6plex); K11(TMT6plex)	0	5.674e-06	0	717.448	1433.89	120691F_A_17.raw
11466794	sAPAFIELDTk	Unambiguous	N-Term(TMT6plex); K11(TMT6plex)	0	3.994e-06	0	825.479	1649.95	120691F_A_4.raw
11466794;297612839	tVLIMELINNIAk	Unambiguous	N-Term(TMT6plex); K13(TMT6plex)	0	1.695e-05	0	644.068	1930.19	120691F_B_17.raw
11466794	tNPTTSRPGVSTIEEk	Unambiguous	N-Term(TMT6plex); K16(TMT6plex)	0	0.0002675	0	725.74	2175.21	120691F_B_1.raw
11466794;297612839	vALVYGQMNEPPGAR	Unambiguous	N-Term(TMT6plex)	0	0.0002798	0	610.996	1830.97	120691F_A_14.raw
11466794	gMEVIDTGAPLSVPVGGATLGR	Unambiguous	N-Term(TMT6plex)	0	5.597e-05	0	776.093	2326.26	120691F_A_7.raw
11466794;297720473	fVQAGSEVSALLGR	Unambiguous	N-Term(TMT6plex)	0	3.04e-06	0	831.973	1662.94	120691F_B_15.raw
11466794;297612839	vALVYGQMNEPPGAR	Unambiguous	N-Term(TMT6plex)	0	0.0001488	0	610.997	1830.98	120691F_B_14.raw
11466794	tNPTTSRPGVSTIEEk	Unambiguous	N-Term(TMT6plex); K16(TMT6plex)	0	0.0002719	0	725.74	2175.21	120691F_B_1.raw
11466794;297720473;297612839	iVGNEHYETAQR	Unambiguous	N-Term(TMT6plex)	0	0.0001125	0	549.288	1645.85	120691F_B_18.raw
11466794	aVAMSATDGLMR	Unambiguous	N-Term(TMT6plex)	0	9.462e-05	0	726.381	1451.75	120691F_B_10.raw
11466794;297612839	vALVYGQmNEPPGAR	Unambiguous	N-Term(TMT6plex); M8(Oxidation)	0	8.674e-05	0	616.327	1846.97	120691F_A_14.raw
11466794;297720473;297612839	gIYPAVDPLDSTSTMLQPR	Unambiguous	N-Term(TMT6plex)	0	8.041e-06	0	764.07	2290.19	120691F_A_7.raw
11466794	gMEVIDTGAPLSVPVGGATLGR	Unambiguous	N-Term(TMT6plex)	0	1.804e-05	0	776.094	2326.27	120691F_A_7.raw
11466794;297612839	aHGGVSVFGGVGER	Unambiguous	N-Term(TMT6plex)	0	1.918e-08	0	779.421	1557.83	120691F_A_13.raw
11466794	lSIFETGIk	Unambiguous	N-Term(TMT6plex); K9(TMT6plex)	0	0.0001338	0	733.455	1465.9	120691F_A_15.raw
11466794;297720473;297612839	iVGNEHYETAQR	Unambiguous	N-Term(TMT6plex)	0	0.0002265	0	549.288	1645.85	120691F_B_18.raw
11466794	sAPAFIELDTk	Unambiguous	N-Term(TMT6plex); K11(TMT6plex)	0	1.114e-05	0	825.482	1649.96	120691F_A_10.raw
11466794	aVAMSATDGLMR	Unambiguous	N-Term(TMT6plex)	0	1.62e-06	0	726.38	1451.75	120691F_A_10.raw
11466794;297612839;115465323;115439241	iGLFGGAGVGk	Unambiguous	N-Term(TMT6plex); K11(TMT6plex)	0	1.678e-05	0	717.448	1433.89	120691F_B_17.raw
11466794	aVAMSATDGLMR	Unambiguous	N-Term(TMT6plex)	0	1.364e-06	0	726.382	1451.76	120691F_A_11.raw
11466794;297612839	tVLImELINNIAk	Unambiguous	N-Term(TMT6plex); M5(Oxidation); K13(TMT6plex)	0	0.0001333	0	649.397	1946.18	120691F_B_17.raw
11466794;297720473;297612839	qDVLLFIDNIFR	Unambiguous	N-Term(TMT6plex)	0	0.0001368	0	861.5	1721.99	120691F_B_17.raw
11466794	sAPAFIELDTk	Unambiguous	N-Term(TMT6plex); K11(TMT6plex)	0	0.0007942	0	550.656	1649.95	120691F_A_4.raw
11466794	sAPAFIELDTk	Unambiguous	N-Term(TMT6plex); K11(TMT6plex)	0	0.0005909	0	550.656	1649.95	120691F_A_12.raw
11466794;297612839	aHGGVSVFGGVGER	Unambiguous	N-Term(TMT6plex)	0	7.319e-08	0	779.421	1557.83	120691F_A_9.raw
11466794	aVAmSATDGLMR	Unambiguous	N-Term(TMT6plex); M4(Oxidation)	0	0.0007625	0	489.922	1467.75	120691F_A_6.raw
11466794;297612839;115465323;115439241	iGLFGGAGVGk	Unambiguous	N-Term(TMT6plex); K11(TMT6plex)	0	1.557e-05	0	478.634	1433.89	120691F_A_19.raw
11466794;297720473;297612839	iVGNEHYETAQR	Unambiguous	N-Term(TMT6plex)	0	8.004e-05	0	549.288	1645.85	120691F_B_18.raw
11466794	sAPAFIELDTk	Unambiguous	N-Term(TMT6plex); K11(TMT6plex)	0	2.981e-05	0	825.48	1649.95	120691F_B_4.raw
11466794;297612839	vALVYGQMNEPPGAR	Unambiguous	N-Term(TMT6plex)	0	4.222e-06	0	915.987	1830.97	120691F_A_15.raw
11466794;297612839	vALVYGQmNEPPGAR	Unambiguous	N-Term(TMT6plex); M8(Oxidation)	0	7.926e-05	0	616.328	1846.97	120691F_B_12.raw
11466794	sAPAFIELDTk	Unambiguous	N-Term(TMT6plex); K11(TMT6plex)	0	0.0004748	0	550.656	1649.95	120691F_A_4.raw
11466794;297720473;297612839	gIYPAVDPLDSTSTMLQPR	Unambiguous	N-Term(TMT6plex)	0	9.386e-06	0	764.07	2290.19	120691F_A_7.raw
11466794;297720473;297612839	gIYPAVDPLDSTSTmLQPR	Unambiguous	N-Term(TMT6plex); M15(Oxidation)	0	7.553e-09	0	1153.6	2306.19	120691F_B_4.raw
11466794;297612839;115465323;115439241	iGLFGGAGVGk	Unambiguous	N-Term(TMT6plex); K11(TMT6plex)	0	1.491e-05	0	478.635	1433.89	120691F_B_17.raw
11466794;297720473;297612839	gIYPAVDPLDSTSTMLQPR	Unambiguous	N-Term(TMT6plex)	0	1.676e-05	0	764.069	2290.19	120691F_A_7.raw
11466794;297720473;297612839	gIYPAVDPLDSTSTMLQPR	Unambiguous	N-Term(TMT6plex)	0	1.272e-05	0	764.07	2290.2	120691F_A_7.raw
11466794	lSIFETGIk	Unambiguous	N-Term(TMT6plex); K9(TMT6plex)	0	0.0003057	0	733.453	1465.9	120691F_B_15.raw
11466794;297720473;297612839	iVGNEHYETAQR	Unambiguous	N-Term(TMT6plex)	0	5.802e-05	0	549.289	1645.85	120691F_B_18.raw
11466794;297720473;297612839	iVGNEHYETAQR	Unambiguous	N-Term(TMT6plex)	0	1.107e-05	0	823.427	1645.85	120691F_B_20.raw
11466794;297720473;297612839	iVGNEHYETAQR	Unambiguous	N-Term(TMT6plex)	0	0.0001146	0	549.288	1645.85	120691F_B_18.raw
11466794	lSIFETGIk	Unambiguous	N-Term(TMT6plex); K9(TMT6plex)	0	0.0002441	0	733.454	1465.9	120691F_A_15.raw
11466794	aVAMSATDGLMR	Unambiguous	N-Term(TMT6plex)	0	6.835e-06	0	726.38	1451.75	120691F_B_10.raw
11466794;297612839	vALVYGQmNEPPGAR	Unambiguous	N-Term(TMT6plex); M8(Oxidation)	0	2.895e-06	0	923.989	1846.97	120691F_B_14.raw
11466794;297720473;297612839	gIYPAVDPLDSTSTmLQPR	Unambiguous	N-Term(TMT6plex); M15(Oxidation)	0	0.0002722	0	769.403	2306.19	120691F_B_8.raw
11466794;297612839	vALVYGQmNEPPGAR	Unambiguous	N-Term(TMT6plex); M8(Oxidation)	0	5.295e-07	0	923.988	1846.97	120691F_A_14.raw
11466794;297612839	aHGGVSVFGGVGER	Unambiguous	N-Term(TMT6plex)	0	2.277e-08	0	779.423	1557.84	120691F_A_9.raw
11466794;297612839	aHGGVSVFGGVGER	Unambiguous	N-Term(TMT6plex)	0	2.133e-08	0	779.421	1557.83	120691F_A_9.raw
11466794;297612839	tVLIMELINNIAk	Unambiguous	N-Term(TMT6plex); K13(TMT6plex)	0	2.773e-06	0	644.067	1930.19	120691F_B_17.raw
11466794	aINLEEENk	Unambiguous	N-Term(TMT6plex); K9(TMT6plex)	0	0.000409	0	759.431	1517.85	120691F_B_16.raw
11466794;297612839	vALVYGQMNEPPGAR	Unambiguous	N-Term(TMT6plex)	0	9.092e-05	0	610.995	1830.97	120691F_A_14.raw
11466794	lSIFETGIk	Unambiguous	N-Term(TMT6plex); K9(TMT6plex)	0	0.0002771	0	733.453	1465.9	120691F_A_15.raw
11466794;297612839	tVLIMELINNIAk	Unambiguous	N-Term(TMT6plex); K13(TMT6plex)	0	3.523e-05	0	644.067	1930.19	120691F_B_17.raw
11466794;297612839	eGNDLYMEMk	Unambiguous	N-Term(TMT6plex); K10(TMT6plex)	0	0.000206	0	844.424	1687.84	120691F_B_18.raw
11466794;297612839	aHGGVSVFGGVGER	Unambiguous	N-Term(TMT6plex)	0	1.891e-08	0	779.42	1557.83	120691F_A_14.raw
11466794;297720473	fVQAGSEVSALLGR	Unambiguous	N-Term(TMT6plex)	0	2.177e-05	0	554.983	1662.94	120691F_A_15.raw
11466794	sAPAFIELDTk	Unambiguous	N-Term(TMT6plex); K11(TMT6plex)	0	0.0004088	0	550.656	1649.95	120691F_B_4.raw
11466794;297612839;115465323;115439241	iGLFGGAGVGk	Unambiguous	N-Term(TMT6plex); K11(TMT6plex)	0	8.055e-05	0	478.635	1433.89	120691F_B_17.raw
11466794	gMEVIDTGAPLSVPVGGATLGR	Unambiguous	N-Term(TMT6plex)	0	1.51e-05	0	776.093	2326.26	120691F_A_7.raw
11466794;297612839	aHGGVSVFGGVGER	Unambiguous	N-Term(TMT6plex)	0	1.59e-08	0	779.419	1557.83	120691F_B_16.raw
11466794	aVAMSATDGLMR	Unambiguous	N-Term(TMT6plex)	0	9.63e-06	0	726.381	1451.75	120691F_B_10.raw
11466794;297720473;297612839	iVGNEHYETAQR	Unambiguous	N-Term(TMT6plex)	0	3.875e-06	0	823.43	1645.85	120691F_A_8.raw
11466794;297720473;297612839	iVGNEHYETAQR	Unambiguous	N-Term(TMT6plex)	0	0.0003813	0	549.288	1645.85	120691F_A_18.raw
11466794	lSIFETGIk	Unambiguous	N-Term(TMT6plex); K9(TMT6plex)	0	0.0002689	0	733.455	1465.9	120691F_B_15.raw
11466794;297612839	eGNDLYMEmk	Unambiguous	N-Term(TMT6plex); M9(Oxidation); K10(TMT6plex)	0	0.0002672	0	568.618	1703.84	120691F_B_15.raw
11466794	lSIFETGIk	Unambiguous	N-Term(TMT6plex); K9(TMT6plex)	0	0.0003146	0	733.454	1465.9	120691F_A_15.raw
11466794;297612839	aHGGVSVFGGVGER	Unambiguous	N-Term(TMT6plex)	0	2.644e-05	0	519.949	1557.83	120691F_A_9.raw
11466794	aVAMSATDGLMR	Unambiguous	N-Term(TMT6plex)	0	1.012e-06	0	726.381	1451.75	120691F_B_10.raw
11466794;297612839	vALVYGQmNEPPGAR	Unambiguous	N-Term(TMT6plex); M8(Oxidation)	0	6.199e-05	0	616.327	1846.97	120691F_A_12.raw
11466794;297612839;115465323;115439241	iGLFGGAGVGk	Unambiguous	N-Term(TMT6plex); K11(TMT6plex)	0	1.63e-05	0	478.635	1433.89	120691F_A_19.raw
11466794;297720473;297612839	vGLTALTMAEYFR	Unambiguous	N-Term(TMT6plex)	0	0.0002921	0	567.649	1700.93	120691F_B_17.raw
11466794;297612839	tVLIMELINNIAk	Unambiguous	N-Term(TMT6plex); K13(TMT6plex)	0	3.401e-06	0	644.066	1930.18	120691F_B_17.raw
11466794	qINVTcEVQQLLGNNR	Unambiguous	N-Term(TMT6plex); C6(Carbamidomethyl)	0	1.711e-07	0	705.71	2115.12	120691F_A_15.raw
11466794;297612839	vALVYGQmNEPPGAR	Unambiguous	N-Term(TMT6plex); M8(Oxidation)	0	3.455e-07	0	923.988	1846.97	120691F_A_14.raw
11466794;297612839	tVLIMELINNIAk	Unambiguous	N-Term(TMT6plex); K13(TMT6plex)	0	2.663e-07	0	644.065	1930.18	120691F_A_17.raw
11466794;297612839	aHGGVSVFGGVGER	Unambiguous	N-Term(TMT6plex)	0	8.707e-09	0	779.42	1557.83	120691F_B_9.raw
11466794	tNPTTSRPGVSTIEEk	Unambiguous	N-Term(TMT6plex); K16(TMT6plex)	0	0.0006888	0	725.74	2175.21	120691F_B_1.raw
11466794	gMEVIDTGAPLSVPVGGATLGR	Unambiguous	N-Term(TMT6plex)	0	7.817e-06	0	776.093	2326.26	120691F_A_7.raw
11466794;297612839	aHGGVSVFGGVGER	Unambiguous	N-Term(TMT6plex)	0	6.882e-07	0	779.421	1557.83	120691F_B_12.raw
11466794;297720473;297612839	iVGNEHYETAQR	Unambiguous	N-Term(TMT6plex)	0	0.0002153	0	549.289	1645.85	120691F_B_18.raw
11466794;297612839	eGNDLYMEMk	Unambiguous	N-Term(TMT6plex); K10(TMT6plex)	0	0.0001328	0	844.425	1687.84	120691F_B_18.raw
11466794;297612839	vALVYGQmNEPPGAR	Unambiguous	N-Term(TMT6plex); M8(Oxidation)	0	0.0002184	0	616.327	1846.97	120691F_B_14.raw
11466794;297612839	vALVYGQmNEPPGAR	Unambiguous	N-Term(TMT6plex); M8(Oxidation)	0	4.594e-07	0	923.988	1846.97	120691F_A_12.raw
11466794;297612839	vALVYGQmNEPPGAR	Unambiguous	N-Term(TMT6plex); M8(Oxidation)	0	4.824e-06	0	923.988	1846.97	120691F_B_14.raw
11466794;297612839	mPSAVGYQPTLSTEmGSLQER	Unambiguous	N-Term(TMT6plex); M1(Oxidation); M15(Oxidation)	0	2.602e-07	0	1272.12	2543.23	120691F_B_1.raw
11466794;297720473;297612839	gIYPAVDPLDSTSTMLQPR	Unambiguous	N-Term(TMT6plex)	0	5.924e-08	0	1145.6	2290.2	120691F_A_7.raw
11466794	sAPAFIELDTk	Unambiguous	N-Term(TMT6plex); K11(TMT6plex)	0	0.0003169	0	550.656	1649.95	120691F_A_4.raw
11466794;297612839;115465323;115439241	iGLFGGAGVGk	Unambiguous	N-Term(TMT6plex); K11(TMT6plex)	0	4.511e-06	0	717.448	1433.89	120691F_A_17.raw
11466794	sAPAFIELDTk	Unambiguous	N-Term(TMT6plex); K11(TMT6plex)	0	1.894e-06	0	825.481	1649.95	120691F_A_10.raw
11466794;297612839	vALVYGQMNEPPGAR	Unambiguous	N-Term(TMT6plex)	0	4.28e-06	0	915.993	1830.98	120691F_B_14.raw
11466794	sAPAFIELDTk	Unambiguous	N-Term(TMT6plex); K11(TMT6plex)	0	0.0004645	0	550.655	1649.95	120691F_A_4.raw
11466794	aVAmSATDGLMR	Unambiguous	N-Term(TMT6plex); M4(Oxidation)	0	0.0005	0	489.921	1467.75	120691F_B_4.raw
11466794;297612839;115465323;115439241	iGLFGGAGVGk	Unambiguous	N-Term(TMT6plex); K11(TMT6plex)	0	1.504e-05	0	478.634	1433.89	120691F_A_17.raw
11466794;297612839	vALVYGQmNEPPGAR	Unambiguous	N-Term(TMT6plex); M8(Oxidation)	0	3.435e-07	0	923.988	1846.97	120691F_A_12.raw
11466794;297612839	vALVYGQmNEPPGAR	Unambiguous	N-Term(TMT6plex); M8(Oxidation)	0	2.594e-06	0	923.988	1846.97	120691F_B_14.raw
11466794	lSIFETGIk	Unambiguous	N-Term(TMT6plex); K9(TMT6plex)	0	0.000208	0	733.455	1465.9	120691F_A_15.raw
11466794;297612839	aHGGVSVFGGVGER	Unambiguous	N-Term(TMT6plex)	0	4.02e-08	0	779.417	1557.83	120691F_B_18.raw
11466794;297612839	vALVYGQmNEPPGAR	Unambiguous	N-Term(TMT6plex); M8(Oxidation)	0	2.688e-07	0	923.988	1846.97	120691F_A_14.raw
11466794;297612839	aHGGVSVFGGVGER	Unambiguous	N-Term(TMT6plex)	0	3.811e-05	0	519.95	1557.83	120691F_A_9.raw
11466794	lPYIYNALVVk	Unambiguous	N-Term(TMT6plex); K11(TMT6plex)	0	7.975e-05	0	584.368	1751.09	120691F_B_19.raw
11466794	aINLEEENk	Unambiguous	N-Term(TMT6plex); K9(TMT6plex)	0	0.0002703	0	759.43	1517.85	120691F_A_17.raw
11466794;297612839	mPSAVGYQPTLSTEmGSLQER	Unambiguous	N-Term(TMT6plex); M15(Oxidation)	0	0.001202	0	843.092	2527.26	120691F_A_6.raw
11466794	sAPAFIELDTk	Unambiguous	N-Term(TMT6plex); K11(TMT6plex)	0	0.000293	0	550.656	1649.95	120691F_B_4.raw
11466794	aVAMSATDGLMR	Unambiguous	N-Term(TMT6plex)	0	5.061e-06	0	726.381	1451.75	120691F_A_10.raw
11466794	gMEVIDTGAPLSVPVGGATLGR	Unambiguous	N-Term(TMT6plex)	0	1.417e-05	0	776.093	2326.26	120691F_A_7.raw
11466794	aVAmSATDGLmR	Unambiguous	N-Term(TMT6plex); M4(Oxidation); M11(Oxidation)	0	0.0003702	0	495.253	1483.74	120691F_B_2.raw
11466794;297612839	tVLIMELINNIAk	Unambiguous	N-Term(TMT6plex); K13(TMT6plex)	0	8.371e-06	0	644.065	1930.18	120691F_B_17.raw
11466794	tNPTTSRPGVSTIEEk	Unambiguous	N-Term(TMT6plex); K16(TMT6plex)	0	0.0002214	0	1088.1	2175.2	120691F_B_1.raw
11466794;297720473;297612839	iVGNEHYETAQR	Unambiguous	N-Term(TMT6plex)	0	0.0002505	0	549.289	1645.85	120691F_B_18.raw
11466794;297612839	aHGGVSVFGGVGER	Unambiguous	N-Term(TMT6plex)	0	2.744e-05	0	519.951	1557.84	120691F_A_9.raw
11466794	tNPTTSRPGVSTIEEk	Unambiguous	N-Term(TMT6plex); K16(TMT6plex)	0	5.991e-05	0	725.739	2175.2	120691F_A_2.raw
11466794	aVAMSATDGLMR	Unambiguous	N-Term(TMT6plex)	0	6.631e-06	0	726.381	1451.75	120691F_A_12.raw
11466794;297612839	tVLImELINNIAk	Unambiguous	N-Term(TMT6plex); M5(Oxidation); K13(TMT6plex)	0	5.593e-05	0	649.398	1946.18	120691F_A_17.raw
11466794	sAPAFIELDTk	Unambiguous	N-Term(TMT6plex); K11(TMT6plex)	0	1.43e-05	0	825.48	1649.95	120691F_B_4.raw
11466794	sAPAFIELDTk	Unambiguous	N-Term(TMT6plex); K11(TMT6plex)	0	9.222e-05	0	825.484	1649.96	120691F_A_11.raw
11466794;297612839	mPSAVGYQPTLSTEMGSLQER	Unambiguous	N-Term(TMT6plex)	0	6.082e-05	0	837.751	2511.24	120691F_A_6.raw
11466794;297612839	aHGGVSVFGGVGER	Unambiguous	N-Term(TMT6plex)	0	6.222e-08	0	779.421	1557.84	120691F_A_8.raw
11466794	gMEVIDTGAPLSVPVGGATLGR	Unambiguous	N-Term(TMT6plex)	0	2e-06	0	776.095	2326.27	120691F_A_7.raw
11466794	aVAMSATDGLMR	Unambiguous	N-Term(TMT6plex)	0	4.828e-06	0	726.382	1451.76	120691F_A_9.raw
11466794	aVAMSATDGLMR	Unambiguous	N-Term(TMT6plex)	0	9.693e-05	0	726.381	1451.75	120691F_B_10.raw
11466794	lSIFETGIk	Unambiguous	N-Term(TMT6plex); K9(TMT6plex)	0	0.000381	0	733.453	1465.9	120691F_A_15.raw
11466794	aVAMSATDGLMR	Unambiguous	N-Term(TMT6plex)	0	0.0004521	0	484.59	1451.75	120691F_B_10.raw
11466794;297612839	tVLIMELINNIAk	Unambiguous	N-Term(TMT6plex); K13(TMT6plex)	0	1.276e-05	0	644.067	1930.19	120691F_A_17.raw
11466794;297612839	vALVYGQmNEPPGAR	Unambiguous	N-Term(TMT6plex); M8(Oxidation)	0	1.717e-06	0	923.987	1846.97	120691F_B_13.raw
11466794;297612839	vALVYGQmNEPPGAR	Unambiguous	N-Term(TMT6plex); M8(Oxidation)	0	5.065e-06	0	923.987	1846.97	120691F_B_12.raw
11466794	aVAMSATDGLMR	Unambiguous	N-Term(TMT6plex)	0	1.419e-05	0	726.38	1451.75	120691F_A_11.raw
11466794;297720473;297612839	gIYPAVDPLDSTSTmLQPR	Unambiguous	N-Term(TMT6plex); M15(Oxidation)	0	3.995e-06	0	769.403	2306.19	120691F_A_3.raw
11466794;297612839	aHGGVSVFGGVGER	Unambiguous	N-Term(TMT6plex)	0	2.037e-08	0	779.421	1557.83	120691F_A_15.raw
11466794;297612839	tVLIMELINNIAk	Unambiguous	N-Term(TMT6plex); K13(TMT6plex)	0	1.527e-08	0	965.594	1930.18	120691F_B_17.raw
11466794;297612839	vALVYGQmNEPPGAR	Unambiguous	N-Term(TMT6plex); M8(Oxidation)	0	0.0001592	0	616.328	1846.97	120691F_B_12.raw
11466794	aVAmSATDGLmR	Unambiguous	N-Term(TMT6plex); M4(Oxidation); M11(Oxidation)	0	0.0003315	0	495.253	1483.74	120691F_A_2.raw
11466794;297612839	aHGGVSVFGGVGER	Unambiguous	N-Term(TMT6plex)	0	4.802e-07	0	779.421	1557.83	120691F_B_14.raw
11466794;297612839;115465323;115439241	iGLFGGAGVGk	Unambiguous	N-Term(TMT6plex); K11(TMT6plex)	0	1.545e-05	0	717.447	1433.89	120691F_B_19.raw
11466794;297612839	aHGGVSVFGGVGER	Unambiguous	N-Term(TMT6plex)	0	6.276e-05	0	519.95	1557.83	120691F_A_9.raw
11466794	aINLEEENkLk	Unambiguous	N-Term(TMT6plex); K9(TMT6plex); K11(TMT6plex)	0	0.0009889	1	497.806	1988.2	120691F_A_3.raw
11466794	aVAMSATDGLmR	Unambiguous	N-Term(TMT6plex); M11(Oxidation)	0	0.00102	0	489.922	1467.75	120691F_A_7.raw
11466794;297612839	tVLIMELINNIAk	Unambiguous	N-Term(TMT6plex); K13(TMT6plex)	0	1.311e-06	0	965.599	1930.19	120691F_B_17.raw
11466794	lSIFETGIk	Unambiguous	N-Term(TMT6plex); K9(TMT6plex)	0	0.000295	0	733.454	1465.9	120691F_A_15.raw
11466794;297612839	tVLIMELINNIAk	Unambiguous	N-Term(TMT6plex); K13(TMT6plex)	0	6.12e-06	0	644.065	1930.18	120691F_B_17.raw
11466794	lSIFETGIk	Unambiguous	N-Term(TMT6plex); K9(TMT6plex)	0	0.0009058	0	733.455	1465.9	120691F_A_15.raw
11466794;297612839	aHGGVSVFGGVGER	Unambiguous	N-Term(TMT6plex)	0	3.059e-09	0	779.42	1557.83	120691F_A_10.raw
11466794;297612839	vALVYGQmNEPPGAR	Unambiguous	N-Term(TMT6plex); M8(Oxidation)	0	1.12e-05	0	923.988	1846.97	120691F_B_12.raw
11466794	aVAmSATDGLmR	Unambiguous	N-Term(TMT6plex); M4(Oxidation); M11(Oxidation)	0	0.0004625	0	495.253	1483.74	120691F_B_10.raw
11466794;297612839	vALVYGQmNEPPGAR	Unambiguous	N-Term(TMT6plex); M8(Oxidation)	0	3.286e-06	0	923.988	1846.97	120691F_B_12.raw
11466794	aVAmSATDGLmR	Unambiguous	N-Term(TMT6plex); M4(Oxidation); M11(Oxidation)	0	0.0005981	0	495.253	1483.75	120691F_B_6.raw
11466794	iFNVLGEPVDNLGPVDTSATFPIHR	Unambiguous	N-Term(TMT6plex)	0	1.279e-05	0	735.146	2937.56	120691F_A_9.raw
11466794;297612839	aHGGVSVFGGVGER	Unambiguous	N-Term(TMT6plex)	0	2.935e-09	0	779.419	1557.83	120691F_A_9.raw
11466794	gMEVIDTGAPLSVPVGGATLGR	Unambiguous	N-Term(TMT6plex)	0	7.758e-05	0	776.092	2326.26	120691F_A_7.raw
11466794	aINLEEENk	Unambiguous	N-Term(TMT6plex); K9(TMT6plex)	0	0.0004723	0	759.431	1517.86	120691F_A_17.raw
11466794	sAPAFIELDTk	Unambiguous	N-Term(TMT6plex); K11(TMT6plex)	0	0.0006343	0	550.657	1649.96	120691F_A_4.raw
11466794;297720473	fVQAGSEVSALLGR	Unambiguous	N-Term(TMT6plex)	0	2.86e-05	0	831.973	1662.94	120691F_B_15.raw
11466794;297612839	vALVYGQmNEPPGAR	Unambiguous	N-Term(TMT6plex); M8(Oxidation)	0	0.0004422	0	616.326	1846.96	120691F_B_14.raw
11466794	sAPAFIELDTk	Unambiguous	N-Term(TMT6plex); K11(TMT6plex)	0	0.0003066	0	550.655	1649.95	120691F_A_4.raw
11466794	aVAMSATDGLMR	Unambiguous	N-Term(TMT6plex)	0	3.019e-06	0	726.38	1451.75	120691F_A_10.raw
11466794	aINLEEENk	Unambiguous	N-Term(TMT6plex); K9(TMT6plex)	0	0.001035	0	506.624	1517.86	120691F_A_17.raw
11466794;297612839	tVLIMELINNIAk	Unambiguous	N-Term(TMT6plex); K13(TMT6plex)	0	1.676e-05	0	644.066	1930.18	120691F_B_17.raw
11466794	iFNVLGEPVDNLGPVDTSATFPIHR	Unambiguous	N-Term(TMT6plex)	0	8.662e-06	0	735.147	2937.57	120691F_A_9.raw
11466794	gmEVIDTGAPLSVPVGGATLGR	Unambiguous	N-Term(TMT6plex); M2(Oxidation)	0	0.0002954	0	781.424	2342.26	120691F_B_4.raw
11466794	aINLEEENk	Unambiguous	N-Term(TMT6plex); K9(TMT6plex)	0	0.001657	0	506.625	1517.86	120691F_B_17.raw
11466794;297612839	vALVYGQmNEPPGAR	Unambiguous	N-Term(TMT6plex); M8(Oxidation)	0	3.091e-06	0	923.987	1846.97	120691F_A_12.raw
11466794	aINLEEENk	Unambiguous	N-Term(TMT6plex); K9(TMT6plex)	0	0.0003007	0	759.433	1517.86	120691F_B_17.raw
11466794	aVAMSATDGLmR	Unambiguous	N-Term(TMT6plex); M11(Oxidation)	0	0.0004015	0	489.922	1467.75	120691F_B_5.raw
11466794	gMEVIDTGAPLSVPVGGATLGR	Unambiguous	N-Term(TMT6plex)	0	1.474e-06	0	776.093	2326.26	120691F_A_7.raw
11466794	aVAMSATDGLMR	Unambiguous	N-Term(TMT6plex)	0	1.4e-05	0	726.38	1451.75	120691F_B_10.raw
11466794;297720473;297612839	iVGNEHYETAQR	Unambiguous	N-Term(TMT6plex)	0	0.0001855	0	549.288	1645.85	120691F_B_19.raw
11466794;297612839	vALVYGQmNEPPGAR	Unambiguous	N-Term(TMT6plex); M8(Oxidation)	0	3.553e-05	0	616.327	1846.97	120691F_A_12.raw
11466794;297612839	mPSAVGYQPTLSTEmGSLQER	Unambiguous	N-Term(TMT6plex); M1(Oxidation); M15(Oxidation)	0	5.683e-07	0	1272.12	2543.23	120691F_B_6.raw
11466794;297612839	mPSAVGYQPTLSTEMGSLQER	Unambiguous	N-Term(TMT6plex)	0	3.039e-06	0	837.751	2511.24	120691F_A_6.raw
11466794	aINLEEENk	Unambiguous	N-Term(TMT6plex); K9(TMT6plex)	0	0.0001131	0	759.432	1517.86	120691F_A_16.raw
11466794;297612839	mPSAVGYQPTLSTEmGSLQER	Unambiguous	N-Term(TMT6plex); M1(Oxidation); M15(Oxidation)	0	0.0006773	0	848.415	2543.23	120691F_B_4.raw
11466794;297720473;297612839	vGLTALTMAEYFR	Unambiguous	N-Term(TMT6plex)	0	0.000512	0	567.647	1700.93	120691F_A_17.raw
11466794;297720473;297612839	iVGNEHYETAQR	Unambiguous	N-Term(TMT6plex)	0	0.0002583	0	549.288	1645.85	120691F_B_18.raw
11466794	lSIFETGIk	Unambiguous	N-Term(TMT6plex); K9(TMT6plex)	0	0.0002176	0	733.455	1465.9	120691F_A_15.raw
11466794	sAPAFIELDTk	Unambiguous	N-Term(TMT6plex); K11(TMT6plex)	0	0.0004574	0	550.655	1649.95	120691F_A_4.raw
11466794;297720473;297612839	iVGNEHYETAQR	Unambiguous	N-Term(TMT6plex)	0	0.0002961	0	549.289	1645.85	120691F_B_18.raw
11466794;297720473;297612839	iVGNEHYETAQR	Unambiguous	N-Term(TMT6plex)	0	9.54e-05	0	549.288	1645.85	120691F_B_18.raw
11466794;297612839	vALVYGQMNEPPGAR	Unambiguous	N-Term(TMT6plex)	0	0.0001523	0	915.993	1830.98	120691F_B_14.raw
11466794;297720473;297612839	iVGNEHYETAQR	Unambiguous	N-Term(TMT6plex)	0	0.0002461	0	549.288	1645.85	120691F_B_18.raw
11466794;297720473;297612839	iVGNEHYETAQR	Unambiguous	N-Term(TMT6plex)	0	0.0004144	0	549.289	1645.85	120691F_B_18.raw
11466794;297612839	tVLIMELINNIAk	Unambiguous	N-Term(TMT6plex); K13(TMT6plex)	0	4.471e-06	0	644.066	1930.18	120691F_B_17.raw
11466794;297612839	vALVYGQmNEPPGAR	Unambiguous	N-Term(TMT6plex); M8(Oxidation)	0	2.408e-07	0	923.989	1846.97	120691F_A_14.raw
11466794;297612839	vALVYGQmNEPPGAR	Unambiguous	N-Term(TMT6plex); M8(Oxidation)	0	0.0001709	0	923.988	1846.97	120691F_B_12.raw
11466794;297612839	eGNDLYMEMk	Unambiguous	N-Term(TMT6plex); K10(TMT6plex)	0	0.0002623	0	563.286	1687.84	120691F_B_18.raw
11466794	iFNVLGEPVDNLGPVDTSATFPIHR	Unambiguous	N-Term(TMT6plex)	0	5.299e-06	0	735.148	2937.57	120691F_A_9.raw
11466794;297720473;297612839	iVGNEHYETAQR	Unambiguous	N-Term(TMT6plex)	0	0.0001452	0	549.288	1645.85	120691F_B_19.raw
11466794;297612839	aHGGVSVFGGVGER	Unambiguous	N-Term(TMT6plex)	0	1.289e-07	0	779.42	1557.83	120691F_A_16.raw
11466794;297720473;297612839	iVGNEHYETAQR	Unambiguous	N-Term(TMT6plex)	0	2.84e-06	0	823.428	1645.85	120691F_A_17.raw
11466794	aVAmSATDGLMR	Unambiguous	N-Term(TMT6plex); M4(Oxidation)	0	0.0002902	0	489.922	1467.75	120691F_B_6.raw
11466794	iFNVLGEPVDNLGPVDTSATFPIHR	Unambiguous	N-Term(TMT6plex)	0	0.0001434	0	979.862	2937.57	120691F_A_9.raw
11466794;297720473;297612839	gIYPAVDPLDSTSTMLQPR	Unambiguous	N-Term(TMT6plex)	0	0.0001227	0	764.071	2290.2	120691F_A_7.raw
11466794;297612839;115465323;115439241	iGLFGGAGVGk	Unambiguous	N-Term(TMT6plex); K11(TMT6plex)	0	4.938e-05	0	717.448	1433.89	120691F_B_19.raw
11466794;297720473;297612839	vGLTALTMAEYFR	Unambiguous	N-Term(TMT6plex)	0	1.259e-06	0	850.969	1700.93	120691F_A_17.raw
11466794	aVAMSATDGLMR	Unambiguous	N-Term(TMT6plex)	0	2.28e-05	0	726.381	1451.75	120691F_A_10.raw
11466794;297612839	eSGVINEk	Unambiguous	N-Term(TMT6plex); K8(TMT6plex)	0	0.00152	0	667.39	1333.77	120691F_B_18.raw
11466794;297720473;297612839	iVGNEHYETAQR	Unambiguous	N-Term(TMT6plex)	0	1.369e-06	0	823.43	1645.85	120691F_A_20.raw
11466794	qINVTcEVQQLLGNNR	Unambiguous	N-Term(TMT6plex); C6(Carbamidomethyl)	0	2.456e-08	0	1058.06	2115.12	120691F_B_14.raw
11466794;297612839	mPSAVGYQPTLSTEmGSLQER	Unambiguous	N-Term(TMT6plex); M15(Oxidation)	0	5.595e-05	0	843.083	2527.24	120691F_A_6.raw
11466794	yVGLAETIR	Unambiguous	N-Term(TMT6plex)	0	0.0008653	0	625.869	1250.73	120691F_A_9.raw
11466794;297720473;297612839	vGLTALTMAEYFR	Unambiguous	N-Term(TMT6plex)	0	1.475e-06	0	850.968	1700.93	120691F_B_17.raw
11466794	aVAMSATDGLmR	Unambiguous	N-Term(TMT6plex); M11(Oxidation)	0	0.001514	0	489.922	1467.75	120691F_A_6.raw
11466794;297612839	vALVYGQmNEPPGAR	Unambiguous	N-Term(TMT6plex); M8(Oxidation)	0	3.986e-06	0	923.989	1846.97	120691F_B_14.raw
11466794	aVAmSATDGLmR	Unambiguous	N-Term(TMT6plex); M4(Oxidation); M11(Oxidation)	0	0.0003525	0	495.253	1483.75	120691F_A_6.raw
11466794	tNPTTSRPGVSTIEEk	Unambiguous	N-Term(TMT6plex); K16(TMT6plex)	0	0.0002541	0	725.739	2175.2	120691F_A_1.raw
11466794;297612839	eSGVINEk	Unambiguous	N-Term(TMT6plex); K8(TMT6plex)	0	0.00224	0	667.389	1333.77	120691F_B_17.raw
11466794	qINVTcEVQQLLGNNR	Unambiguous	N-Term(TMT6plex); C6(Carbamidomethyl)	0	1.542e-06	0	705.71	2115.12	120691F_A_15.raw
11466794	qINVTcEVQQLLGNNR	Unambiguous	N-Term(TMT6plex); C6(Carbamidomethyl)	0	3.598e-06	0	705.71	2115.12	120691F_A_15.raw
11466794;297612839	aHGGVSVFGGVGER	Unambiguous	N-Term(TMT6plex)	0	4.595e-09	0	779.42	1557.83	120691F_B_13.raw
11466794	sAPAFIELDTk	Unambiguous	N-Term(TMT6plex); K11(TMT6plex)	0	0.0003114	0	550.656	1649.95	120691F_B_4.raw
11466794;297612839	tVLImELINNIAk	Unambiguous	N-Term(TMT6plex); M5(Oxidation); K13(TMT6plex)	0	0.0003354	0	649.401	1946.19	120691F_B_17.raw
11466794	aVAMSATDGLMR	Unambiguous	N-Term(TMT6plex)	0	4.409e-05	0	726.382	1451.76	120691F_B_10.raw
11466794	gMEVIDTGAPLSVPVGGATLGR	Unambiguous	N-Term(TMT6plex)	0	4.677e-05	0	776.095	2326.27	120691F_A_7.raw
11466794	tNPTTSRPGVSTIEEk	Unambiguous	N-Term(TMT6plex); K16(TMT6plex)	0	1.972e-07	0	725.739	2175.2	120691F_B_1.raw
11466794	lSIFETGIk	Unambiguous	N-Term(TMT6plex); K9(TMT6plex)	0	0.0003079	0	733.455	1465.9	120691F_B_15.raw
11466794	gMEVIDTGAPLSVPVGGATLGR	Unambiguous	N-Term(TMT6plex)	0	5.628e-05	0	776.095	2326.27	120691F_A_7.raw
11466794;297612839	aHGGVSVFGGVGER	Unambiguous	N-Term(TMT6plex)	0	2.707e-06	0	779.419	1557.83	120691F_A_18.raw
11466794;297612839	aHGGVSVFGGVGER	Unambiguous	N-Term(TMT6plex)	0	1.409e-07	0	779.422	1557.84	120691F_A_11.raw
11466794;297720473;297612839	gIYPAVDPLDSTSTmLQPR	Unambiguous	N-Term(TMT6plex); M15(Oxidation)	0	7.417e-05	0	769.411	2306.22	120691F_B_7.raw
11466794	lSIFETGIk	Unambiguous	N-Term(TMT6plex); K9(TMT6plex)	0	0.0002857	0	733.454	1465.9	120691F_B_15.raw
11466794	sAPAFIELDTk	Unambiguous	N-Term(TMT6plex); K11(TMT6plex)	0	0.001032	0	550.656	1649.95	120691F_A_4.raw
11466794;297612839	eSGVINEk	Unambiguous	N-Term(TMT6plex); K8(TMT6plex)	0	0.001516	0	667.39	1333.77	120691F_A_17.raw
11466794;297612839;115465323;115439241	iGLFGGAGVGk	Unambiguous	N-Term(TMT6plex); K11(TMT6plex)	0	1.63e-05	0	717.448	1433.89	120691F_B_17.raw
11466794;297612839	tVLImELINNIAk	Unambiguous	N-Term(TMT6plex); M5(Oxidation); K13(TMT6plex)	0	0.0002195	0	649.4	1946.18	120691F_B_17.raw
11466794;297612839	vALVYGQmNEPPGAR	Unambiguous	N-Term(TMT6plex); M8(Oxidation)	0	8.927e-07	0	923.987	1846.97	120691F_A_12.raw
11466794;297612839	eGNDLYMEMk	Unambiguous	N-Term(TMT6plex); K10(TMT6plex)	0	5.039e-05	0	844.423	1687.84	120691F_A_17.raw
11466794;297612839	tVLIMELINNIAk	Unambiguous	N-Term(TMT6plex); K13(TMT6plex)	0	1.889e-05	0	644.066	1930.18	120691F_B_17.raw
11466794;297612839	aHGGVSVFGGVGER	Unambiguous	N-Term(TMT6plex)	0	2.033e-08	0	779.421	1557.83	120691F_B_10.raw
11466794;297612839	vALVYGQmNEPPGAR	Unambiguous	N-Term(TMT6plex); M8(Oxidation)	0	0.0003599	0	616.327	1846.97	120691F_B_13.raw
11466794	sAPAFIELDTk	Unambiguous	N-Term(TMT6plex); K11(TMT6plex)	0	0.0001777	0	825.482	1649.96	120691F_A_11.raw
11466794;297720473;297612839	iVGNEHYETAQR	Unambiguous	N-Term(TMT6plex)	0	0.0002822	0	549.288	1645.85	120691F_B_19.raw
11466794	lSIFETGIk	Unambiguous	N-Term(TMT6plex); K9(TMT6plex)	0	0.001822	0	489.306	1465.9	120691F_B_16.raw
11466794	aINLEEENk	Unambiguous	N-Term(TMT6plex); K9(TMT6plex)	0	0.0003133	0	759.432	1517.86	120691F_A_17.raw
11466794	aVAMSATDGLMR	Unambiguous	N-Term(TMT6plex)	0	3.362e-06	0	726.378	1451.75	120691F_A_10.raw
11466794;297720473;297612839	gIYPAVDPLDSTSTMLQPR	Unambiguous	N-Term(TMT6plex)	0	2.378e-05	0	764.069	2290.19	120691F_A_7.raw
11466794	iFNVLGEPVDNLGPVDTSATFPIHR	Unambiguous	N-Term(TMT6plex)	0	1.651e-06	0	979.861	2937.57	120691F_A_9.raw
11466794;297720473;297612839	iVGNEHYETAQR	Unambiguous	N-Term(TMT6plex)	0	8.375e-07	0	823.429	1645.85	120691F_B_8.raw
11466794;297720473	fVQAGSEVSALLGR	Unambiguous	N-Term(TMT6plex)	0	2.561e-05	0	831.971	1662.94	120691F_A_15.raw
11466794	aVAMSATDGLMR	Unambiguous	N-Term(TMT6plex)	0	9.911e-06	0	726.381	1451.75	120691F_B_10.raw
11466794	tNPTTSRPGVSTIEEk	Unambiguous	N-Term(TMT6plex); K16(TMT6plex)	0	3.938e-06	0	725.739	2175.2	120691F_B_1.raw
11466794	tNPTTSRPGVSTIEEk	Unambiguous	N-Term(TMT6plex); K16(TMT6plex)	0	3.061e-06	0	725.738	2175.2	120691F_A_1.raw
11466794;297612839	aHGGVSVFGGVGER	Unambiguous	N-Term(TMT6plex)	0	1.985e-05	0	779.422	1557.84	120691F_A_10.raw
11466794	sAPAFIELDTk	Unambiguous	N-Term(TMT6plex); K11(TMT6plex)	0	0.0003224	0	550.656	1649.95	120691F_A_4.raw
11466794	sAPAFIELDTk	Unambiguous	N-Term(TMT6plex); K11(TMT6plex)	0	0.0005746	0	550.657	1649.96	120691F_A_4.raw
11466794;297612839	vALVYGQMNEPPGAR	Unambiguous	N-Term(TMT6plex)	0	9.085e-06	0	915.99	1830.97	120691F_A_14.raw
11466794	aVAMSATDGLMR	Unambiguous	N-Term(TMT6plex)	0	1.108e-05	0	726.382	1451.76	120691F_B_11.raw
11466794;297612839	mPSAVGYQPTLSTEMGSLQER	Unambiguous	N-Term(TMT6plex)	0	1.258e-06	0	1256.13	2511.24	120691F_A_6.raw
11466794;297612839	tVLImELINNIAk	Unambiguous	N-Term(TMT6plex); M5(Oxidation); K13(TMT6plex)	0	2.04e-06	0	973.593	1946.18	120691F_B_17.raw
11466794	tNPTTSRPGVSTIEEk	Unambiguous	N-Term(TMT6plex); K16(TMT6plex)	0	1.13e-06	0	725.739	2175.2	120691F_B_2.raw
11466794	lSIFETGIk	Unambiguous	N-Term(TMT6plex); K9(TMT6plex)	0	0.002576	0	489.306	1465.9	120691F_B_15.raw
11466794	tNPTTSRPGVSTIEEk	Unambiguous	N-Term(TMT6plex); K16(TMT6plex)	0	1.096e-05	0	725.74	2175.2	120691F_B_2.raw
11466794;297720473;297612839	iVGNEHYETAQR	Unambiguous	N-Term(TMT6plex)	0	0.0002408	0	549.288	1645.85	120691F_B_18.raw
11466794;297612839	aHGGVSVFGGVGER	Unambiguous	N-Term(TMT6plex)	0	4.108e-07	0	779.422	1557.84	120691F_A_9.raw
11466794;297612839	vALVYGQmNEPPGAR	Unambiguous	N-Term(TMT6plex); M8(Oxidation)	0	1.305e-05	0	923.987	1846.97	120691F_B_12.raw
11466794;297612839	mPSAVGYQPTLSTEmGSLQER	Unambiguous	N-Term(TMT6plex); M1(Oxidation); M15(Oxidation)	0	1.884e-07	0	1272.12	2543.23	120691F_A_4.raw
11466794;297612839	tVLImELINNIAk	Unambiguous	N-Term(TMT6plex); M5(Oxidation); K13(TMT6plex)	0	0.0002183	0	649.399	1946.18	120691F_B_17.raw
11466794;297720473;297612839	iVGNEHYETAQR	Unambiguous	N-Term(TMT6plex)	0	2.42e-06	0	823.427	1645.85	120691F_A_18.raw
11466794;297612839	vALVYGQMNEPPGAR	Unambiguous	N-Term(TMT6plex)	0	0.0001769	0	610.996	1830.97	120691F_A_14.raw
11466794	lSIFETGIk	Unambiguous	N-Term(TMT6plex); K9(TMT6plex)	0	0.0002757	0	733.455	1465.9	120691F_B_15.raw
11466794	lSIFETGIk	Unambiguous	N-Term(TMT6plex); K9(TMT6plex)	0	0.0003631	0	733.454	1465.9	120691F_B_15.raw
11466794	sAPAFIELDTk	Unambiguous	N-Term(TMT6plex); K11(TMT6plex)	0	0.0002592	0	550.655	1649.95	120691F_A_10.raw
11466794	sAPAFIELDTk	Unambiguous	N-Term(TMT6plex); K11(TMT6plex)	0	0.0004373	0	550.656	1649.95	120691F_B_4.raw
11466794;297720473;297612839	iVGNEHYETAQR	Unambiguous	N-Term(TMT6plex)	0	0.0002695	0	549.288	1645.85	120691F_B_18.raw
11466794	gMEVIDTGAPLSVPVGGATLGR	Unambiguous	N-Term(TMT6plex)	0	2.299e-06	0	776.093	2326.26	120691F_A_7.raw
11466794	tNPTTSRPGVSTIEEk	Unambiguous	N-Term(TMT6plex); K16(TMT6plex)	0	8.576e-07	0	725.738	2175.2	120691F_A_1.raw
11466794	gmEVIDTGAPLSVPVGGATLGR	Unambiguous	N-Term(TMT6plex); M2(Oxidation)	0	0.0004078	0	781.429	2342.27	120691F_B_4.raw
11466794;297612839	aHGGVSVFGGVGER	Unambiguous	N-Term(TMT6plex)	0	9.016e-09	0	779.421	1557.83	120691F_A_9.raw
11466794;297612839	vALVYGQmNEPPGAR	Unambiguous	N-Term(TMT6plex); M8(Oxidation)	0	0.0003851	0	616.335	1846.99	120691F_B_14.raw
11466794	aVAMSATDGLMR	Unambiguous	N-Term(TMT6plex)	0	4.469e-05	0	726.379	1451.75	120691F_B_10.raw
11466794;297720473;297612839	gIYPAVDPLDSTSTMLQPR	Unambiguous	N-Term(TMT6plex)	0	2.173e-06	0	764.07	2290.2	120691F_A_7.raw
11466794	aINLEEENk	Unambiguous	N-Term(TMT6plex); K9(TMT6plex)	0	0.0005967	0	759.432	1517.86	120691F_A_17.raw
11466794	lSIFETGIk	Unambiguous	N-Term(TMT6plex); K9(TMT6plex)	0	0.0002815	0	733.456	1465.9	120691F_B_15.raw
11466794;297720473;297612839	gIYPAVDPLDSTSTMLQPR	Unambiguous	N-Term(TMT6plex)	0	1.304e-08	0	1145.6	2290.2	120691F_A_7.raw
11466794;297612839;115465323;115439241	iGLFGGAGVGk	Unambiguous	N-Term(TMT6plex); K11(TMT6plex)	0	1.202e-05	0	478.634	1433.89	120691F_A_19.raw
11466794	aVAmSATDGLmR	Unambiguous	N-Term(TMT6plex); M4(Oxidation); M11(Oxidation)	0	0.0007969	0	495.252	1483.74	120691F_A_10.raw
11466794;297612839	vVDLLAPYR	Unambiguous	N-Term(TMT6plex)	0	0.0005842	0	425.594	1274.77	120691F_B_17.raw
11466794;297612839	vALVYGQmNEPPGAR	Unambiguous	N-Term(TMT6plex); M8(Oxidation)	0	8.223e-07	0	923.988	1846.97	120691F_B_13.raw
11466794;297720473;297612839	eLQDIIAILGLDELSEEDR	Unambiguous	N-Term(TMT6plex)	0	0.0001588	0	800.762	2400.27	120691F_B_18.raw
11466794	lPYIYNALVVk	Unambiguous	N-Term(TMT6plex); K11(TMT6plex)	0	0.0002723	0	584.366	1751.08	120691F_B_19.raw
11466794	aVAMSATDGLmR	Unambiguous	N-Term(TMT6plex); M11(Oxidation)	0	0.0007793	0	489.922	1467.75	120691F_A_6.raw
11466794;297720473;297612839	iVGNEHYETAQR	Unambiguous	N-Term(TMT6plex)	0	0.0002496	0	549.288	1645.85	120691F_B_19.raw
11466794;297720473;297612839	dVNkQDVLLFIDNIFR	Unambiguous	N-Term(TMT6plex); K4(TMT6plex)	0	1.369e-08	1	803.131	2407.38	120691F_A_16.raw
11466794;297612839	vVDLLAPYR	Unambiguous	N-Term(TMT6plex)	0	0.0004466	0	425.594	1274.77	120691F_A_16.raw
11466794;297612839	tVLIMELINNIAk	Unambiguous	N-Term(TMT6plex); K13(TMT6plex)	0	1.747e-05	0	644.066	1930.18	120691F_B_17.raw
11466794	aINLEEENk	Unambiguous	N-Term(TMT6plex); K9(TMT6plex)	0	0.000588	0	759.43	1517.85	120691F_B_17.raw
11466794;297612839	mPSAVGYQPTLSTEmGSLQER	Unambiguous	N-Term(TMT6plex); M15(Oxidation)	0	0.0002784	0	843.084	2527.24	120691F_B_4.raw
11466794;297720473;297612839	iVGNEHYETAQR	Unambiguous	N-Term(TMT6plex)	0	5.544e-05	0	549.288	1645.85	120691F_B_18.raw
11466794;297612839	eSGVINEk	Unambiguous	N-Term(TMT6plex); K8(TMT6plex)	0	0.001635	0	667.39	1333.77	120691F_A_17.raw
11466794;297720473;297612839	iVGNEHYETAQR	Unambiguous	N-Term(TMT6plex)	0	0.0006331	0	549.288	1645.85	120691F_B_18.raw
11466794;297612839	aHGGVSVFGGVGER	Unambiguous	N-Term(TMT6plex)	0	2.109e-06	0	779.421	1557.84	120691F_A_9.raw
11466794;297720473;297612839	gIYPAVDPLDSTSTMLQPR	Unambiguous	N-Term(TMT6plex)	0	1.914e-05	0	1145.6	2290.19	120691F_B_8.raw
11466794	lSIFETGIk	Unambiguous	N-Term(TMT6plex); K9(TMT6plex)	0	0.001001	0	733.455	1465.9	120691F_A_15.raw
11466794	lSIFETGIk	Unambiguous	N-Term(TMT6plex); K9(TMT6plex)	0	0.0002564	0	733.455	1465.9	120691F_B_16.raw
11466794;297720473;297612839	iVGNEHYETAQR	Unambiguous	N-Term(TMT6plex)	0	0.0002846	0	549.288	1645.85	120691F_B_19.raw
11466794;297720473;297612839	iVGNEHYETAQR	Unambiguous	N-Term(TMT6plex)	0	0.0002815	0	549.288	1645.85	120691F_B_19.raw
11466794	yVGLAETIR	Unambiguous	N-Term(TMT6plex)	0	0.0003382	0	625.87	1250.73	120691F_B_9.raw
11466794	sAPAFIELDTk	Unambiguous	N-Term(TMT6plex); K11(TMT6plex)	0	0.0001495	0	550.656	1649.95	120691F_A_4.raw
11466794;297612839	vALVYGQmNEPPGAR	Unambiguous	N-Term(TMT6plex); M8(Oxidation)	0	2.775e-07	0	923.988	1846.97	120691F_A_12.raw
11466794	sAPAFIELDTk	Unambiguous	N-Term(TMT6plex); K11(TMT6plex)	0	0.0004421	0	550.656	1649.95	120691F_A_4.raw
11466794;297720473;297612839	gIYPAVDPLDSTSTMLQPR	Unambiguous	N-Term(TMT6plex)	0	0.0005406	0	764.07	2290.2	120691F_B_1.raw
11466794	tNPTTSRPGVSTIEEk	Unambiguous	N-Term(TMT6plex); K16(TMT6plex)	0	6.717e-06	0	725.739	2175.2	120691F_B_1.raw
11466794	lSIFETGIk	Unambiguous	N-Term(TMT6plex); K9(TMT6plex)	0	0.002585	0	489.306	1465.9	120691F_B_16.raw
11466794	yVGLAETIR	Unambiguous	N-Term(TMT6plex)	0	0.0009982	0	625.869	1250.73	120691F_B_10.raw
11466794;297612839	eSGVINEk	Unambiguous	N-Term(TMT6plex); K8(TMT6plex)	0	0.001278	0	667.389	1333.77	120691F_A_5.raw
11466794	aVAmSATDGLmR	Unambiguous	N-Term(TMT6plex); M4(Oxidation); M11(Oxidation)	0	0.0003222	0	495.253	1483.74	120691F_B_20.raw
11466794	aVAMSATDGLmR	Unambiguous	N-Term(TMT6plex); M11(Oxidation)	0	0.001715	0	489.922	1467.75	120691F_A_6.raw
11466794	lSIFETGIk	Unambiguous	N-Term(TMT6plex); K9(TMT6plex)	0	0.0002633	0	733.455	1465.9	120691F_A_15.raw
11466794;297612839	eSGVINEk	Unambiguous	N-Term(TMT6plex); K8(TMT6plex)	0	0.0009328	0	667.39	1333.77	120691F_A_17.raw
11466794;297612839	tVLImELINNIAk	Unambiguous	N-Term(TMT6plex); M5(Oxidation); K13(TMT6plex)	0	5.81e-05	0	649.399	1946.18	120691F_A_17.raw
11466794	tNPTTSRPGVSTIEEk	Unambiguous	N-Term(TMT6plex); K16(TMT6plex)	0	0.001324	0	544.557	2175.2	120691F_B_1.raw
11466794;297612839	eSGVINEk	Unambiguous	N-Term(TMT6plex); K8(TMT6plex)	0	0.0008625	0	667.39	1333.77	120691F_B_5.raw
11466794	aINLEEENk	Unambiguous	N-Term(TMT6plex); K9(TMT6plex)	0	0.0002539	0	759.433	1517.86	120691F_A_17.raw
11466794	tNPTTSRPGVSTIEEk	Unambiguous	N-Term(TMT6plex); K16(TMT6plex)	0	4.216e-05	0	725.739	2175.2	120691F_B_1.raw
11466794;297612839	eGNDLYmEmk	Unambiguous	N-Term(TMT6plex); M7(Oxidation); M9(Oxidation); K10(TMT6plex)	0	0.0001581	0	573.95	1719.83	120691F_A_13.raw
11466794;297612839	tVLIMELINNIAk	Unambiguous	N-Term(TMT6plex); K13(TMT6plex)	0	6.446e-06	0	644.066	1930.18	120691F_B_17.raw
11466794	iFNVLGEPVDNLGPVDTSATFPIHR	Unambiguous	N-Term(TMT6plex)	0	8.095e-05	0	979.863	2937.57	120691F_B_10.raw
11466794	tNPTTSRPGVSTIEEk	Unambiguous	N-Term(TMT6plex); K16(TMT6plex)	0	9.119e-06	0	725.739	2175.2	120691F_A_1.raw
11466794	aVAmSATDGLmR	Unambiguous	N-Term(TMT6plex); M4(Oxidation); M11(Oxidation)	0	0.0008894	0	495.254	1483.75	120691F_B_3.raw
11466794;297612839	tVLIMELINNIAk	Unambiguous	N-Term(TMT6plex); K13(TMT6plex)	0	5.81e-07	0	644.066	1930.18	120691F_A_17.raw
11466794;297720473;297612839	gIYPAVDPLDSTSTMLQPR	Unambiguous	N-Term(TMT6plex)	0	0.000573	0	764.07	2290.19	120691F_A_7.raw
11466794;297612839	tVLIMELINNIAk	Unambiguous	N-Term(TMT6plex); K13(TMT6plex)	0	5.16e-05	0	644.065	1930.18	120691F_B_17.raw
11466794;297612839	tVLIMELINNIAk	Unambiguous	N-Term(TMT6plex); K13(TMT6plex)	0	8.411e-05	0	965.598	1930.19	120691F_B_17.raw
11466794;297720473;297612839	gIYPAVDPLDSTSTmLQPR	Unambiguous	N-Term(TMT6plex); M15(Oxidation)	0	0.0003163	0	1153.6	2306.2	120691F_B_4.raw
11466794;297612839	vALVYGQmNEPPGAR	Unambiguous	N-Term(TMT6plex); M8(Oxidation)	0	9.371e-05	0	923.988	1846.97	120691F_B_12.raw
11466794;297612839	aHGGVSVFGGVGER	Unambiguous	N-Term(TMT6plex)	0	1.13e-07	0	779.42	1557.83	120691F_A_12.raw
11466794	aINLEEENk	Unambiguous	N-Term(TMT6plex); K9(TMT6plex)	0	0.002166	0	506.625	1517.86	120691F_A_17.raw
11466794;297612839	vALVYGQmNEPPGAR	Unambiguous	N-Term(TMT6plex); M8(Oxidation)	0	0.0001544	0	923.988	1846.97	120691F_B_14.raw
11466794;297612839	eSGVINEk	Unambiguous	N-Term(TMT6plex); K8(TMT6plex)	0	0.001432	0	667.389	1333.77	120691F_A_17.raw
11466794	gMEVIDTGAPLSVPVGGATLGR	Unambiguous	N-Term(TMT6plex)	0	4.994e-08	0	776.093	2326.26	120691F_A_7.raw
11466794;297612839	tVLIMELINNIAk	Unambiguous	N-Term(TMT6plex); K13(TMT6plex)	0	2.859e-05	0	644.066	1930.18	120691F_A_17.raw
11466794	tNPTTSRPGVSTIEEk	Unambiguous	N-Term(TMT6plex); K16(TMT6plex)	0	0.0001462	0	725.739	2175.2	120691F_B_1.raw
11466794;297720473;297612839	iVGNEHYETAQR	Unambiguous	N-Term(TMT6plex)	0	0.0002565	0	549.288	1645.85	120691F_B_19.raw
11466794;297612839	eSGVINEk	Unambiguous	N-Term(TMT6plex); K8(TMT6plex)	0	0.002355	0	667.392	1333.78	120691F_A_17.raw
11466794;297612839	vALVYGQmNEPPGAR	Unambiguous	N-Term(TMT6plex); M8(Oxidation)	0	1.447e-05	0	923.986	1846.96	120691F_B_13.raw
11466794;297720473;297612839	gIYPAVDPLDSTSTMLQPR	Unambiguous	N-Term(TMT6plex)	0	1.317e-05	0	764.07	2290.19	120691F_A_7.raw
11466794	lSIFETGIk	Unambiguous	N-Term(TMT6plex); K9(TMT6plex)	0	0.0001047	0	733.455	1465.9	120691F_A_15.raw
11466794;297720473	fVQAGSEVSALLGR	Unambiguous	N-Term(TMT6plex)	0	0.0002817	0	831.973	1662.94	120691F_B_15.raw
11466794	sAPAFIELDTk	Unambiguous	N-Term(TMT6plex); K11(TMT6plex)	0	0.0003338	0	550.656	1649.95	120691F_B_4.raw
11466794	tNPTTSRPGVSTIEEk	Unambiguous	N-Term(TMT6plex); K16(TMT6plex)	0	0.000285	0	725.738	2175.2	120691F_A_11.raw
11466794	tNPTTSRPGVSTIEEk	Unambiguous	N-Term(TMT6plex); K16(TMT6plex)	0	7.653e-07	0	725.738	2175.2	120691F_A_1.raw
11466794;297612839;115465323;115439241	iGLFGGAGVGk	Unambiguous	N-Term(TMT6plex); K11(TMT6plex)	0	6.186e-05	0	478.634	1433.89	120691F_B_19.raw
11466794;297612839	vVDLLAPYR	Unambiguous	N-Term(TMT6plex)	0	0.0005173	0	425.594	1274.77	120691F_A_17.raw
11466794;297612839	mPSAVGYQPTLSTEMGSLQER	Unambiguous	N-Term(TMT6plex)	0	6.883e-06	0	837.752	2511.24	120691F_A_6.raw
11466794;297612839	eSGVINEk	Unambiguous	N-Term(TMT6plex); K8(TMT6plex)	0	0.001799	0	667.39	1333.77	120691F_B_18.raw
11466794	tNPTTSRPGVSTIEEk	Unambiguous	N-Term(TMT6plex); K16(TMT6plex)	0	0.0003903	0	725.739	2175.2	120691F_B_1.raw
11466794	tNPTTSRPGVSTIEEk	Unambiguous	N-Term(TMT6plex); K16(TMT6plex)	0	1.25e-05	0	725.739	2175.2	120691F_A_1.raw
11466794;297612839	aHGGVSVFGGVGER	Unambiguous	N-Term(TMT6plex)	0	9.279e-08	0	779.421	1557.83	120691F_B_10.raw
11466794	tNPTTSRPGVSTIEEk	Unambiguous	N-Term(TMT6plex); K16(TMT6plex)	0	1.6e-06	0	725.739	2175.2	120691F_A_1.raw
11466794	aVAMSATDGLMR	Unambiguous	N-Term(TMT6plex)	0	0.0002648	0	726.38	1451.75	120691F_A_10.raw
11466794	tNPTTSRPGVSTIEEk	Unambiguous	N-Term(TMT6plex); K16(TMT6plex)	0	0.0003975	0	725.738	2175.2	120691F_B_1.raw
11466794;297612839	eSGVINEk	Unambiguous	N-Term(TMT6plex); K8(TMT6plex)	0	0.002275	0	667.391	1333.78	120691F_A_17.raw
11466794	aVAmSATDGLmR	Unambiguous	N-Term(TMT6plex); M4(Oxidation); M11(Oxidation)	0	0.0008168	0	495.253	1483.75	120691F_B_7.raw
11466794;297720473;297612839	iVGNEHYETAQR	Unambiguous	N-Term(TMT6plex)	0	0.0002266	0	549.288	1645.85	120691F_B_19.raw
11466794;297612839	eSGVINEk	Unambiguous	N-Term(TMT6plex); K8(TMT6plex)	0	0.001615	0	667.39	1333.77	120691F_A_17.raw
11466794;297612839	tVLImELINNIAk	Unambiguous	N-Term(TMT6plex); M5(Oxidation); K13(TMT6plex)	0	0.0001637	0	649.401	1946.19	120691F_B_17.raw
11466794;297720473;297612839	iVGNEHYETAQR	Unambiguous	N-Term(TMT6plex)	0	0.0003107	0	549.289	1645.85	120691F_B_19.raw
11466794;297612839	tVLIMELINNIAk	Unambiguous	N-Term(TMT6plex); K13(TMT6plex)	0	0.0002236	0	644.067	1930.19	120691F_A_17.raw
11466794;297612839	eSGVINEk	Unambiguous	N-Term(TMT6plex); K8(TMT6plex)	0	0.00141	0	667.39	1333.77	120691F_B_18.raw
11466794;297612839	tVLIMELINNIAk	Unambiguous	N-Term(TMT6plex); K13(TMT6plex)	0	1.086e-05	0	965.595	1930.18	120691F_B_17.raw
11466794	tNPTTSRPGVSTIEEk	Unambiguous	N-Term(TMT6plex); K16(TMT6plex)	0	0.000733	0	725.739	2175.2	120691F_B_1.raw
11466794	lSIFETGIk	Unambiguous	N-Term(TMT6plex); K9(TMT6plex)	0	0.0001673	0	733.455	1465.9	120691F_A_16.raw
11466794;297720473	fVQAGSEVSALLGR	Unambiguous	N-Term(TMT6plex)	0	0.0001812	0	831.973	1662.94	120691F_A_15.raw
11466794	lSIFETGIk	Unambiguous	N-Term(TMT6plex); K9(TMT6plex)	0	0.0003278	0	733.455	1465.9	120691F_B_15.raw
11466794	tNPTTSRPGVSTIEEk	Unambiguous	N-Term(TMT6plex); K16(TMT6plex)	0	0.0002302	0	725.739	2175.2	120691F_B_1.raw
11466794;297720473	fVQAGSEVSALLGR	Unambiguous	N-Term(TMT6plex)	0	4.047e-05	0	554.984	1662.94	120691F_A_15.raw
11466794;297720473	fVQAGSEVSALLGR	Unambiguous	N-Term(TMT6plex)	0	0.0002583	0	831.972	1662.94	120691F_B_19.raw
11466794	sAPAFIELDTk	Unambiguous	N-Term(TMT6plex); K11(TMT6plex)	0	0.0004206	0	550.656	1649.95	120691F_B_4.raw
11466794;297720473	kGSITSIQAVYVPADDLTDPAPATTFAHLDATTVLSR	Unambiguous	N-Term(TMT6plex); K1(TMT6plex)	0	0.000261	1	861.066	4301.3	120691F_A_9.raw
11466794;297612839	aHGGVSVFGGVGER	Unambiguous	N-Term(TMT6plex)	0	0.0001098	0	519.949	1557.83	120691F_B_15.raw
11466794	aVAMSATDGLMR	Unambiguous	N-Term(TMT6plex)	0	4.829e-06	0	726.38	1451.75	120691F_A_10.raw
11466794	sAPAFIELDTk	Unambiguous	N-Term(TMT6plex); K11(TMT6plex)	0	0.0003877	0	550.655	1649.95	120691F_A_4.raw
11466794;297612839	vALVYGQmNEPPGAR	Unambiguous	N-Term(TMT6plex); M8(Oxidation)	0	0.0002634	0	923.986	1846.96	120691F_B_12.raw
11466794;297720473;297612839	gIYPAVDPLDSTSTMLQPR	Unambiguous	N-Term(TMT6plex)	0	1.349e-06	0	764.07	2290.2	120691F_A_7.raw
11466794	gMEVIDTGAPLSVPVGGATLGR	Unambiguous	N-Term(TMT6plex)	0	0.0002966	0	776.094	2326.27	120691F_B_7.raw
11466794;297612839	tVLIMELINNIAk	Unambiguous	N-Term(TMT6plex); K13(TMT6plex)	0	3.551e-05	0	644.067	1930.19	120691F_B_17.raw
11466794;297720473;297612839	qDVLLFIDNIFR	Unambiguous	N-Term(TMT6plex)	0	0.0001658	0	861.495	1721.98	120691F_A_17.raw
11466794	gMEVIDTGAPLSVPVGGATLGR	Unambiguous	N-Term(TMT6plex)	0	4.696e-05	0	776.093	2326.26	120691F_A_7.raw
11466794	iFNVLGEPVDNLGPVDTSATFPIHR	Unambiguous	N-Term(TMT6plex)	0	0.0002931	0	979.865	2937.58	120691F_B_10.raw
11466794	tNPTTSRPGVSTIEEk	Unambiguous	N-Term(TMT6plex); K16(TMT6plex)	0	4.965e-05	0	725.738	2175.2	120691F_A_1.raw
11466794	aVAMSATDGLMR	Unambiguous	N-Term(TMT6plex)	0	0.0001585	0	726.382	1451.76	120691F_B_11.raw
11466794	sAPAFIELDTk	Unambiguous	N-Term(TMT6plex); K11(TMT6plex)	0	0.0002765	0	550.657	1649.96	120691F_A_4.raw
11466794;297720473;297612839	iVGNEHYETAQR	Unambiguous	N-Term(TMT6plex)	0	0.0002106	0	549.288	1645.85	120691F_B_18.raw
11466794;297612839	vALVYGQmNEPPGAR	Unambiguous	N-Term(TMT6plex); M8(Oxidation)	0	0.0004924	0	616.327	1846.97	120691F_B_12.raw
11466794;297612839	tVLIMELINNIAk	Unambiguous	N-Term(TMT6plex); K13(TMT6plex)	0	1.37e-05	0	644.065	1930.18	120691F_B_17.raw
11466794	tNPTTSRPGVSTIEEk	Unambiguous	N-Term(TMT6plex); K16(TMT6plex)	0	1.18e-06	0	725.74	2175.2	120691F_B_1.raw
11466794;297720473;297612839	iVGNEHYETAQR	Unambiguous	N-Term(TMT6plex)	0	0.0003303	0	549.288	1645.85	120691F_B_19.raw
11466794;297612839	tVLIMELINNIAk	Unambiguous	N-Term(TMT6plex); K13(TMT6plex)	0	6.004e-06	0	644.066	1930.18	120691F_A_17.raw
11466794;297612839;115465323;115439241	iGLFGGAGVGk	Unambiguous	N-Term(TMT6plex); K11(TMT6plex)	0	1.516e-05	0	478.634	1433.89	120691F_A_19.raw
11466794;297612839	tVLIMELINNIAk	Unambiguous	N-Term(TMT6plex); K13(TMT6plex)	0	0.0001502	0	965.587	1930.17	120691F_B_12.raw
11466794;297720473;297612839	iVGNEHYETAQR	Unambiguous	N-Term(TMT6plex)	0	0.0003233	0	549.288	1645.85	120691F_B_19.raw
11466794	qINVTcEVQQLLGNNR	Unambiguous	N-Term(TMT6plex); C6(Carbamidomethyl)	0	9.405e-05	0	705.712	2115.12	120691F_A_14.raw
11466794;297720473;297612839	iVGNEHYETAQR	Unambiguous	N-Term(TMT6plex)	0	0.0003911	0	549.289	1645.85	120691F_B_19.raw
11466794	tNPTTSRPGVSTIEEk	Unambiguous	N-Term(TMT6plex); K16(TMT6plex)	0	1.245e-06	0	725.739	2175.2	120691F_B_1.raw
11466794;297612839	tVLImELINNIAk	Unambiguous	N-Term(TMT6plex); M5(Oxidation); K13(TMT6plex)	0	0.0002902	0	649.401	1946.19	120691F_B_17.raw
11466794	gMEVIDTGAPLSVPVGGATLGR	Unambiguous	N-Term(TMT6plex)	0	3.805e-05	0	776.092	2326.26	120691F_A_7.raw
11466794	qINVTcEVQQLLGNNR	Unambiguous	N-Term(TMT6plex); C6(Carbamidomethyl)	0	0.001274	0	705.705	2115.1	120691F_B_8.raw
11466794;297720473;297612839	vGLTALTmAEYFR	Unambiguous	N-Term(TMT6plex); M8(Oxidation)	0	5.317e-05	0	858.963	1716.92	120691F_B_19.raw
11466794	aVAMSATDGLMR	Unambiguous	N-Term(TMT6plex)	0	0.0006221	0	726.38	1451.75	120691F_A_11.raw
11466794	sAPAFIELDTk	Unambiguous	N-Term(TMT6plex); K11(TMT6plex)	0	0.0003001	0	550.656	1649.95	120691F_B_4.raw
11466794;297612839	aHGGVSVFGGVGER	Unambiguous	N-Term(TMT6plex)	0	4.751e-05	0	779.419	1557.83	120691F_B_10.raw
11466794	tNPTTSRPGVSTIEEk	Unambiguous	N-Term(TMT6plex); K16(TMT6plex)	0	3.691e-06	0	725.738	2175.2	120691F_A_1.raw
11466794	tNPTTSRPGVSTIEEk	Unambiguous	N-Term(TMT6plex); K16(TMT6plex)	0	9.054e-06	0	725.738	2175.2	120691F_A_1.raw
11466794	aVAMSATDGLmR	Unambiguous	N-Term(TMT6plex); M11(Oxidation)	0	0.0012	0	489.922	1467.75	120691F_B_7.raw
11466794	aVAMSATDGLMR	Unambiguous	N-Term(TMT6plex)	0	5.667e-06	0	726.379	1451.75	120691F_A_10.raw
11466794	lSIFETGIk	Unambiguous	N-Term(TMT6plex); K9(TMT6plex)	0	0.0001766	0	733.455	1465.9	120691F_A_15.raw
11466794;297720473;297612839	vGLTALTMAEYFR	Unambiguous	N-Term(TMT6plex)	0	2.505e-06	0	850.968	1700.93	120691F_A_17.raw
11466794;297612839	eSGVINEk	Unambiguous	N-Term(TMT6plex); K8(TMT6plex)	0	0.0008949	0	667.39	1333.77	120691F_B_18.raw
11466794;297720473;297612839	qDVLLFIDNIFR	Unambiguous	N-Term(TMT6plex)	0	0.0002696	0	861.497	1721.99	120691F_B_17.raw
11466794;297612839	aHGGVSVFGGVGER	Unambiguous	N-Term(TMT6plex)	0	0.004048	0	390.214	1557.83	120691F_A_11.raw
11466794;297612839	aHGGVSVFGGVGER	Unambiguous	N-Term(TMT6plex)	0	1.725e-06	0	779.42	1557.83	120691F_B_10.raw
11466794	aVAMSATDGLMR	Unambiguous	N-Term(TMT6plex)	0	0.0002114	0	726.379	1451.75	120691F_A_10.raw
11466794	tNPTTSRPGVSTIEEk	Unambiguous	N-Term(TMT6plex); K16(TMT6plex)	0	0.00158	0	544.556	2175.2	120691F_B_1.raw
11466794	aVAmSATDGLmR	Unambiguous	N-Term(TMT6plex); M4(Oxidation); M11(Oxidation)	0	0.001274	0	495.253	1483.74	120691F_A_2.raw
11466794	gMEVIDTGAPLSVPVGGATLGR	Unambiguous	N-Term(TMT6plex)	0	8.308e-05	0	776.092	2326.26	120691F_A_7.raw
11466794	iFNVLGEPVDNLGPVDTSATFPIHR	Unambiguous	N-Term(TMT6plex)	0	0.000267	0	979.865	2937.58	120691F_B_10.raw
11466794;297720473;297612839	vGLTALTmAEYFR	Unambiguous	N-Term(TMT6plex); M8(Oxidation)	0	9.841e-06	0	858.964	1716.92	120691F_B_17.raw
11466794	aVAMSATDGLMR	Unambiguous	N-Term(TMT6plex)	0	5.727e-05	0	726.379	1451.75	120691F_A_10.raw
11466794;297720473;297612839	iVGNEHYETAQR	Unambiguous	N-Term(TMT6plex)	0	0.0002792	0	549.287	1645.85	120691F_B_19.raw
11466794	aVAmSATDGLMR	Unambiguous	N-Term(TMT6plex); M4(Oxidation)	0	0.001706	0	734.378	1467.75	120691F_A_6.raw
11466794	tNPTTSRPGVSTIEEk	Unambiguous	N-Term(TMT6plex); K16(TMT6plex)	0	7.119e-07	0	725.739	2175.2	120691F_A_1.raw
11466794;297612839	eSGVINEk	Unambiguous	N-Term(TMT6plex); K8(TMT6plex)	0	0.001713	0	667.39	1333.77	120691F_B_17.raw
11466794	iFNVLGEPVDNLGPVDTSATFPIHR	Unambiguous	N-Term(TMT6plex)	0	5.493e-05	0	979.862	2937.57	120691F_B_10.raw
11466794	aVAMSATDGLMR	Unambiguous	N-Term(TMT6plex)	0	0.0004925	0	726.38	1451.75	120691F_A_10.raw
11466794	aVAMSATDGLMR	Unambiguous	N-Term(TMT6plex)	0	0.0002658	0	726.381	1451.75	120691F_A_10.raw
11466794	sAPAFIELDTk	Unambiguous	N-Term(TMT6plex); K11(TMT6plex)	0	0.0003424	0	550.656	1649.95	120691F_A_10.raw
11466794	aVAMSATDGLMR	Unambiguous	N-Term(TMT6plex)	0	0.0003295	0	726.38	1451.75	120691F_A_10.raw
11466794;297720473;297612839	iVGNEHYETAQR	Unambiguous	N-Term(TMT6plex)	0	0.000421	0	549.289	1645.85	120691F_B_19.raw
11466794;297612839	mPSAVGYQPTLSTEMGSLQER	Unambiguous	N-Term(TMT6plex)	0	1.554e-05	0	837.752	2511.24	120691F_A_6.raw
11466794	gmEVIDTGAPLSVPVGGATLGR	Unambiguous	N-Term(TMT6plex); M2(Oxidation)	0	0.001126	0	781.423	2342.25	120691F_A_4.raw
11466794;297720473;297612839	iVGNEHYETAQR	Unambiguous	N-Term(TMT6plex)	0	0.000377	0	549.288	1645.85	120691F_B_19.raw
11466794	gMEVIDTGAPLSVPVGGATLGR	Unambiguous	N-Term(TMT6plex)	0	8.37e-06	0	776.092	2326.26	120691F_A_7.raw
11466794;297720473;297612839	qDVLLFIDNIFR	Unambiguous	N-Term(TMT6plex)	0	0.0003011	0	861.496	1721.98	120691F_B_17.raw
11466794	aVAMSATDGLmR	Unambiguous	N-Term(TMT6plex); M11(Oxidation)	0	0.000158	0	734.378	1467.75	120691F_A_10.raw
11466794	sAPAFIELDTk	Unambiguous	N-Term(TMT6plex); K11(TMT6plex)	0	0.000443	0	550.656	1649.95	120691F_A_10.raw
11466794;297720473;297612839	iVGNEHYETAQR	Unambiguous	N-Term(TMT6plex)	0	0.0002737	0	549.288	1645.85	120691F_B_19.raw
11466794	tNPTTSRPGVSTIEEk	Unambiguous	N-Term(TMT6plex); K16(TMT6plex)	0	5.309e-05	0	725.74	2175.2	120691F_B_1.raw
11466794;297612839	tVLImELINNIAk	Unambiguous	N-Term(TMT6plex); M5(Oxidation); K13(TMT6plex)	0	8.326e-05	0	649.399	1946.18	120691F_A_17.raw
11466794;297720473;297612839	iVGNEHYETAQR	Unambiguous	N-Term(TMT6plex)	0	0.0003294	0	549.287	1645.85	120691F_B_19.raw
11466794;297612839	eSGVINEk	Unambiguous	N-Term(TMT6plex); K8(TMT6plex)	0	0.001549	0	667.392	1333.78	120691F_A_17.raw
11466794	aVAMSATDGLMR	Unambiguous	N-Term(TMT6plex)	0	1.114e-05	0	726.38	1451.75	120691F_A_10.raw
11466794;297612839	eSGVINEk	Unambiguous	N-Term(TMT6plex); K8(TMT6plex)	0	0.001943	0	667.389	1333.77	120691F_A_17.raw
11466794;297612839	eSGVINEk	Unambiguous	N-Term(TMT6plex); K8(TMT6plex)	0	0.0009296	0	667.39	1333.77	120691F_A_18.raw
11466794	sAPAFIELDTk	Unambiguous	N-Term(TMT6plex); K11(TMT6plex)	0	0.0006087	0	550.657	1649.96	120691F_A_10.raw
11466794	aVAmSATDGLmR	Unambiguous	N-Term(TMT6plex); M4(Oxidation); M11(Oxidation)	0	0.0007231	0	495.253	1483.74	120691F_B_2.raw
11466794	aVAmSATDGLMR	Unambiguous	N-Term(TMT6plex); M4(Oxidation)	0	0.0002956	0	734.378	1467.75	120691F_B_10.raw
11466794;297720473;297612839	iVGNEHYETAQR	Unambiguous	N-Term(TMT6plex)	0	0.0002021	0	549.288	1645.85	120691F_B_19.raw
11466794;297720473	fVQAGSEVSALLGR	Unambiguous	N-Term(TMT6plex)	0	0.0007173	0	831.972	1662.94	120691F_A_15.raw
11466794;297720473;297612839	iVGNEHYETAQR	Unambiguous	N-Term(TMT6plex)	0	0.0007795	0	549.287	1645.85	120691F_B_19.raw
11466794	gmEVIDTGAPLSVPVGGATLGR	Unambiguous	N-Term(TMT6plex); M2(Oxidation)	0	0.001216	0	781.428	2342.27	120691F_A_7.raw
11466794;297612839	vVDLLAPYR	Unambiguous	N-Term(TMT6plex)	0	0.001959	0	637.888	1274.77	120691F_B_17.raw
11466794	aVAMSATDGLMR	Unambiguous	N-Term(TMT6plex)	0	0.0004314	0	726.379	1451.75	120691F_A_10.raw
11466794	sAPAFIELDTk	Unambiguous	N-Term(TMT6plex); K11(TMT6plex)	0	2.897e-06	0	825.48	1649.95	120691F_A_4.raw
11466794;297720473;297612839	vGLTALTmAEYFR	Unambiguous	N-Term(TMT6plex); M8(Oxidation)	0	1.645e-05	0	858.963	1716.92	120691F_A_16.raw
11466794	yVGLAETIR	Unambiguous	N-Term(TMT6plex)	0	0.002178	0	625.87	1250.73	120691F_B_10.raw
11466794;297612839	aHGGVSVFGGVGER	Unambiguous	N-Term(TMT6plex)	0	0.0003062	0	779.419	1557.83	120691F_B_10.raw
11466794;297720473;297612839	iVGNEHYETAQR	Unambiguous	N-Term(TMT6plex)	0	0.0002446	0	549.288	1645.85	120691F_B_19.raw
11466794	aVAMSATDGLMR	Unambiguous	N-Term(TMT6plex)	0	0.0001744	0	726.38	1451.75	120691F_A_10.raw
11466794;297612839	vVDLLAPYR	Unambiguous	N-Term(TMT6plex)	0	0.001239	0	637.887	1274.77	120691F_A_17.raw
11466794;297612839	vVDLLAPYR	Unambiguous	N-Term(TMT6plex)	0	0.001127	0	637.887	1274.77	120691F_A_17.raw
11466794	tNPTTSRPGVSTIEEk	Unambiguous	N-Term(TMT6plex); K16(TMT6plex)	0	0.0001975	0	725.739	2175.2	120691F_A_1.raw
11466794	iFNVLGEPVDNLGPVDTSATFPIHR	Unambiguous	N-Term(TMT6plex)	0	1.442e-05	0	979.862	2937.57	120691F_B_10.raw
11466794;297612839	eGNDLYmEmk	Unambiguous	N-Term(TMT6plex); M7(Oxidation); M9(Oxidation); K10(TMT6plex)	0	0.0003128	0	573.95	1719.83	120691F_B_13.raw
11466794;297720473;297612839	gIYPAVDPLDSTSTmLQPR	Unambiguous	N-Term(TMT6plex); M15(Oxidation)	0	2.315e-05	0	769.398	2306.18	120691F_A_10.raw
11466794	lSIFETGIk	Unambiguous	N-Term(TMT6plex); K9(TMT6plex)	0	0.002097	0	489.306	1465.9	120691F_B_16.raw
11466794	aVAMSATDGLmR	Unambiguous	N-Term(TMT6plex); M11(Oxidation)	0	0.0001632	0	734.378	1467.75	120691F_B_9.raw
11466794	aINLEEENkLk	Unambiguous	N-Term(TMT6plex); K9(TMT6plex); K11(TMT6plex)	0	0.0005914	1	497.806	1988.2	120691F_A_2.raw
11466794;297720473;297612839	gIYPAVDPLDSTSTMLQPR	Unambiguous	N-Term(TMT6plex)	0	0.0003123	0	764.07	2290.2	120691F_B_7.raw
11466794	aVAMSATDGLmR	Unambiguous	N-Term(TMT6plex); M11(Oxidation)	0	6.69e-05	0	734.38	1467.75	120691F_A_9.raw
11466794;297720473;297612839	vGLTALTmAEYFR	Unambiguous	N-Term(TMT6plex); M8(Oxidation)	0	0.000187	0	858.963	1716.92	120691F_A_17.raw
11466794	aVAMSATDGLmR	Unambiguous	N-Term(TMT6plex); M11(Oxidation)	0	6.87e-05	0	734.378	1467.75	120691F_A_6.raw
11466794;297720473;297612839	iVGNEHYETAQR	Unambiguous	N-Term(TMT6plex)	0	0.0003842	0	549.288	1645.85	120691F_B_19.raw
11466794	iFNVLGEPVDNLGPVDTSATFPIHR	Unambiguous	N-Term(TMT6plex)	0	0.0001984	0	979.867	2937.59	120691F_B_10.raw
11466794	sAPAFIELDTk	Unambiguous	N-Term(TMT6plex); K11(TMT6plex)	0	0.0008358	0	550.656	1649.95	120691F_A_10.raw
11466794;297720473;297612839	vGLTALTMAEYFR	Unambiguous	N-Term(TMT6plex)	0	4.372e-05	0	850.973	1700.94	120691F_B_17.raw
11466794	aVAmSATDGLMR	Unambiguous	N-Term(TMT6plex); M4(Oxidation)	0	0.002026	0	734.378	1467.75	120691F_A_6.raw
11466794	gMEVIDTGAPLSVPVGGATLGR	Unambiguous	N-Term(TMT6plex)	0	0.0001558	0	776.092	2326.26	120691F_A_8.raw
11466794;297720473;297612839	iVGNEHYETAQR	Unambiguous	N-Term(TMT6plex)	0	0.0003074	0	549.288	1645.85	120691F_B_19.raw
11466794	aVAMSATDGLMR	Unambiguous	N-Term(TMT6plex)	0	0.0001421	0	726.379	1451.75	120691F_A_10.raw
11466794	tNPTTSRPGVSTIEEk	Unambiguous	N-Term(TMT6plex); K16(TMT6plex)	0	0.000376	0	725.74	2175.2	120691F_B_1.raw
11466794	aINLEEENk	Unambiguous	N-Term(TMT6plex); K9(TMT6plex)	0	0.0001662	0	759.433	1517.86	120691F_B_17.raw
11466794;297612839	tVLIMELINNIAk	Unambiguous	N-Term(TMT6plex); K13(TMT6plex)	0	0.0001052	0	644.067	1930.19	120691F_B_17.raw
11466794;297720473	fVQAGSEVSALLGR	Unambiguous	N-Term(TMT6plex)	0	3.12e-05	0	554.984	1662.94	120691F_A_15.raw
11466794;297720473	kGSITSIQAVYVPADDLTDPAPATTFAHLDATTVLSR	Unambiguous	N-Term(TMT6plex); K1(TMT6plex)	0	0.000244	1	1434.44	4301.31	120691F_B_9.raw
11466794;297720473;297612839	gIYPAVDPLDSTSTmLQPR	Unambiguous	N-Term(TMT6plex); M15(Oxidation)	0	0.0008336	0	769.408	2306.21	120691F_A_10.raw
11466794;297720473	fVQAGSEVSALLGR	Unambiguous	N-Term(TMT6plex)	0	0.0003845	0	831.973	1662.94	120691F_B_15.raw
11466794;297612839	tVLIMELINNIAk	Unambiguous	N-Term(TMT6plex); K13(TMT6plex)	0	3.163e-06	0	644.064	1930.18	120691F_A_17.raw
11466794;297720473;297612839	iVGNEHYETAQR	Unambiguous	N-Term(TMT6plex)	0	0.0002421	0	549.288	1645.85	120691F_B_18.raw
11466794;297720473;297612839	vGLTALTmAEYFR	Unambiguous	N-Term(TMT6plex); M8(Oxidation)	0	5.554e-05	0	858.963	1716.92	120691F_B_16.raw
11466794	aVAMSATDGLMR	Unambiguous	N-Term(TMT6plex)	0	0.0002294	0	726.38	1451.75	120691F_A_10.raw
11466794;297720473;297612839	iVGNEHYETAQR	Unambiguous	N-Term(TMT6plex)	0	0.00148	0	549.287	1645.85	120691F_B_19.raw
11466794	tNPTTSRPGVSTIEEk	Unambiguous	N-Term(TMT6plex); K16(TMT6plex)	0	0.0001759	0	725.739	2175.2	120691F_A_1.raw
11466794	sAPAFIELDTk	Unambiguous	N-Term(TMT6plex); K11(TMT6plex)	0	0.0002987	0	550.656	1649.95	120691F_A_10.raw
11466794	tNPTTSRPGVSTIEEk	Unambiguous	N-Term(TMT6plex); K16(TMT6plex)	0	0.0003596	0	725.739	2175.2	120691F_B_3.raw
11466794	gMEVIDTGAPLSVPVGGATLGR	Unambiguous	N-Term(TMT6plex)	0	0.0003668	0	776.093	2326.26	120691F_A_7.raw
11466794	tNPTTSRPGVSTIEEk	Unambiguous	N-Term(TMT6plex); K16(TMT6plex)	0	0.0002968	0	725.738	2175.2	120691F_A_1.raw
11466794	aVAMSATDGLMR	Unambiguous	N-Term(TMT6plex)	0	0.0002991	0	726.379	1451.75	120691F_A_11.raw
11466794;297612839	tVLIMELINNIAk	Unambiguous	N-Term(TMT6plex); K13(TMT6plex)	0	5.284e-05	0	644.068	1930.19	120691F_B_17.raw
11466794	qINVTcEVQQLLGNNR	Unambiguous	N-Term(TMT6plex); C6(Carbamidomethyl)	0	3.742e-06	0	705.711	2115.12	120691F_A_15.raw
11466794	sAPAFIELDTk	Unambiguous	N-Term(TMT6plex); K11(TMT6plex)	0	0.0008361	0	550.657	1649.96	120691F_A_10.raw
11466794;297720473;297612839	iVGNEHYETAQR	Unambiguous	N-Term(TMT6plex)	0	0.0001888	0	549.289	1645.85	120691F_B_18.raw
11466794;297612839	aHGGVSVFGGVGER	Unambiguous	N-Term(TMT6plex)	0	0.001756	0	390.214	1557.83	120691F_A_10.raw
11466794	sAPAFIELDTk	Unambiguous	N-Term(TMT6plex); K11(TMT6plex)	0	0.000323	0	550.656	1649.95	120691F_A_10.raw
11466794	tNPTTSRPGVSTIEEk	Unambiguous	N-Term(TMT6plex); K16(TMT6plex)	0	0.0004166	0	725.739	2175.2	120691F_A_1.raw
11466794	lSIFETGIk	Unambiguous	N-Term(TMT6plex); K9(TMT6plex)	0	0.0002241	0	733.456	1465.9	120691F_A_15.raw
11466794	aVAMSATDGLMR	Unambiguous	N-Term(TMT6plex)	0	0.0003237	0	726.38	1451.75	120691F_A_10.raw
11466794;297720473;297612839	gIYPAVDPLDSTSTmLQPR	Unambiguous	N-Term(TMT6plex); M15(Oxidation)	0	0.000345	0	769.407	2306.21	120691F_B_10.raw
11466794;297612839	eGNDLYMEmk	Unambiguous	N-Term(TMT6plex); M9(Oxidation); K10(TMT6plex)	0	0.0002444	0	568.617	1703.84	120691F_A_17.raw
11466794;297612839	eSGVINEk	Unambiguous	N-Term(TMT6plex); K8(TMT6plex)	0	0.001543	0	667.391	1333.77	120691F_A_17.raw
11466794	sAPAFIELDTk	Unambiguous	N-Term(TMT6plex); K11(TMT6plex)	0	0.0005074	0	550.656	1649.95	120691F_A_10.raw
11466794;297720473;297612839	iVGNEHYETAQR	Unambiguous	N-Term(TMT6plex)	0	2.387e-05	0	823.43	1645.85	120691F_B_8.raw
11466794;297720473;297612839	iVGNEHYETAQR	Unambiguous	N-Term(TMT6plex)	0	0.0002657	0	549.288	1645.85	120691F_B_19.raw
11466794	qINVTcEVQQLLGNNR	Unambiguous	N-Term(TMT6plex); C6(Carbamidomethyl)	0	2.137e-06	0	705.711	2115.12	120691F_A_14.raw
11466794	aVAmSATDGLMR	Unambiguous	N-Term(TMT6plex); M4(Oxidation)	0	0.0006707	0	734.378	1467.75	120691F_B_6.raw
11466794	sAPAFIELDTk	Unambiguous	N-Term(TMT6plex); K11(TMT6plex)	0	0.0004739	0	550.656	1649.95	120691F_A_10.raw
11466794;297612839	vVDLLAPYR	Unambiguous	N-Term(TMT6plex)	0	0.0009637	0	637.887	1274.77	120691F_A_15.raw
11466794	aVAMSATDGLMR	Unambiguous	N-Term(TMT6plex)	0	1.471e-06	0	1451.76	1451.76	120691F_B_10.raw
11466794;297612839	vVDLLAPYR	Unambiguous	N-Term(TMT6plex)	0	0.001474	0	637.887	1274.77	120691F_B_15.raw
11466794;297612839	tVLIMELINNIAk	Unambiguous	N-Term(TMT6plex); K13(TMT6plex)	0	0.001332	0	644.061	1930.17	120691F_B_12.raw
11466794;297720473;297612839	iVGNEHYETAQR	Unambiguous	N-Term(TMT6plex)	0	0.0003647	0	549.288	1645.85	120691F_B_19.raw
11466794;297612839	vVDLLAPYR	Unambiguous	N-Term(TMT6plex)	0	0.002228	0	637.888	1274.77	120691F_B_17.raw
11466794;297612839	eGNDLYMEmk	Unambiguous	N-Term(TMT6plex); M9(Oxidation); K10(TMT6plex)	0	0.000316	0	852.423	1703.84	120691F_A_15.raw
11466794	gmEVIDTGAPLSVPVGGATLGR	Unambiguous	N-Term(TMT6plex); M2(Oxidation)	0	0.0007397	0	781.421	2342.25	120691F_A_7.raw
11466794;297720473;297612839	vGLTALTmAEYFR	Unambiguous	N-Term(TMT6plex); M8(Oxidation)	0	2.869e-05	0	858.962	1716.92	120691F_B_16.raw
11466794	gMEVIDTGAPLSVPVGGATLGR	Unambiguous	N-Term(TMT6plex)	0	0.0002235	0	776.092	2326.26	120691F_A_8.raw
11466794;297612839	aHGGVSVFGGVGER	Unambiguous	N-Term(TMT6plex)	0	8.898e-05	0	519.949	1557.83	120691F_B_10.raw
11466794;297612839	tVLImELINNIAk	Unambiguous	N-Term(TMT6plex); M5(Oxidation); K13(TMT6plex)	0	0.000252	0	649.397	1946.18	120691F_B_17.raw
11466794	aVAMSATDGLMR	Unambiguous	N-Term(TMT6plex)	0	0.0002742	0	726.38	1451.75	120691F_A_10.raw
11466794;297612839	tVLIMELINNIAk	Unambiguous	N-Term(TMT6plex); K13(TMT6plex)	0	2.369e-06	0	644.066	1930.18	120691F_B_17.raw
11466794	yVGLAETIR	Unambiguous	N-Term(TMT6plex)	0	0.002455	0	625.869	1250.73	120691F_A_9.raw
11466794	lSIFETGIk	Unambiguous	N-Term(TMT6plex); K9(TMT6plex)	0	0.0004219	0	733.455	1465.9	120691F_B_16.raw
11466794	aVAmSATDGLMR	Unambiguous	N-Term(TMT6plex); M4(Oxidation)	0	1.914e-06	0	734.378	1467.75	120691F_A_6.raw
11466794	tNPTTSRPGVSTIEEk	Unambiguous	N-Term(TMT6plex); K16(TMT6plex)	0	0.0001855	0	725.739	2175.2	120691F_A_1.raw
11466794	sAPAFIELDTk	Unambiguous	N-Term(TMT6plex); K11(TMT6plex)	0	0.0006956	0	550.656	1649.95	120691F_A_10.raw
11466794	aVAMSATDGLmR	Unambiguous	N-Term(TMT6plex); M11(Oxidation)	0	0.002453	0	489.921	1467.75	120691F_B_10.raw
11466794	aVAMSATDGLMR	Unambiguous	N-Term(TMT6plex)	0	0.0001624	0	726.38	1451.75	120691F_A_10.raw
11466794;297612839	vVDLLAPYR	Unambiguous	N-Term(TMT6plex)	0	0.002061	0	637.888	1274.77	120691F_A_17.raw
11466794	sAPAFIELDTk	Unambiguous	N-Term(TMT6plex); K11(TMT6plex)	0	0.0007266	0	550.656	1649.95	120691F_A_10.raw
11466794;297720473;297612839	iVGNEHYETAQR	Unambiguous	N-Term(TMT6plex)	0	0.0003236	0	549.288	1645.85	120691F_B_19.raw
11466794	aVAMSATDGLmR	Unambiguous	N-Term(TMT6plex); M11(Oxidation)	0	0.002036	0	489.922	1467.75	120691F_A_6.raw
11466794;297612839	mPSAVGYQPTLSTEmGSLQER	Unambiguous	N-Term(TMT6plex); M15(Oxidation)	0	3.035e-05	0	843.084	2527.24	120691F_A_6.raw
11466794;297612839	eGNDLYMEmk	Unambiguous	N-Term(TMT6plex); M9(Oxidation); K10(TMT6plex)	0	0.0002878	0	568.618	1703.84	120691F_B_18.raw
11466794	lSIFETGIk	Unambiguous	N-Term(TMT6plex); K9(TMT6plex)	0	0.0003645	0	733.456	1465.91	120691F_B_15.raw
11466794	tNPTTSRPGVSTIEEk	Unambiguous	N-Term(TMT6plex); K16(TMT6plex)	0	0.0002032	0	725.739	2175.2	120691F_B_11.raw
11466794	aVAMSATDGLMR	Unambiguous	N-Term(TMT6plex)	0	0.0001576	0	726.38	1451.75	120691F_A_10.raw
11466794	aVAMSATDGLmR	Unambiguous	N-Term(TMT6plex); M11(Oxidation)	0	2.099e-05	0	734.378	1467.75	120691F_A_5.raw
11466794;297720473;297612839	iVGNEHYETAQR	Unambiguous	N-Term(TMT6plex)	0	0.0003122	0	549.288	1645.85	120691F_B_20.raw
11466794;297612839	vALVYGQMNEPPGAR	Unambiguous	N-Term(TMT6plex)	0	0.000358	0	610.996	1830.97	120691F_B_14.raw
11466794;297612839	mPSAVGYQPTLSTEmGSLQER	Unambiguous	N-Term(TMT6plex); M1(Oxidation); M15(Oxidation)	0	0.0002727	0	848.415	2543.23	120691F_B_1.raw
11466794;297612839	mPSAVGYQPTLSTEMGSLQER	Unambiguous	N-Term(TMT6plex)	0	0.0001401	0	837.751	2511.24	120691F_A_6.raw
11466794	sAPAFIELDTk	Unambiguous	N-Term(TMT6plex); K11(TMT6plex)	0	0.002568	0	550.655	1649.95	120691F_B_4.raw
11466794	lSIFETGIk	Unambiguous	N-Term(TMT6plex); K9(TMT6plex)	0	0.001951	0	489.306	1465.9	120691F_A_15.raw
11466794;297720473;297612839	iVGNEHYETAQR	Unambiguous	N-Term(TMT6plex)	0	0.0002861	0	549.288	1645.85	120691F_B_19.raw
11466794	aVAMSATDGLMR	Unambiguous	N-Term(TMT6plex)	0	0.00107	0	726.382	1451.76	120691F_A_11.raw
11466794;297720473;297612839	qDVLLFIDNIFR	Unambiguous	N-Term(TMT6plex)	0	0.001099	0	861.503	1722	120691F_B_17.raw
11466794;297720473	fVQAGSEVSALLGR	Unambiguous	N-Term(TMT6plex)	0	0.0006941	0	554.981	1662.93	120691F_B_14.raw
11466794	aVAmSATDGLMR	Unambiguous	N-Term(TMT6plex); M4(Oxidation)	0	3.537e-05	0	734.374	1467.74	120691F_B_4.raw
11466794;297720473;297612839	iVGNEHYETAQR	Unambiguous	N-Term(TMT6plex)	0	0.0006782	0	549.287	1645.85	120691F_B_20.raw
11466794	aINLEEENk	Unambiguous	N-Term(TMT6plex); K9(TMT6plex)	0	0.0002966	0	759.432	1517.86	120691F_A_17.raw
11466794;297612839	eGNDLYmEmk	Unambiguous	N-Term(TMT6plex); M7(Oxidation); M9(Oxidation); K10(TMT6plex)	0	0.0001333	0	573.95	1719.83	120691F_A_12.raw
11466794	gMEVIDTGAPLSVPVGGATLGR	Unambiguous	N-Term(TMT6plex)	0	0.001126	0	776.096	2326.27	120691F_A_7.raw
11466794;297720473;297612839	iVGNEHYETAQR	Unambiguous	N-Term(TMT6plex)	0	0.0003577	0	549.288	1645.85	120691F_B_19.raw
11466794	lSIFETGIk	Unambiguous	N-Term(TMT6plex); K9(TMT6plex)	0	2.515e-05	0	733.456	1465.9	120691F_A_15.raw
11466794	sAPAFIELDTk	Unambiguous	N-Term(TMT6plex); K11(TMT6plex)	0	0.0009461	0	550.656	1649.95	120691F_A_10.raw
11466794;297720473;297612839	iVGNEHYETAQR	Unambiguous	N-Term(TMT6plex)	0	0.0003466	0	549.289	1645.85	120691F_B_19.raw
11466794	lSIFETGIk	Unambiguous	N-Term(TMT6plex); K9(TMT6plex)	0	0.0001439	0	733.455	1465.9	120691F_A_15.raw
11466794;297612839	vVDLLAPYR	Unambiguous	N-Term(TMT6plex)	0	0.001153	0	637.888	1274.77	120691F_A_17.raw
11466794;297720473;297612839	gIYPAVDPLDSTSTMLQPR	Unambiguous	N-Term(TMT6plex)	0	0.0001244	0	764.069	2290.19	120691F_A_8.raw
11466794	lSIFETGIk	Unambiguous	N-Term(TMT6plex); K9(TMT6plex)	0	3.018e-05	0	733.458	1465.91	120691F_A_15.raw
11466794	tNPTTSRPGVSTIEEk	Unambiguous	N-Term(TMT6plex); K16(TMT6plex)	0	0.0006242	0	725.741	2175.21	120691F_B_13.raw
11466794;297612839	eGNDLYMEMk	Unambiguous	N-Term(TMT6plex); K10(TMT6plex)	0	0.001034	0	563.286	1687.84	120691F_A_17.raw
11466794;297720473;297612839	iVGNEHYETAQR	Unambiguous	N-Term(TMT6plex)	0	0.0002702	0	549.288	1645.85	120691F_B_20.raw
11466794	sAPAFIELDTk	Unambiguous	N-Term(TMT6plex); K11(TMT6plex)	0	0.001217	0	550.656	1649.95	120691F_A_10.raw
11466794;297720473;297612839	iVGNEHYETAQR	Unambiguous	N-Term(TMT6plex)	0	0.0003556	0	549.288	1645.85	120691F_B_19.raw
11466794	aVAMSATDGLMR	Unambiguous	N-Term(TMT6plex)	0	0.0001964	0	726.381	1451.75	120691F_A_11.raw
11466794	aVAMSATDGLmR	Unambiguous	N-Term(TMT6plex); M11(Oxidation)	0	0.0002923	0	734.378	1467.75	120691F_B_10.raw
11466794	lSIFETGIk	Unambiguous	N-Term(TMT6plex); K9(TMT6plex)	0	0.0009979	0	733.452	1465.9	120691F_A_15.raw
11466794	aVAMSATDGLmR	Unambiguous	N-Term(TMT6plex); M11(Oxidation)	0	0.0002968	0	734.378	1467.75	120691F_B_10.raw
11466794;297612839	tVLImELINNIAk	Unambiguous	N-Term(TMT6plex); M5(Oxidation); K13(TMT6plex)	0	0.0002481	0	649.402	1946.19	120691F_B_17.raw
11466794;297720473;297612839	iVGNEHYETAQR	Unambiguous	N-Term(TMT6plex)	0	0.0004051	0	549.287	1645.85	120691F_B_19.raw
11466794;297720473;297612839	gIYPAVDPLDSTSTmLQPR	Unambiguous	N-Term(TMT6plex); M15(Oxidation)	0	0.0005151	0	769.403	2306.19	120691F_A_7.raw
11466794;297612839	mPSAVGYQPTLSTEMGSLQER	Unambiguous	N-Term(TMT6plex)	0	1.768e-05	0	1256.13	2511.25	120691F_A_6.raw
11466794	lSIFETGIk	Unambiguous	N-Term(TMT6plex); K9(TMT6plex)	0	0.0001068	0	733.456	1465.9	120691F_B_15.raw
11466794	tNPTTSRPGVSTIEEk	Unambiguous	N-Term(TMT6plex); K16(TMT6plex)	0	0.0001444	0	725.74	2175.21	120691F_B_1.raw
11466794;297720473;297612839	iVGNEHYETAQR	Unambiguous	N-Term(TMT6plex)	0	0.002101	0	549.288	1645.85	120691F_B_19.raw
11466794	sAPAFIELDTk	Unambiguous	N-Term(TMT6plex); K11(TMT6plex)	0	0.0008764	0	550.657	1649.96	120691F_A_10.raw
11466794;297612839	aHGGVSVFGGVGER	Unambiguous	N-Term(TMT6plex)	0	0.0008167	0	390.214	1557.83	120691F_B_11.raw
11466794;297720473;297612839	iVGNEHYETAQR	Unambiguous	N-Term(TMT6plex)	0	0.001003	0	549.286	1645.84	120691F_A_11.raw
11466794	tNPTTSRPGVSTIEEk	Unambiguous	N-Term(TMT6plex); K16(TMT6plex)	0	7.483e-05	0	725.739	2175.2	120691F_A_1.raw
11466794;297720473;297612839	vGLTALTMAEYFR	Unambiguous	N-Term(TMT6plex)	0	0.0004571	0	567.646	1700.92	120691F_B_17.raw
11466794	lSIFETGIk	Unambiguous	N-Term(TMT6plex); K9(TMT6plex)	0	0.0002866	0	733.455	1465.9	120691F_B_16.raw
11466794;297720473;297612839	qDVLLFIDNIFR	Unambiguous	N-Term(TMT6plex)	0	6.749e-05	0	861.495	1721.98	120691F_B_17.raw
11466794;297612839	mPSAVGYQPTLSTEmGSLQER	Unambiguous	N-Term(TMT6plex); M15(Oxidation)	0	0.0002618	0	843.082	2527.23	120691F_A_6.raw
11466794	sAPAFIELDTk	Unambiguous	N-Term(TMT6plex); K11(TMT6plex)	0	0.0002753	0	550.655	1649.95	120691F_A_10.raw
11466794	aVAMSATDGLMR	Unambiguous	N-Term(TMT6plex)	0	0.0001281	0	726.38	1451.75	120691F_A_10.raw
11466794;297720473;297612839	gIYPAVDPLDSTSTmLQPR	Unambiguous	N-Term(TMT6plex); M15(Oxidation)	0	0.001116	0	1153.6	2306.19	120691F_A_7.raw
11466794	sAPAFIELDTk	Unambiguous	N-Term(TMT6plex); K11(TMT6plex)	0	0.002004	0	550.656	1649.95	120691F_A_10.raw
11466794;297720473;297612839	gIYPAVDPLDSTSTmLQPR	Unambiguous	N-Term(TMT6plex); M15(Oxidation)	0	0.0004998	0	1153.6	2306.19	120691F_A_7.raw
11466794	gMEVIDTGAPLSVPVGGATLGR	Unambiguous	N-Term(TMT6plex)	0	0.0006663	0	776.093	2326.27	120691F_A_7.raw
11466794;297612839	vVDLLAPYR	Unambiguous	N-Term(TMT6plex)	0	0.001932	0	637.887	1274.77	120691F_A_17.raw
11466794;297612839	mPSAVGYQPTLSTEmGSLQER	Unambiguous	N-Term(TMT6plex); M15(Oxidation)	0	0.0005569	0	843.085	2527.24	120691F_A_6.raw
11466794	aVAmSATDGLMR	Unambiguous	N-Term(TMT6plex); M4(Oxidation)	0	0.0003925	0	734.377	1467.75	120691F_A_10.raw
11466794;297720473;297612839	iVGNEHYETAQR	Unambiguous	N-Term(TMT6plex)	0	0.0006537	0	549.288	1645.85	120691F_B_19.raw
11466794;297612839	eSGVINEk	Unambiguous	N-Term(TMT6plex); K8(TMT6plex)	0	0.002123	0	667.391	1333.78	120691F_A_17.raw
11466794	aVAMSATDGLmR	Unambiguous	N-Term(TMT6plex); M11(Oxidation)	0	0.001957	0	489.921	1467.75	120691F_B_10.raw
11466794	aVAmSATDGLMR	Unambiguous	N-Term(TMT6plex); M4(Oxidation)	0	7.24e-06	0	734.379	1467.75	120691F_B_6.raw
11466794	qINVTcEVQQLLGNNR	Unambiguous	N-Term(TMT6plex); C6(Carbamidomethyl)	0	0.0003936	0	705.71	2115.12	120691F_A_15.raw
11466794;297720473;297612839	iVGNEHYETAQR	Unambiguous	N-Term(TMT6plex)	0	0.0003267	0	549.288	1645.85	120691F_B_19.raw
11466794	aVAmSATDGLMR	Unambiguous	N-Term(TMT6plex); M4(Oxidation)	0	0.0002657	0	734.378	1467.75	120691F_B_6.raw
11466794	lSIFETGIk	Unambiguous	N-Term(TMT6plex); K9(TMT6plex)	0	0.0003877	0	733.455	1465.9	120691F_B_16.raw
11466794	tNPTTSRPGVSTIEEk	Unambiguous	N-Term(TMT6plex); K16(TMT6plex)	0	0.000267	0	725.739	2175.2	120691F_B_2.raw
11466794;297720473;297612839	iVGNEHYETAQR	Unambiguous	N-Term(TMT6plex)	0	0.0004088	0	549.288	1645.85	120691F_B_19.raw
11466794	lSIFETGIk	Unambiguous	N-Term(TMT6plex); K9(TMT6plex)	0	0.0003638	0	733.455	1465.9	120691F_B_16.raw
11466794;297720473;297612839	iVGNEHYETAQR	Unambiguous	N-Term(TMT6plex)	0	0.0003393	0	549.287	1645.85	120691F_B_19.raw
11466794	sAPAFIELDTk	Unambiguous	N-Term(TMT6plex); K11(TMT6plex)	0	0.002401	0	550.656	1649.95	120691F_A_10.raw
11466794	aVAMSATDGLmR	Unambiguous	N-Term(TMT6plex); M11(Oxidation)	0	0.0002825	0	734.379	1467.75	120691F_B_7.raw
11466794	aVAMSATDGLmR	Unambiguous	N-Term(TMT6plex); M11(Oxidation)	0	0.0002799	0	734.379	1467.75	120691F_B_7.raw
11466794;297720473;297612839	iVGNEHYETAQR	Unambiguous	N-Term(TMT6plex)	0	0.0002735	0	549.288	1645.85	120691F_B_19.raw
11466794	gMEVIDTGAPLSVPVGGATLGR	Unambiguous	N-Term(TMT6plex)	0	4.632e-05	0	776.095	2326.27	120691F_A_8.raw
11466794	tNPTTSRPGVSTIEEk	Unambiguous	N-Term(TMT6plex); K16(TMT6plex)	0	0.0005981	0	725.738	2175.2	120691F_A_10.raw
11466794	gMEVIDTGAPLSVPVGGATLGR	Unambiguous	N-Term(TMT6plex)	0	0.0004601	0	776.092	2326.26	120691F_A_7.raw
11466794;297612839	tVLIMELINNIAk	Unambiguous	N-Term(TMT6plex); K13(TMT6plex)	0	0.0001218	0	644.065	1930.18	120691F_B_17.raw
11466794;297720473;297612839	iVGNEHYETAQR	Unambiguous	N-Term(TMT6plex)	0	0.0003157	0	549.288	1645.85	120691F_B_20.raw
11466794	aVAMSATDGLMR	Unambiguous	N-Term(TMT6plex)	0	0.001108	0	726.381	1451.75	120691F_A_10.raw
11466794;297612839	mPSAVGYQPTLSTEMGSLQER	Unambiguous	N-Term(TMT6plex)	0	0.003721	0	1256.13	2511.25	120691F_A_6.raw
11466794	sAPAFIELDTk	Unambiguous	N-Term(TMT6plex); K11(TMT6plex)	0	0.0003607	0	550.656	1649.95	120691F_A_10.raw
11466794;297720473;297612839	vGLTALTMAEYFR	Unambiguous	N-Term(TMT6plex)	0	1.014e-05	0	850.969	1700.93	120691F_A_17.raw
11466794;297720473;297612839	iVGNEHYETAQR	Unambiguous	N-Term(TMT6plex)	0	0.002825	0	549.288	1645.85	120691F_B_19.raw
11466794	sAPAFIELDTk	Unambiguous	N-Term(TMT6plex); K11(TMT6plex)	0	0.001235	0	550.657	1649.96	120691F_A_10.raw
11466794	sAPAFIELDTk	Unambiguous	N-Term(TMT6plex); K11(TMT6plex)	0	0.002751	0	550.655	1649.95	120691F_B_4.raw
11466794	lSIFETGIk	Unambiguous	N-Term(TMT6plex); K9(TMT6plex)	0	0.0009356	0	489.306	1465.9	120691F_B_16.raw
11466794	sAPAFIELDTk	Unambiguous	N-Term(TMT6plex); K11(TMT6plex)	0	0.0007411	0	550.656	1649.95	120691F_A_10.raw
11466794;297720473;297612839	iVGNEHYETAQR	Unambiguous	N-Term(TMT6plex)	0	0.0002301	0	549.288	1645.85	120691F_B_19.raw
11466794;297720473;297612839	gIYPAVDPLDSTSTMLQPR	Unambiguous	N-Term(TMT6plex)	0	0.0002409	0	764.07	2290.2	120691F_B_7.raw
11466794	aINLEEENk	Unambiguous	N-Term(TMT6plex); K9(TMT6plex)	0	0.003188	0	506.624	1517.86	120691F_B_18.raw
11466794	qINVTcEVQQLLGNNR	Unambiguous	N-Term(TMT6plex); C6(Carbamidomethyl)	0	0.0001595	0	705.71	2115.11	120691F_A_16.raw
11466794;297720473;297612839	iVGNEHYETAQR	Unambiguous	N-Term(TMT6plex)	0	0.0004173	0	549.288	1645.85	120691F_B_19.raw
11466794;297612839	eSGVINEk	Unambiguous	N-Term(TMT6plex); K8(TMT6plex)	0	0.001842	0	667.39	1333.77	120691F_B_18.raw
11466794	gMEVIDTGAPLSVPVGGATLGR	Unambiguous	N-Term(TMT6plex)	0	0.0003146	0	776.093	2326.26	120691F_A_7.raw
11466794	tNPTTSRPGVSTIEEk	Unambiguous	N-Term(TMT6plex); K16(TMT6plex)	0	0.0005737	0	725.738	2175.2	120691F_A_2.raw
11466794	aVAMSATDGLMR	Unambiguous	N-Term(TMT6plex)	0	0.0004594	0	726.38	1451.75	120691F_A_10.raw
11466794	tNPTTSRPGVSTIEEk	Unambiguous	N-Term(TMT6plex); K16(TMT6plex)	0	0.001514	0	725.739	2175.2	120691F_A_1.raw
11466794;297720473;297612839	gIYPAVDPLDSTSTMLQPR	Unambiguous	N-Term(TMT6plex)	0	0.0003634	0	764.072	2290.2	120691F_B_7.raw
11466794;297612839	tVLImELINNIAk	Unambiguous	N-Term(TMT6plex); M5(Oxidation); K13(TMT6plex)	0	0.002211	0	973.58	1946.15	120691F_B_9.raw
11466794;297720473;297612839	iVGNEHYETAQR	Unambiguous	N-Term(TMT6plex)	0	0.0003793	0	549.288	1645.85	120691F_B_19.raw
11466794;297720473;297612839	iVGNEHYETAQR	Unambiguous	N-Term(TMT6plex)	0	0.0003026	0	549.289	1645.85	120691F_B_19.raw
11466794	gMEVIDTGAPLSVPVGGATLGR	Unambiguous	N-Term(TMT6plex)	0	0.0002523	0	776.092	2326.26	120691F_A_7.raw
11466794	sAPAFIELDTk	Unambiguous	N-Term(TMT6plex); K11(TMT6plex)	0	0.0006404	0	825.48	1649.95	120691F_A_10.raw
11466794;297720473;297612839	vGLTALTmAEYFR	Unambiguous	N-Term(TMT6plex); M8(Oxidation)	0	0.0001562	0	858.961	1716.91	120691F_A_19.raw
11466794	tNPTTSRPGVSTIEEk	Unambiguous	N-Term(TMT6plex); K16(TMT6plex)	0	0.001204	0	544.556	2175.2	120691F_A_1.raw
11466794	aVAMSATDGLMR	Unambiguous	N-Term(TMT6plex)	0	0.00168	0	726.38	1451.75	120691F_A_10.raw
11466794;297612839	tVLIMELINNIAk	Unambiguous	N-Term(TMT6plex); K13(TMT6plex)	0	2.494e-05	0	644.065	1930.18	120691F_B_17.raw
11466794	aVAMSATDGLmR	Unambiguous	N-Term(TMT6plex); M11(Oxidation)	0	0.0002229	0	734.378	1467.75	120691F_A_6.raw
11466794;297720473;297612839	iVGNEHYETAQR	Unambiguous	N-Term(TMT6plex)	0	0.0003986	0	549.288	1645.85	120691F_B_19.raw
11466794;297720473;297612839	iVGNEHYETAQR	Unambiguous	N-Term(TMT6plex)	0	0.0008021	0	549.288	1645.85	120691F_B_20.raw
11466794;297720473;297612839	iVGNEHYETAQR	Unambiguous	N-Term(TMT6plex)	0	0.0004508	0	549.288	1645.85	120691F_B_19.raw
11466794	sAPAFIELDTk	Unambiguous	N-Term(TMT6plex); K11(TMT6plex)	0	0.0002989	0	550.656	1649.95	120691F_A_10.raw
11466794	lSIFETGIk	Unambiguous	N-Term(TMT6plex); K9(TMT6plex)	0	0.0008285	0	733.452	1465.9	120691F_A_15.raw
11466794;297612839	mPSAVGYQPTLSTEMGSLQER	Unambiguous	N-Term(TMT6plex)	0	6.971e-05	0	837.754	2511.25	120691F_A_6.raw
11466794	aVAmSATDGLMR	Unambiguous	N-Term(TMT6plex); M4(Oxidation)	0	0.0006704	0	734.378	1467.75	120691F_A_6.raw
11466794	aVAMSATDGLmR	Unambiguous	N-Term(TMT6plex); M11(Oxidation)	0	0.0002317	0	734.379	1467.75	120691F_B_5.raw
11466794	aVAMSATDGLmR	Unambiguous	N-Term(TMT6plex); M11(Oxidation)	0	0.0002765	0	734.378	1467.75	120691F_B_7.raw
11466794	aVAmSATDGLMR	Unambiguous	N-Term(TMT6plex); M4(Oxidation)	0	0.0007216	0	734.378	1467.75	120691F_A_9.raw
11466794;297720473;297612839	gIYPAVDPLDSTSTmLQPR	Unambiguous	N-Term(TMT6plex); M15(Oxidation)	0	0.001005	0	769.399	2306.18	120691F_A_10.raw
11466794;297720473;297612839	iVGNEHYETAQR	Unambiguous	N-Term(TMT6plex)	0	0.0002796	0	549.288	1645.85	120691F_B_19.raw
11466794;297720473;297612839	iVGNEHYETAQR	Unambiguous	N-Term(TMT6plex)	0	0.0005454	0	549.289	1645.85	120691F_B_19.raw
11466794;297720473	fVQAGSEVSALLGR	Unambiguous	N-Term(TMT6plex)	0	0.001102	0	831.974	1662.94	120691F_A_15.raw
11466794;297720473;297612839	qDVLLFIDNIFR	Unambiguous	N-Term(TMT6plex)	0	0.0006919	0	861.495	1721.98	120691F_A_17.raw
11466794;297720473	fVQAGSEVSALLGR	Unambiguous	N-Term(TMT6plex)	0	0.0006374	0	831.972	1662.94	120691F_A_15.raw
11466794	lSIFETGIk	Unambiguous	N-Term(TMT6plex); K9(TMT6plex)	0	0.00151	0	733.455	1465.9	120691F_B_15.raw
11466794;297720473;297612839	iVGNEHYETAQR	Unambiguous	N-Term(TMT6plex)	0	0.0002629	0	549.288	1645.85	120691F_B_19.raw
11466794;297720473;297612839	iVGNEHYETAQR	Unambiguous	N-Term(TMT6plex)	0	0.0002838	0	549.288	1645.85	120691F_B_19.raw
11466794;297612839	eGNDLYMEmk	Unambiguous	N-Term(TMT6plex); M9(Oxidation); K10(TMT6plex)	0	0.0003135	0	852.422	1703.84	120691F_B_18.raw
11466794;297612839	vVDLLAPYR	Unambiguous	N-Term(TMT6plex)	0	0.001805	0	637.887	1274.77	120691F_B_17.raw
11466794	lSIFETGIk	Unambiguous	N-Term(TMT6plex); K9(TMT6plex)	0	0.001232	0	489.306	1465.9	120691F_B_15.raw
11466794;297720473;297612839	iVGNEHYETAQR	Unambiguous	N-Term(TMT6plex)	0	0.0002824	0	549.288	1645.85	120691F_B_19.raw
11466794	aVAMSATDGLMR	Unambiguous	N-Term(TMT6plex)	0	0.0003837	0	726.379	1451.75	120691F_A_10.raw
11466794;297612839	tVLIMELINNIAk	Unambiguous	N-Term(TMT6plex); K13(TMT6plex)	0	0.0002609	0	644.065	1930.18	120691F_B_17.raw
11466794	aVAMSATDGLMR	Unambiguous	N-Term(TMT6plex)	0	0.0006036	0	726.379	1451.75	120691F_A_11.raw
11466794	lSIFETGIk	Unambiguous	N-Term(TMT6plex); K9(TMT6plex)	0	5.337e-05	0	733.454	1465.9	120691F_A_15.raw
11466794	aVAMSATDGLmR	Unambiguous	N-Term(TMT6plex); M11(Oxidation)	0	0.0002575	0	734.378	1467.75	120691F_A_6.raw
11466794	tNPTTSRPGVSTIEEk	Unambiguous	N-Term(TMT6plex); K16(TMT6plex)	0	0.0002666	0	725.739	2175.2	120691F_B_1.raw
11466794	sAPAFIELDTk	Unambiguous	N-Term(TMT6plex); K11(TMT6plex)	0	0.004018	0	550.656	1649.95	120691F_A_10.raw
11466794	gMEVIDTGAPLSVPVGGATLGR	Unambiguous	N-Term(TMT6plex)	0	0.001464	0	776.093	2326.27	120691F_A_7.raw
11466794;297612839	vVDLLAPYR	Unambiguous	N-Term(TMT6plex)	0	0.0008048	0	637.887	1274.77	120691F_A_16.raw
11466794	aINLEEENk	Unambiguous	N-Term(TMT6plex); K9(TMT6plex)	0	0.0007627	0	506.624	1517.86	120691F_B_17.raw
11466794;297720473;297612839	gIYPAVDPLDSTSTmLQPR	Unambiguous	N-Term(TMT6plex); M15(Oxidation)	0	0.0002619	0	769.402	2306.19	120691F_A_7.raw
11466794;297612839	mPSAVGYQPTLSTEMGSLQER	Unambiguous	N-Term(TMT6plex)	0	7.64e-05	0	837.751	2511.24	120691F_A_6.raw
11466794	sAPAFIELDTk	Unambiguous	N-Term(TMT6plex); K11(TMT6plex)	0	0.0008582	0	550.656	1649.95	120691F_A_10.raw
11466794;297612839	vVDLLAPYR	Unambiguous	N-Term(TMT6plex)	0	0.001737	0	637.888	1274.77	120691F_A_16.raw
11466794	aVAMSATDGLmR	Unambiguous	N-Term(TMT6plex); M11(Oxidation)	0	0.0002049	0	734.379	1467.75	120691F_A_10.raw
11466794;297720473;297612839	iVGNEHYETAQR	Unambiguous	N-Term(TMT6plex)	0	0.0003054	0	549.289	1645.85	120691F_B_19.raw
11466794	aVAMSATDGLMR	Unambiguous	N-Term(TMT6plex)	0	0.0002315	0	726.38	1451.75	120691F_A_10.raw
11466794;297720473;297612839	vGLTALTMAEYFR	Unambiguous	N-Term(TMT6plex)	0	0.0005113	0	567.649	1700.93	120691F_B_17.raw
11466794;297720473;297612839	iVGNEHYETAQR	Unambiguous	N-Term(TMT6plex)	0	0.0003409	0	549.287	1645.85	120691F_B_20.raw
11466794	aINLEEENk	Unambiguous	N-Term(TMT6plex); K9(TMT6plex)	0	0.00293	0	506.624	1517.86	120691F_B_17.raw
11466794	aVAMSATDGLMR	Unambiguous	N-Term(TMT6plex)	0	0.0002923	0	726.38	1451.75	120691F_A_10.raw
11466794	tNPTTSRPGVSTIEEk	Unambiguous	N-Term(TMT6plex); K16(TMT6plex)	0	0.001442	0	725.739	2175.2	120691F_A_2.raw
11466794	aVAMSATDGLmR	Unambiguous	N-Term(TMT6plex); M11(Oxidation)	0	0.0003645	0	734.38	1467.75	120691F_A_10.raw
11466794	aVAMSATDGLMR	Unambiguous	N-Term(TMT6plex)	0	0.0002885	0	726.38	1451.75	120691F_A_10.raw
11466794;297612839	vVDLLAPYR	Unambiguous	N-Term(TMT6plex)	0	0.002143	0	637.887	1274.77	120691F_A_17.raw
11466794;297720473	fVQAGSEVSALLGR	Unambiguous	N-Term(TMT6plex)	0	0.001446	0	831.973	1662.94	120691F_A_15.raw
11466794;297612839	tVLImELINNIAk	Unambiguous	N-Term(TMT6plex); M5(Oxidation); K13(TMT6plex)	0	0.000835	0	649.391	1946.16	120691F_B_9.raw
11466794;297612839	tVLImELINNIAk	Unambiguous	N-Term(TMT6plex); M5(Oxidation); K13(TMT6plex)	0	0.0003724	0	649.399	1946.18	120691F_B_17.raw
11466794	aVAMSATDGLMR	Unambiguous	N-Term(TMT6plex)	0	1.649e-05	0	726.38	1451.75	120691F_A_10.raw
11466794	qINVTcEVQQLLGNNR	Unambiguous	N-Term(TMT6plex); C6(Carbamidomethyl)	0	1.122e-05	0	705.712	2115.12	120691F_A_15.raw
11466794	lSIFETGIk	Unambiguous	N-Term(TMT6plex); K9(TMT6plex)	0	4.497e-05	0	733.455	1465.9	120691F_A_15.raw
11466794;297612839	eGNDLYMEmk	Unambiguous	N-Term(TMT6plex); M9(Oxidation); K10(TMT6plex)	0	0.0003244	0	852.424	1703.84	120691F_B_15.raw
11466794;297612839	tVLIMELINNIAk	Unambiguous	N-Term(TMT6plex); K13(TMT6plex)	0	0.0001628	0	644.066	1930.18	120691F_A_17.raw
11466794;297612839	vVDLLAPYR	Unambiguous	N-Term(TMT6plex)	0	0.001519	0	637.887	1274.77	120691F_A_16.raw
11466794;297612839	vALVYGQmNEPPGAR	Unambiguous	N-Term(TMT6plex); M8(Oxidation)	0	0.001319	0	616.33	1846.98	120691F_B_12.raw
11466794;297720473	fVQAGSEVSALLGR	Unambiguous	N-Term(TMT6plex)	0	0.002209	0	831.975	1662.94	120691F_B_15.raw
11466794;297720473;297612839	iVGNEHYETAQR	Unambiguous	N-Term(TMT6plex)	0	0.0004894	0	549.287	1645.85	120691F_B_19.raw
11466794;297720473;297612839	iVGNEHYETAQR	Unambiguous	N-Term(TMT6plex)	0	0.0007705	0	549.288	1645.85	120691F_B_19.raw
11466794;297612839	eGNDLYmEMk	Unambiguous	N-Term(TMT6plex); M7(Oxidation); K10(TMT6plex)	0	0.0004416	0	852.422	1703.84	120691F_A_16.raw
11466794	qINVTcEVQQLLGNNR	Unambiguous	N-Term(TMT6plex); C6(Carbamidomethyl)	0	9.591e-05	0	705.711	2115.12	120691F_A_16.raw
11466794	sAPAFIELDTk	Unambiguous	N-Term(TMT6plex); K11(TMT6plex)	0	0.002303	0	825.478	1649.95	120691F_B_4.raw
11466794	aINLEEENk	Unambiguous	N-Term(TMT6plex); K9(TMT6plex)	0	0.0002651	0	759.433	1517.86	120691F_B_17.raw
11466794;297612839	aHGGVSVFGGVGER	Unambiguous	N-Term(TMT6plex)	0	0.0002685	0	519.949	1557.83	120691F_A_9.raw
11466794;297720473;297612839	iVGNEHYETAQR	Unambiguous	N-Term(TMT6plex)	0	0.0004451	0	549.288	1645.85	120691F_B_20.raw
11466794	qINVTcEVQQLLGNNR	Unambiguous	N-Term(TMT6plex); C6(Carbamidomethyl)	0	7.685e-05	0	705.71	2115.11	120691F_A_16.raw
11466794	aVAmSATDGLMR	Unambiguous	N-Term(TMT6plex); M4(Oxidation)	0	0.0002704	0	734.378	1467.75	120691F_A_6.raw
11466794;297612839	eGNDLYMEmk	Unambiguous	N-Term(TMT6plex); M9(Oxidation); K10(TMT6plex)	0	0.0002783	0	852.423	1703.84	120691F_B_15.raw
11466794;297612839	eSGVINEk	Unambiguous	N-Term(TMT6plex); K8(TMT6plex)	0	0.001615	0	667.391	1333.77	120691F_B_18.raw
11466794	lSIFETGIk	Unambiguous	N-Term(TMT6plex); K9(TMT6plex)	0	0.0002584	0	733.456	1465.91	120691F_A_15.raw
11466794	aVAMSATDGLMR	Unambiguous	N-Term(TMT6plex)	0	0.0006817	0	726.38	1451.75	120691F_A_10.raw
11466794	aVAMSATDGLmR	Unambiguous	N-Term(TMT6plex); M11(Oxidation)	0	0.0002678	0	734.38	1467.75	120691F_B_6.raw
11466794;297720473;297612839	iVGNEHYETAQR	Unambiguous	N-Term(TMT6plex)	0	0.0009972	0	549.288	1645.85	120691F_B_20.raw
11466794	aINLEEENk	Unambiguous	N-Term(TMT6plex); K9(TMT6plex)	0	0.001438	0	506.624	1517.86	120691F_B_17.raw
11466794;297612839	mPSAVGYQPTLSTEMGSLQER	Unambiguous	N-Term(TMT6plex)	0	0.000323	0	837.751	2511.24	120691F_A_6.raw
11466794	gMEVIDTGAPLSVPVGGATLGR	Unambiguous	N-Term(TMT6plex)	0	0.0003593	0	776.091	2326.26	120691F_A_7.raw
11466794	aVAMSATDGLmR	Unambiguous	N-Term(TMT6plex); M11(Oxidation)	0	0.0002735	0	734.379	1467.75	120691F_A_6.raw
11466794;297720473;297612839	gIYPAVDPLDSTSTmLQPR	Unambiguous	N-Term(TMT6plex); M15(Oxidation)	0	0.0006089	0	1153.6	2306.19	120691F_A_7.raw
11466794;297720473;297612839	iVGNEHYETAQR	Unambiguous	N-Term(TMT6plex)	0	0.0004382	0	549.289	1645.85	120691F_B_18.raw
11466794;297612839	vALVYGQmNEPPGAR	Unambiguous	N-Term(TMT6plex); M8(Oxidation)	0	0.0001129	0	616.329	1846.97	120691F_A_14.raw
11466794	aVAMSATDGLMR	Unambiguous	N-Term(TMT6plex)	0	0.0005603	0	726.379	1451.75	120691F_A_10.raw
11466794	tNPTTSRPGVSTIEEk	Unambiguous	N-Term(TMT6plex); K16(TMT6plex)	0	0.002064	0	725.736	2175.19	120691F_B_1.raw
11466794;297612839	eGNDLYMEmk	Unambiguous	N-Term(TMT6plex); M9(Oxidation); K10(TMT6plex)	0	0.0003999	0	852.423	1703.84	120691F_A_17.raw
11466794;297612839	tVLIMELINNIAk	Unambiguous	N-Term(TMT6plex); K13(TMT6plex)	0	0.0001469	0	644.066	1930.18	120691F_B_17.raw
11466794;297612839	vALVYGQmNEPPGAR	Unambiguous	N-Term(TMT6plex); M8(Oxidation)	0	0.0002502	0	923.989	1846.97	120691F_B_14.raw
11466794;297720473;297612839	gIYPAVDPLDSTSTMLQPR	Unambiguous	N-Term(TMT6plex)	0	0.0006012	0	764.069	2290.19	120691F_A_7.raw
11466794;297612839	tVLIMELINNIAk	Unambiguous	N-Term(TMT6plex); K13(TMT6plex)	0	0.000268	0	644.065	1930.18	120691F_B_17.raw
11466794	aINLEEENk	Unambiguous	N-Term(TMT6plex); K9(TMT6plex)	0	0.003393	0	506.624	1517.86	120691F_B_17.raw
11466794;297720473;297612839	iVGNEHYETAQR	Unambiguous	N-Term(TMT6plex)	0	0.000438	0	549.288	1645.85	120691F_B_20.raw
11466794;297612839	eGNDLYmEmk	Unambiguous	N-Term(TMT6plex); M7(Oxidation); M9(Oxidation); K10(TMT6plex)	0	0.000257	0	573.949	1719.83	120691F_B_16.raw
11466794	aINLEEENk	Unambiguous	N-Term(TMT6plex); K9(TMT6plex)	0	0.001768	0	506.624	1517.86	120691F_B_18.raw
11466794;297612839	eGNDLYMEmk	Unambiguous	N-Term(TMT6plex); M9(Oxidation); K10(TMT6plex)	0	0.0004977	0	852.423	1703.84	120691F_A_15.raw
11466794	sAPAFIELDTk	Unambiguous	N-Term(TMT6plex); K11(TMT6plex)	0	0.0005075	0	825.481	1649.95	120691F_A_10.raw
11466794;297720473;297612839	gIYPAVDPLDSTSTMLQPR	Unambiguous	N-Term(TMT6plex)	0	0.0003658	0	764.07	2290.2	120691F_A_8.raw
11466794	lSIFETGIk	Unambiguous	N-Term(TMT6plex); K9(TMT6plex)	0	0.0005263	0	733.455	1465.9	120691F_A_15.raw
11466794;297720473;297612839	iVGNEHYETAQR	Unambiguous	N-Term(TMT6plex)	0	0.0004393	0	549.288	1645.85	120691F_B_19.raw
11466794;297612839	tVLIMELINNIAk	Unambiguous	N-Term(TMT6plex); K13(TMT6plex)	0	0.0003429	0	644.066	1930.18	120691F_B_17.raw
11466794;297612839	tVLIMELINNIAk	Unambiguous	N-Term(TMT6plex); K13(TMT6plex)	0	4.845e-05	0	644.067	1930.19	120691F_A_17.raw
11466794;297720473;297612839	iVGNEHYETAQR	Unambiguous	N-Term(TMT6plex)	0	0.0005466	0	549.289	1645.85	120691F_B_19.raw
11466794;297720473;297612839	gIYPAVDPLDSTSTmLQPR	Unambiguous	N-Term(TMT6plex); M15(Oxidation)	0	0.001982	0	1153.6	2306.2	120691F_B_7.raw
11466794;297720473;297612839	iVGNEHYETAQR	Unambiguous	N-Term(TMT6plex)	0	0.0006552	0	549.289	1645.85	120691F_B_19.raw
11466794;297720473;297612839	iVGNEHYETAQR	Unambiguous	N-Term(TMT6plex)	0	0.0003207	0	549.288	1645.85	120691F_B_19.raw
11466794	sAPAFIELDTk	Unambiguous	N-Term(TMT6plex); K11(TMT6plex)	0	0.001129	0	825.483	1649.96	120691F_A_10.raw
11466794;297612839	mPSAVGYQPTLSTEmGSLQER	Unambiguous	N-Term(TMT6plex); M15(Oxidation)	0	0.0003879	0	843.083	2527.23	120691F_A_6.raw
11466794	aVAMSATDGLmR	Unambiguous	N-Term(TMT6plex); M11(Oxidation)	0	0.004247	0	489.921	1467.75	120691F_A_10.raw
11466794;297720473;297612839	vGLTALTMAEYFR	Unambiguous	N-Term(TMT6plex)	0	0.0009556	0	567.648	1700.93	120691F_B_17.raw
11466794;297612839	tVLIMELINNIAk	Unambiguous	N-Term(TMT6plex); K13(TMT6plex)	0	0.0008873	0	644.06	1930.17	120691F_B_12.raw
11466794	aVAMSATDGLmR	Unambiguous	N-Term(TMT6plex); M11(Oxidation)	0	0.0006212	0	734.378	1467.75	120691F_A_6.raw
11466794;297720473;297612839	gIYPAVDPLDSTSTmLQPR	Unambiguous	N-Term(TMT6plex); M15(Oxidation)	0	0.0008158	0	769.401	2306.19	120691F_A_7.raw
11466794;297720473;297612839	iVGNEHYETAQR	Unambiguous	N-Term(TMT6plex)	0	0.0009224	0	549.29	1645.85	120691F_B_19.raw
11466794	sAPAFIELDTk	Unambiguous	N-Term(TMT6plex); K11(TMT6plex)	0	0.001028	0	550.656	1649.95	120691F_A_10.raw
11466794	aVAMSATDGLmR	Unambiguous	N-Term(TMT6plex); M11(Oxidation)	0	0.0001028	0	734.379	1467.75	120691F_A_7.raw
11466794;297720473;297612839	gIYPAVDPLDSTSTMLQPR	Unambiguous	N-Term(TMT6plex)	0	0.0002557	0	764.069	2290.19	120691F_A_7.raw
11466794	qINVTcEVQQLLGNNR	Unambiguous	N-Term(TMT6plex); C6(Carbamidomethyl)	0	1.763e-05	0	705.71	2115.12	120691F_A_15.raw
11466794;297720473;297612839	iVGNEHYETAQR	Unambiguous	N-Term(TMT6plex)	0	0.0002942	0	549.289	1645.85	120691F_B_19.raw
11466794;297720473;297612839	iVGNEHYETAQR	Unambiguous	N-Term(TMT6plex)	0	0.0005254	0	549.288	1645.85	120691F_B_19.raw
11466794;297612839	mPSAVGYQPTLSTEmGSLQER	Unambiguous	N-Term(TMT6plex); M1(Oxidation); M15(Oxidation)	0	0.0001487	0	848.414	2543.23	120691F_A_6.raw
11466794;297720473	fVQAGSEVSALLGR	Unambiguous	N-Term(TMT6plex)	0	0.001295	0	831.973	1662.94	120691F_B_15.raw
11466794	aVAMSATDGLMR	Unambiguous	N-Term(TMT6plex)	0	0.000673	0	726.38	1451.75	120691F_B_10.raw
11466794;297612839	mPSAVGYQPTLSTEMGSLQER	Unambiguous	N-Term(TMT6plex)	0	0.0004471	0	837.753	2511.24	120691F_A_6.raw
11466794;297612839	eGNDLYmEMk	Unambiguous	N-Term(TMT6plex); M7(Oxidation); K10(TMT6plex)	0	0.0002705	0	852.423	1703.84	120691F_B_16.raw
11466794	aVAMSATDGLMR	Unambiguous	N-Term(TMT6plex)	0	0.0005549	0	726.379	1451.75	120691F_A_10.raw
11466794;297720473;297612839	vGLTALTmAEYFR	Unambiguous	N-Term(TMT6plex); M8(Oxidation)	0	0.0002223	0	858.962	1716.92	120691F_A_16.raw
11466794	aINLEEENk	Unambiguous	N-Term(TMT6plex); K9(TMT6plex)	0	0.001217	0	759.434	1517.86	120691F_B_17.raw
11466794;297720473;297612839	iVGNEHYETAQR	Unambiguous	N-Term(TMT6plex)	0	0.000421	0	549.288	1645.85	120691F_B_19.raw
11466794;297612839	eSGVINEk	Unambiguous	N-Term(TMT6plex); K8(TMT6plex)	0	0.00132	0	667.389	1333.77	120691F_B_18.raw
11466794;297612839	tVLImELINNIAk	Unambiguous	N-Term(TMT6plex); M5(Oxidation); K13(TMT6plex)	0	0.0005371	0	973.583	1946.16	120691F_B_9.raw
11466794;297720473;297612839	gIYPAVDPLDSTSTmLQPR	Unambiguous	N-Term(TMT6plex); M15(Oxidation)	0	0.002382	0	1153.6	2306.2	120691F_A_7.raw
11466794;297720473;297612839	iVGNEHYETAQR	Unambiguous	N-Term(TMT6plex)	0	0.002893	0	549.289	1645.85	120691F_B_19.raw
11466794;297720473;297612839	gIYPAVDPLDSTSTmLQPR	Unambiguous	N-Term(TMT6plex); M15(Oxidation)	0	0.0007557	0	1153.6	2306.19	120691F_A_7.raw
11466794;297612839	tVLImELINNIAk	Unambiguous	N-Term(TMT6plex); M5(Oxidation); K13(TMT6plex)	0	0.0002385	0	649.397	1946.18	120691F_B_17.raw
11466794	qINVTcEVQQLLGNNR	Unambiguous	N-Term(TMT6plex); C6(Carbamidomethyl)	0	0.0003083	0	705.71	2115.12	120691F_A_16.raw
11466794	aVAMSATDGLMR	Unambiguous	N-Term(TMT6plex)	0	0.002106	0	726.381	1451.75	120691F_A_11.raw
11466794;297720473;297612839	gIYPAVDPLDSTSTmLQPR	Unambiguous	N-Term(TMT6plex); M15(Oxidation)	0	0.00107	0	769.4	2306.19	120691F_A_7.raw
11466794	sAPAFIELDTk	Unambiguous	N-Term(TMT6plex); K11(TMT6plex)	0	0.001049	0	825.481	1649.95	120691F_A_4.raw
11466794	lSIFETGIk	Unambiguous	N-Term(TMT6plex); K9(TMT6plex)	0	0.0004595	0	733.454	1465.9	120691F_A_15.raw
11466794	aVAmSATDGLmR	Unambiguous	N-Term(TMT6plex); M4(Oxidation); M11(Oxidation)	0	0.002468	0	742.376	1483.75	120691F_B_6.raw
11466794	sAPAFIELDTk	Unambiguous	N-Term(TMT6plex); K11(TMT6plex)	0	0.003296	0	825.482	1649.96	120691F_A_4.raw
11466794	gMEVIDTGAPLSVPVGGATLGR	Unambiguous	N-Term(TMT6plex)	0	0.0001602	0	776.093	2326.26	120691F_A_7.raw
11466794;297720473;297612839	iVGNEHYETAQR	Unambiguous	N-Term(TMT6plex)	0	0.0004947	0	549.288	1645.85	120691F_B_19.raw
11466794;297720473;297612839	iVGNEHYETAQR	Unambiguous	N-Term(TMT6plex)	0	0.000291	0	549.288	1645.85	120691F_B_20.raw
11466794;297720473;297612839	iVGNEHYETAQR	Unambiguous	N-Term(TMT6plex)	0	0.001172	0	549.288	1645.85	120691F_B_20.raw
11466794	aVAMSATDGLmR	Unambiguous	N-Term(TMT6plex); M11(Oxidation)	0	0.0004147	0	734.378	1467.75	120691F_B_10.raw
11466794	aVAMSATDGLmR	Unambiguous	N-Term(TMT6plex); M11(Oxidation)	0	0.0004117	0	734.381	1467.75	120691F_A_10.raw
11466794	aINLEEENk	Unambiguous	N-Term(TMT6plex); K9(TMT6plex)	0	0.00217	0	506.625	1517.86	120691F_B_17.raw
11466794	iFNVLGEPVDNLGPVDTSATFPIHR	Unambiguous	N-Term(TMT6plex)	0	4.509e-05	0	979.861	2937.57	120691F_B_10.raw
11466794;297612839	aHGGVSVFGGVGER	Unambiguous	N-Term(TMT6plex)	0	3.306e-05	0	779.419	1557.83	120691F_B_9.raw
11466794	tNPTTSRPGVSTIEEk	Unambiguous	N-Term(TMT6plex); K16(TMT6plex)	0	0.001995	0	725.738	2175.2	120691F_A_1.raw
11466794;297612839	tVLIMELINNIAk	Unambiguous	N-Term(TMT6plex); K13(TMT6plex)	0	0.0003449	0	644.068	1930.19	120691F_B_17.raw
11466794;297612839	tVLIMELINNIAk	Unambiguous	N-Term(TMT6plex); K13(TMT6plex)	0	0.000674	0	965.6	1930.19	120691F_A_19.raw
11466794;297720473;297612839	iVGNEHYETAQR	Unambiguous	N-Term(TMT6plex)	0	0.0002814	0	549.288	1645.85	120691F_B_19.raw
11466794	aVAMSATDGLmR	Unambiguous	N-Term(TMT6plex); M11(Oxidation)	0	0.0002869	0	734.379	1467.75	120691F_B_7.raw
11466794	aVAmSATDGLMR	Unambiguous	N-Term(TMT6plex); M4(Oxidation)	0	0.0007369	0	734.376	1467.74	120691F_A_4.raw
11466794;297720473;297612839	gIYPAVDPLDSTSTMLQPR	Unambiguous	N-Term(TMT6plex)	0	0.0005795	0	764.07	2290.19	120691F_A_8.raw
11466794	aINLEEENk	Unambiguous	N-Term(TMT6plex); K9(TMT6plex)	0	0.001006	0	759.433	1517.86	120691F_B_17.raw
11466794;297720473;297612839	iVGNEHYETAQR	Unambiguous	N-Term(TMT6plex)	0	0.0003218	0	549.288	1645.85	120691F_B_20.raw
11466794;297720473;297612839	iVGNEHYETAQR	Unambiguous	N-Term(TMT6plex)	0	0.0003756	0	549.288	1645.85	120691F_B_19.raw
11466794;297612839	tVLIMELINNIAk	Unambiguous	N-Term(TMT6plex); K13(TMT6plex)	0	0.0002793	0	644.066	1930.18	120691F_B_17.raw
11466794	aVAmSATDGLMR	Unambiguous	N-Term(TMT6plex); M4(Oxidation)	0	0.0002851	0	734.378	1467.75	120691F_B_6.raw
11466794;297720473;297612839	iVGNEHYETAQR	Unambiguous	N-Term(TMT6plex)	0	0.0005322	0	549.288	1645.85	120691F_B_20.raw
11466794;297720473;297612839	eLQDIIAILGLDELSEEDR	Unambiguous	N-Term(TMT6plex)	0	0.0009881	0	800.76	2400.27	120691F_B_18.raw
11466794;297720473;297612839	iVGNEHYETAQR	Unambiguous	N-Term(TMT6plex)	0	0.0004993	0	549.287	1645.85	120691F_B_19.raw
11466794	aVAmSATDGLMR	Unambiguous	N-Term(TMT6plex); M4(Oxidation)	0	0.0007664	0	734.377	1467.75	120691F_A_5.raw
11466794;297720473;297612839	gIYPAVDPLDSTSTMLQPR	Unambiguous	N-Term(TMT6plex)	0	0.0005193	0	764.07	2290.19	120691F_A_8.raw
11466794	aVAMSATDGLmR	Unambiguous	N-Term(TMT6plex); M11(Oxidation)	0	0.0003858	0	734.379	1467.75	120691F_B_10.raw
11466794;297720473;297612839	vGLTALTmAEYFR	Unambiguous	N-Term(TMT6plex); M8(Oxidation)	0	0.000481	0	858.963	1716.92	120691F_B_16.raw
11466794	aINLEEENk	Unambiguous	N-Term(TMT6plex); K9(TMT6plex)	0	0.001586	0	506.625	1517.86	120691F_B_17.raw
11466794	aVAMSATDGLMR	Unambiguous	N-Term(TMT6plex)	0	0.002133	0	726.38	1451.75	120691F_A_11.raw
11466794;297720473;297612839	gIYPAVDPLDSTSTMLQPR	Unambiguous	N-Term(TMT6plex)	0	0.0001581	0	1145.6	2290.2	120691F_A_7.raw
11466794;297612839	vVDLLAPYR	Unambiguous	N-Term(TMT6plex)	0	0.003502	0	637.888	1274.77	120691F_A_17.raw
11466794;297612839	tVLIMELINNIAk	Unambiguous	N-Term(TMT6plex); K13(TMT6plex)	0	0.0003941	0	644.064	1930.18	120691F_B_17.raw
11466794	sAPAFIELDTk	Unambiguous	N-Term(TMT6plex); K11(TMT6plex)	0	0.001267	0	825.476	1649.95	120691F_A_10.raw
11466794	gMEVIDTGAPLSVPVGGATLGR	Unambiguous	N-Term(TMT6plex)	0	6.389e-05	0	776.094	2326.27	120691F_A_7.raw
11466794;297720473;297612839	iVGNEHYETAQR	Unambiguous	N-Term(TMT6plex)	0	0.00166	0	549.289	1645.85	120691F_B_20.raw
11466794	lSIFETGIk	Unambiguous	N-Term(TMT6plex); K9(TMT6plex)	0	0.0003024	0	733.454	1465.9	120691F_A_15.raw
11466794;297612839	vALVYGQmNEPPGAR	Unambiguous	N-Term(TMT6plex); M8(Oxidation)	0	0.001594	0	616.328	1846.97	120691F_B_14.raw
11466794	lSIFETGIk	Unambiguous	N-Term(TMT6plex); K9(TMT6plex)	0	0.000662	0	733.455	1465.9	120691F_B_15.raw
11466794;297720473;297612839	iVGNEHYETAQR	Unambiguous	N-Term(TMT6plex)	0	0.002985	0	549.288	1645.85	120691F_B_19.raw
11466794;297612839	mPSAVGYQPTLSTEMGSLQER	Unambiguous	N-Term(TMT6plex); M1(Oxidation)	0	0.0003362	0	843.083	2527.23	120691F_A_1.raw
11466794	sAPAFIELDTk	Unambiguous	N-Term(TMT6plex); K11(TMT6plex)	0	0.001366	0	550.655	1649.95	120691F_A_10.raw
11466794;297720473;297612839	gIYPAVDPLDSTSTmLQPR	Unambiguous	N-Term(TMT6plex); M15(Oxidation)	0	0.00199	0	1153.6	2306.2	120691F_B_4.raw
11466794;297720473;297612839	iVGNEHYETAQR	Unambiguous	N-Term(TMT6plex)	0	0.0002939	0	549.288	1645.85	120691F_B_20.raw
11466794	aVAMSATDGLmR	Unambiguous	N-Term(TMT6plex); M11(Oxidation)	0	0.0005125	0	734.379	1467.75	120691F_A_6.raw
11466794;297720473;297612839	iVGNEHYETAQR	Unambiguous	N-Term(TMT6plex)	0	0.0004415	0	549.287	1645.85	120691F_B_19.raw
11466794	aINLEEENk	Unambiguous	N-Term(TMT6plex); K9(TMT6plex)	0	0.0005848	0	759.432	1517.86	120691F_B_17.raw
11466794;297720473;297612839	iVGNEHYETAQR	Unambiguous	N-Term(TMT6plex)	0	0.0005043	0	549.288	1645.85	120691F_B_19.raw
11466794;297720473;297612839	iVGNEHYETAQR	Unambiguous	N-Term(TMT6plex)	0	0.0002755	0	549.288	1645.85	120691F_B_19.raw
11466794;297720473;297612839	iVGNEHYETAQR	Unambiguous	N-Term(TMT6plex)	0	0.001514	0	549.289	1645.85	120691F_B_19.raw
11466794	aVAMSATDGLMR	Unambiguous	N-Term(TMT6plex)	0	0.0009101	0	726.379	1451.75	120691F_A_10.raw
11466794;297720473;297612839	iVGNEHYETAQR	Unambiguous	N-Term(TMT6plex)	0	0.0004287	0	549.288	1645.85	120691F_B_19.raw
11466794	aVAMSATDGLMR	Unambiguous	N-Term(TMT6plex)	0	0.0002583	0	726.38	1451.75	120691F_A_10.raw
11466794	aVAMSATDGLMR	Unambiguous	N-Term(TMT6plex)	0	0.001574	0	726.381	1451.75	120691F_A_11.raw
11466794	aVAMSATDGLMR	Unambiguous	N-Term(TMT6plex)	0	0.001237	0	726.38	1451.75	120691F_A_10.raw
11466794	aINLEEENk	Unambiguous	N-Term(TMT6plex); K9(TMT6plex)	0	0.003137	0	506.624	1517.86	120691F_B_17.raw
11466794	lSIFETGIk	Unambiguous	N-Term(TMT6plex); K9(TMT6plex)	0	0.001173	0	733.456	1465.9	120691F_B_15.raw
11466794;297720473;297612839	gIYPAVDPLDSTSTmLQPR	Unambiguous	N-Term(TMT6plex); M15(Oxidation)	0	0.001201	0	769.398	2306.18	120691F_A_7.raw
11466794;297720473;297612839	iVGNEHYETAQR	Unambiguous	N-Term(TMT6plex)	0	0.0007751	0	549.288	1645.85	120691F_B_20.raw
11466794;297720473;297612839	gIYPAVDPLDSTSTMLQPR	Unambiguous	N-Term(TMT6plex)	0	0.0008559	0	764.069	2290.19	120691F_A_8.raw
11466794	aVAMSATDGLMR	Unambiguous	N-Term(TMT6plex)	0	0.0009581	0	726.38	1451.75	120691F_A_11.raw
11466794;297720473;297612839	iVGNEHYETAQR	Unambiguous	N-Term(TMT6plex)	0	0.001661	0	549.288	1645.85	120691F_B_20.raw
11466794;297720473;297612839	iVGNEHYETAQR	Unambiguous	N-Term(TMT6plex)	0	0.0009722	0	549.288	1645.85	120691F_B_19.raw
11466794;297720473;297612839	iVGNEHYETAQR	Unambiguous	N-Term(TMT6plex)	0	0.0003871	0	549.288	1645.85	120691F_B_19.raw
11466794;297720473;297612839	gIYPAVDPLDSTSTMLQPR	Unambiguous	N-Term(TMT6plex)	0	0.0002165	0	764.07	2290.2	120691F_A_7.raw
11466794;297612839	eGNDLYmEmk	Unambiguous	N-Term(TMT6plex); M7(Oxidation); M9(Oxidation); K10(TMT6plex)	0	0.001342	0	860.42	1719.83	120691F_A_12.raw
11466794;297720473;297612839	iVGNEHYETAQR	Unambiguous	N-Term(TMT6plex)	0	0.00166	0	549.288	1645.85	120691F_B_20.raw
11466794	aVAMSATDGLmR	Unambiguous	N-Term(TMT6plex); M11(Oxidation)	0	0.0003024	0	734.379	1467.75	120691F_A_6.raw
11466794	aINLEEENk	Unambiguous	N-Term(TMT6plex); K9(TMT6plex)	0	0.002105	0	506.624	1517.86	120691F_B_17.raw
11466794;297720473;297612839	gIYPAVDPLDSTSTMLQPR	Unambiguous	N-Term(TMT6plex)	0	0.003185	0	764.068	2290.19	120691F_A_8.raw
11466794;297612839	eGNDLYmEMk	Unambiguous	N-Term(TMT6plex); M7(Oxidation); K10(TMT6plex)	0	0.0002639	0	852.423	1703.84	120691F_B_18.raw
11466794	aVAMSATDGLMR	Unambiguous	N-Term(TMT6plex)	0	0.001579	0	726.38	1451.75	120691F_A_11.raw
11466794	sAPAFIELDTk	Unambiguous	N-Term(TMT6plex); K11(TMT6plex)	0	0.0007754	0	825.478	1649.95	120691F_B_4.raw
11466794;297612839	eGNDLYmEMk	Unambiguous	N-Term(TMT6plex); M7(Oxidation); K10(TMT6plex)	0	0.001504	0	568.617	1703.84	120691F_A_16.raw
11466794	aVAMSATDGLmR	Unambiguous	N-Term(TMT6plex); M11(Oxidation)	0	0.0008805	0	734.378	1467.75	120691F_A_10.raw
11466794;297720473;297612839	qDVLLFIDNIFR	Unambiguous	N-Term(TMT6plex)	0	0.002119	0	574.667	1721.99	120691F_B_17.raw
11466794	sAPAFIELDTk	Unambiguous	N-Term(TMT6plex); K11(TMT6plex)	0	0.001559	0	825.478	1649.95	120691F_A_10.raw
11466794;297720473;297612839	iVGNEHYETAQR	Unambiguous	N-Term(TMT6plex)	0	0.003378	0	549.289	1645.85	120691F_B_19.raw
[truncated: 244,696+ more rows]
