# Supplementary material for: Comparative proteomic analysis reveals novel insights into the interaction between rice and Xanthomonas oryzae pv. oryzae
Source: BMC Plant Biol. 2020 Dec 14;20:563. doi: 10.1186/s12870-020-02769-7 (PMC7734852; doi:10.1186/s12870-020-02769-7)
Supplement: Supplementary file 4 — Additional file 4. Information regarding all identified proteins. [file 12870_2020_2769_MOESM4_ESM.xlsx]

## Sheet: Sheet1
Additional file 4. Information regarding all identified proteins.
Accession	Description	ΣCoverage	Σ# Proteins	Σ# Unique Peptides	Σ# Peptides	Σ# PSMs
11466848	photosystem I subunit VII [Oryza sativa Japonica Group]	90.12	1	9	9	251
297724149	Os05g0429600 [Oryza sativa Japonica Group]	87.65	1	5	5	14
188576172	major cold shock protein [Xanthomonas oryzae pv. oryzae PXO99A]	86.89	1	5	5	14
11466794	ATP synthase CF1 beta subunit [Oryza sativa Japonica Group]	82.13	1	12	30	2649
115435500	Os01g0233000 [Oryza sativa Japonica Group]	81.37	1	19	19	104
115452105	Os03g0265900 [Oryza sativa Japonica Group]	80.25	1	9	9	40
115468886	Os06g0608700 [Oryza sativa Japonica Group]	79.89	1	20	25	349
297612474	Os11g0707000 [Oryza sativa Japonica Group]	79.71	1	29	30	3080
115452789	Os03g0327600 [Oryza sativa Japonica Group]	79.6	1	18	24	110
115479853	Os09g0485900 [Oryza sativa Japonica Group]	79.47	2	14	15	68
115488144	Os12g0274700 [Oryza sativa Japonica Group]	78.86	2	22	24	5167
115455221	Os03g0738400 [Oryza sativa Japonica Group]	78.75	1	30	30	571
115488282	Os12g0405700 [Oryza sativa Japonica Group]	77.08	1	6	6	24
115486573	Os11g0671000 [Oryza sativa Japonica Group]	76	1	5	5	13
115436314	Os01g0328400 [Oryza sativa Japonica Group]	75.48	11	3	13	310
115459954	Os04g0566000, partial [Oryza sativa Japonica Group]	75.47	1	5	5	8
115470941	Os07g0186000 [Oryza sativa Japonica Group]	75.41	1	10	10	82
115459078	Os04g0486600 [Oryza sativa Japonica Group]	74.78	2	7	22	241
115474137	Os07g0683900 [Oryza sativa Japonica Group]	74.34	1	19	23	99
115474531	Os08g0117400 [Oryza sativa Japonica Group]	74.32	1	10	10	31
115476002	Os08g0344300 [Oryza sativa Japonica Group]	74.31	2	3	8	23
115482426	Os10g0466700 [Oryza sativa Japonica Group]	74.29	1	9	9	58
115474601	Os08g0126300 [Oryza sativa Japonica Group]	74.18	1	9	21	280
115461741	Os05g0116100 [Oryza sativa Japonica Group]	74.18	1	12	14	113
115453593	Os03g0424500 [Oryza sativa Japonica Group]	73.97	2	13	14	86
115444771	Os02g0192700 [Oryza sativa Japonica Group]	73.78	2	11	12	229
115469944	Os06g0714100 [Oryza sativa Japonica Group]	73.45	1	8	8	25
115471895	Os07g0449100 [Oryza sativa Japonica Group]	73.39	2	1	6	20
115467820	Os06g0320000 [Oryza sativa Japonica Group]	73.38	1	10	10	23
115484359	Os11g0167800 [Oryza sativa Japonica Group]	73.19	1	7	7	68
115443619	Os02g0101500 [Oryza sativa Japonica Group]	73.06	1	24	24	267
115444481	Os02g0169300 [Oryza sativa Japonica Group]	72.89	1	14	28	356
297597744	Os01g0783600 [Oryza sativa Japonica Group]	72.62	1	5	5	7
115451597	Os03g0219200, partial [Oryza sativa Japonica Group]	72.22	1	6	7	41
115434516	Os01g0147900 [Oryza sativa Japonica Group]	71.94	1	14	16	231
115438793	Os01g0639900, partial [Oryza sativa Japonica Group]	71.53	2	21	22	1602
115488160	Os12g0277500 [Oryza sativa Japonica Group]	71.45	1	32	36	332
115464893	Os05g0516600 [Oryza sativa Japonica Group]	71.36	1	6	13	39
115459618	Os04g0533300 [Oryza sativa Japonica Group]	71.36	1	17	17	135
115452337	Os03g0285700 [Oryza sativa Japonica Group]	71.2	1	12	15	99
115460656	Os04g0623800 [Oryza sativa Japonica Group]	71.08	1	27	27	389
115477831	Os08g0560900 [Oryza sativa Japonica Group]	70.94	1	15	15	474
115461951	Os05g0135700 [Oryza sativa Japonica Group]	70.45	2	8	19	76
115482724	Os10g0496900 [Oryza sativa Japonica Group]	70.14	1	17	17	108
115439131	Os01g0675100 [Oryza sativa Japonica Group]	69.75	1	7	7	58
115481540	Os10g0330000 [Oryza sativa Japonica Group]	69.7	1	12	12	127
115445555	Os02g0280500, partial [Oryza sativa Japonica Group]	69.51	1	4	5	40
11466826	ribosomal protein L14 [Oryza sativa Japonica Group]	69.11	1	7	8	39
115460332	Os04g0601700 [Oryza sativa Japonica Group]	69.09	1	8	8	29
115452321	Os03g0284400 [Oryza sativa Japonica Group]	69.09	1	14	14	52
115446975	Os02g0586400 [Oryza sativa Japonica Group]	69.05	1	5	12	60
115472365	Os07g0516200 [Oryza sativa Japonica Group]	68.89	1	14	14	74
115481260	Os10g0167300 [Oryza sativa Japonica Group]	68.83	1	8	26	197
115455167	Os03g0735000 [Oryza sativa Japonica Group]	68.49	3	31	31	206
115471123	Os07g0208000 [Oryza sativa Japonica Group]	68.46	2	9	9	49
115482934	Os10g0516100 [Oryza sativa Japonica Group]	68.29	1	7	7	401
115481984	Os10g0411800 [Oryza sativa Japonica Group]	68.09	1	6	11	52
115460394	Os04g0605900 [Oryza sativa Japonica Group]	68.03	5	7	20	81
115453877	Os03g0577000 [Oryza sativa Japonica Group]	67.98	1	5	16	93
115436780	Os01g0501800 [Oryza sativa Japonica Group]	67.87	1	22	22	1561
115475427	Os08g0234000 [Oryza sativa Japonica Group]	67.76	5	8	21	83
11466795	ribulose-1,5-bisphosphate carboxylase/oxygenase large subunit [Oryza sativa Japonica Group]	67.51	3	9	45	21322
115457390	Os04g0235600, partial [Oryza sativa Japonica Group]	67.38	2	10	10	83
115474285	Os07g0694700 [Oryza sativa Japonica Group]	67.33	3	12	15	193
115485299	Os11g0432400 [Oryza sativa Japonica Group]	67.31	2	9	16	118
115456519	Os03g0843100 [Oryza sativa Japonica Group]	67.26	3	9	13	32
115451911	Os03g0248600 [Oryza sativa Japonica Group]	67.19	1	6	23	144
115456862	Os04g0111200, partial [Oryza sativa Japonica Group]	67.11	1	13	17	95
11466784	ATP synthase CF1 alpha subunit [Oryza sativa Japonica Group]	66.86	2	31	35	3249
115476908	Os08g0478200 [Oryza sativa Japonica Group]	66.86	1	13	13	67
115482032	Os10g0417600 [Oryza sativa Japonica Group]	66.67	1	13	25	128
115470621	Os07g0152900 [Oryza sativa Japonica Group]	66.67	2	15	22	559
115449791	Os02g0821800, partial [Oryza sativa Japonica Group]	66.67	1	4	4	10
115449183	Os02g0793700 [Oryza sativa Japonica Group]	66.67	1	7	7	35
115482210	Os10g0442600, partial [Oryza sativa Japonica Group]	66.5	1	3	11	39
115482382	Os10g0462900 [Oryza sativa Japonica Group]	66.2	2	12	36	185
115464595	Os05g0490100 [Oryza sativa Japonica Group]	66.07	2	5	7	29
115448091	Os02g0698000 [Oryza sativa Japonica Group]	66	1	16	20	752
115470235	Os07g0108300 [Oryza sativa Japonica Group]	65.77	1	28	28	493
115484401	Os11g0171300 [Oryza sativa Japonica Group]	65.72	2	27	28	2693
115466004	Os06g0114000 [Oryza sativa Japonica Group]	65.72	1	27	39	388
115439561	Os01g0714900 [Oryza sativa Japonica Group]	65.7	1	6	12	26
115455637	Os03g0773800 [Oryza sativa Japonica Group]	65.54	1	16	20	250
115489664	Os12g0625000 [Oryza sativa Japonica Group]	65.42	1	14	17	145
115463001	Os05g0291700 [Oryza sativa Japonica Group]	65.29	1	29	29	197
115434044	Os01g0106900 [Oryza sativa Japonica Group]	64.9	1	24	24	82
115489714	Os12g0632000 [Oryza sativa Japonica Group]	64.81	1	5	8	71
115476928	Os08g0480800 [Oryza sativa Japonica Group]	64.77	1	10	17	89
115442595	Os01g0978100 [Oryza sativa Japonica Group]	64.72	1	17	21	235
115464675	Os05g0496200 [Oryza sativa Japonica Group]	64.64	1	9	11	839
115441459	Os01g0882500 [Oryza sativa Japonica Group]	64.45	1	13	13	74
115469436	Os06g0668200 [Oryza sativa Japonica Group]	64.34	1	14	26	547
115456685	Os03g0855600 [Oryza sativa Japonica Group]	64.29	1	13	13	55
188574328	hypothetical protein PXO_03423 [Xanthomonas oryzae pv. oryzae PXO99A]	64.17	1	6	6	11
115480571	Os09g0553200 [Oryza sativa Japonica Group]	63.97	1	19	25	221
115452301	Os03g0283100 [Oryza sativa Japonica Group]	63.93	2	14	14	58
115476520	Os08g0430500 [Oryza sativa Japonica Group]	63.67	1	9	18	97
297596558	Os01g0284700, partial [Oryza sativa Japonica Group]	63.64	1	3	3	19
115468476	Os06g0551400 [Oryza sativa Japonica Group]	63.59	3	5	13	38
115473973	Os07g0669100 [Oryza sativa Japonica Group]	63.47	1	25	25	97
22417465	ribosomal protein S19 [Oryza sativa Japonica Group]	63.44	1	7	7	37
115485231	Os11g0312400 [Oryza sativa Japonica Group]	63.37	1	12	17	64
115450493	Os03g0129300 [Oryza sativa Japonica Group]	63.29	1	19	27	1661
297611035	Os11g0104900, partial [Oryza sativa Japonica Group]	63.27	1	3	3	9
115473665	Os07g0641700 [Oryza sativa Japonica Group]	63.27	1	6	7	21
115455773	Os03g0786100 [Oryza sativa Japonica Group]	63.14	2	13	20	584
115477633	Os08g0545200 [Oryza sativa Japonica Group]	62.87	1	16	16	94
115441343	Os01g0873100, partial [Oryza sativa Japonica Group]	62.86	1	3	4	8
115451757	Os03g0234200 [Oryza sativa Japonica Group]	62.79	13	2	9	301
115454751	Os03g0695600 [Oryza sativa Japonica Group]	62.74	1	11	11	46
115466224	Os06g0133800, partial [Oryza sativa Japonica Group]	62.54	1	27	30	1344
115446541	Os02g0537700 [Oryza sativa Japonica Group]	62.45	2	17	17	451
297596049	Os01g0135700 [Oryza sativa Japonica Group]	62.43	1	9	9	21
115436320	Os01g0328700 [Oryza sativa Japonica Group]	62.43	1	24	25	262
297596864	Os01g0505400, partial [Oryza sativa Japonica Group]	62.39	1	9	9	22
11466790	NADH dehydrogenase subunit J [Oryza sativa Japonica Group]	62.26	1	9	9	42
115438939	Os01g0654500 [Oryza sativa Japonica Group]	62.14	2	18	26	128
11466811	ribosomal protein L33 [Oryza sativa Japonica Group]	62.12	1	6	6	39
115438819	Os01g0642200 [Oryza sativa Japonica Group]	62.07	1	4	4	13
115473889	Os07g0662500 [Oryza sativa Japonica Group]	62.05	1	9	10	72
115448105	Os02g0699600 [Oryza sativa Japonica Group]	62.05	2	9	9	55
115486269	Os11g0615700 [Oryza sativa Japonica Group]	62.03	1	12	12	44
297603882	Os05g0160200 [Oryza sativa Japonica Group]	61.94	11	1	11	308
115484585	Os11g0199200 [Oryza sativa Japonica Group]	61.91	1	34	36	174
115461925	Os05g0133100 [Oryza sativa Japonica Group]	61.79	1	12	12	31
115479033	Os09g0400000 [Oryza sativa Japonica Group]	61.77	3	16	16	66
115447567	Os02g0644100 [Oryza sativa Japonica Group]	61.76	3	35	35	105
115472641	Os07g0546000 [Oryza sativa Japonica Group]	61.76	1	8	12	51
297602438	Os04g0310500 [Oryza sativa Japonica Group]	61.62	1	5	6	18
115472057	Os07g0476900 [Oryza sativa Japonica Group]	61.46	1	15	15	57
115489150	Os12g0567700 [Oryza sativa Japonica Group]	61.3	1	16	16	160
115435932	Os01g0276000 [Oryza sativa Japonica Group]	61.26	1	5	7	33
115470791	Os07g0171100 [Oryza sativa Japonica Group]	61.19	1	16	16	86
115470082	Os06g0728000 [Oryza sativa Japonica Group]	61.15	1	12	12	96
115477809	Os08g0559200 [Oryza sativa Japonica Group]	61.11	2	4	8	26
115470529	Os07g0141400 [Oryza sativa Japonica Group]	61.02	2	14	14	874
115447367	Os02g0621700 [Oryza sativa Japonica Group]	60.9	1	28	28	134
115465515	Os05g0568300 [Oryza sativa Japonica Group]	60.89	1	5	10	92
115471261	Os07g0229900 [Oryza sativa Japonica Group]	60.87	1	1	8	47
297724577	Os06g0197500 [Oryza sativa Japonica Group]	60.78	1	2	11	70
115444057	Os02g0133800 [Oryza sativa Japonica Group]	60.74	1	15	16	55
115451377	Os03g0200500 [Oryza sativa Japonica Group]	60.69	1	4	16	101
115451401	Os03g0202200 [Oryza sativa Japonica Group]	60.65	1	16	16	77
11466803	cytochrome f [Oryza sativa Japonica Group]	60.62	3	21	21	337
297596184	Os01g0170600 [Oryza sativa Japonica Group]	60.62	1	7	7	13
115459660	Os04g0538100, partial [Oryza sativa Japonica Group]	60.62	1	21	21	133
115458498	Os04g0435700 [Oryza sativa Japonica Group]	60.49	1	15	23	80
297721387	Os02g0595700 [Oryza sativa Japonica Group]	60.39	1	21	22	466
115488288	Os12g0406200 [Oryza sativa Japonica Group]	60.38	1	2	16	71
115452955	Os03g0343500 [Oryza sativa Japonica Group]	60.31	1	6	8	57
115461066	Os04g0659100 [Oryza sativa Japonica Group]	60.28	1	18	19	569
115445869	Os02g0328300 [Oryza sativa Japonica Group]	60.28	1	13	13	73
115448577	Os02g0739600 [Oryza sativa Japonica Group]	60.26	1	17	22	94
297612544	Os12g0115500, partial [Oryza sativa Japonica Group]	60.22	2	4	5	39
115465942	Os06g0107700 [Oryza sativa Japonica Group]	60.22	1	17	23	276
115455383	Os03g0751400 [Oryza sativa Japonica Group]	60.18	1	1	14	87
115453077	Os03g0356300 [Oryza sativa Japonica Group]	60.18	1	1	14	87
115472201	Os07g0496000 [Oryza sativa Japonica Group]	60.1	1	10	12	43
297598143	Os01g0905800 [Oryza sativa Japonica Group]	60.06	1	8	23	165
115471119	Os07g0207400, partial [Oryza sativa Japonica Group]	60	1	3	10	43
115458768	Os04g0459500 [Oryza sativa Japonica Group]	59.95	1	16	24	2654
115435424	Os01g0227300 [Oryza sativa Japonica Group]	59.9	1	4	11	30
115436072	Os01g0293000 [Oryza sativa Japonica Group]	59.85	2	4	15	69
115449235	Os02g0797500 [Oryza sativa Japonica Group]	59.83	1	26	26	152
115445597	Os02g0287000 [Oryza sativa Japonica Group]	59.77	1	6	16	65
115451095	Os03g0178000 [Oryza sativa Japonica Group]	59.73	1	23	23	323
115439533	Os01g0711400 [Oryza sativa Japonica Group]	59.73	1	12	42	576
115454901	Os03g0710800 [Oryza sativa Japonica Group]	59.62	1	7	16	99
115436514	Os01g0358400 [Oryza sativa Japonica Group]	59.62	1	12	17	124
115448919	Os02g0768600, partial [Oryza sativa Japonica Group]	59.52	1	18	18	127
115444621	Os02g0180200 [Oryza sativa Japonica Group]	59.46	1	9	9	44
115477148	Os08g0502700 [Oryza sativa Japonica Group]	59.45	1	16	16	210
115475151	Os08g0191700 [Oryza sativa Japonica Group]	59.45	1	14	16	149
115467746	Os06g0308000 [Oryza sativa Japonica Group]	59.4	1	30	30	137
115476618	Os08g0440800 [Oryza sativa Japonica Group]	59.32	2	26	26	135
115486079	Os11g0591100 [Oryza sativa Japonica Group]	59.3	1	9	21	105
115452223	Os03g0276500 [Oryza sativa Japonica Group]	59.23	1	14	41	293
297604951	Os05g0574300 [Oryza sativa Japonica Group]	59.21	3	2	12	243
115477703	Os08g0550500 [Oryza sativa Japonica Group]	59.21	1	23	23	46
115461669	Os05g0108800 [Oryza sativa Japonica Group]	59.12	1	4	7	30
297719825	Os01g0271700 [Oryza sativa Japonica Group]	59.09	1	3	3	4
297606826	Os07g0180900, partial [Oryza sativa Japonica Group]	59.06	1	12	22	144
115474635	Os08g0129200 [Oryza sativa Japonica Group]	58.88	1	7	7	24
115450773	Os03g0151800 [Oryza sativa Japonica Group]	58.84	1	31	39	149
115488712	Os12g0507200 [Oryza sativa Japonica Group]	58.75	1	3	8	43
115473151	Os07g0597000 [Oryza sativa Japonica Group]	58.75	2	2	8	46
297596965	Os01g0542000 [Oryza sativa Japonica Group]	58.73	1	15	15	46
115471369	Os07g0246200 [Oryza sativa Japonica Group]	58.73	2	27	27	107
115450191	Os03g0107800, partial [Oryza sativa Japonica Group]	58.73	1	4	4	15
115486793	Os11g0703900 [Oryza sativa Japonica Group]	58.55	2	6	39	335
115466298	Os06g0139900 [Oryza sativa Japonica Group]	58.54	1	2	13	47
115455195	Os03g0737000 [Oryza sativa Japonica Group]	58.54	1	9	9	45
115448935	Os02g0770000 [Oryza sativa Japonica Group]	58.54	1	2	13	49
115464167	Os05g0445500 [Oryza sativa Japonica Group]	58.41	1	4	4	19
115456247	Os03g0821100 [Oryza sativa Japonica Group]	58.4	1	7	38	276
115444475	Os02g0168800 [Oryza sativa Japonica Group]	58.38	1	17	17	52
115473289	Os07g0608500 [Oryza sativa Japonica Group]	58.37	1	2	13	68
297725773	Os07g0549900 [Oryza sativa Japonica Group]	58.25	1	7	7	70
115440369	Os01g0784800 [Oryza sativa Japonica Group]	58.13	1	8	9	65
297607812	Os07g0683600 [Oryza sativa Japonica Group]	58.06	1	2	6	10
297612839	Os12g0207500 [Oryza sativa Japonica Group]	58.04	1	1	16	1249
115456089	Os03g0807800 [Oryza sativa Japonica Group]	58.03	1	9	16	92
115441831	Os01g0916600 [Oryza sativa Japonica Group]	58	1	6	6	22
115456265	Os03g0822200 [Oryza sativa Japonica Group]	57.98	1	10	11	45
115444903	Os02g0202500, partial [Oryza sativa Japonica Group]	57.97	1	1	6	23
297604682	Os05g0490800, partial [Oryza sativa Japonica Group]	57.81	1	4	7	21
115484891	Os11g0242400 [Oryza sativa Japonica Group]	57.76	1	13	13	62
115463027	Os05g0295800 [Oryza sativa Japonica Group]	57.67	1	12	12	46
115469444	Os06g0669400, partial [Oryza sativa Japonica Group]	57.64	1	25	27	181
115484899	Os11g0242800 [Oryza sativa Japonica Group]	57.6	1	12	13	445
115479211	Os09g0420800 [Oryza sativa Japonica Group]	57.52	13	2	9	317
115466912	Os06g0196900 [Oryza sativa Japonica Group]	57.47	1	1	11	84
115487910	Os12g0230100 [Oryza sativa Japonica Group]	57.45	2	31	50	367
115438975	Os01g0659200 [Oryza sativa Japonica Group]	57.39	2	15	16	52
115479839	Os09g0484200 [Oryza sativa Japonica Group]	57.33	1	4	4	8
115451123	Os03g0180400 [Oryza sativa Japonica Group]	57.32	1	15	15	48
115444937	Os02g0205300 [Oryza sativa Japonica Group]	57.31	3	7	22	75
115460896	Os04g0643100 [Oryza sativa Japonica Group]	57.25	1	15	16	36
115456796	Os04g0103200 [Oryza sativa Japonica Group]	57.21	1	19	19	52
115439261	Os01g0686800 [Oryza sativa Japonica Group]	57.19	1	12	16	58
297721797	Os03g0143300 [Oryza sativa Japonica Group]	57.14	1	3	5	8
115473371	Os07g0617800 [Oryza sativa Japonica Group]	57.14	1	12	13	39
115469430	Os06g0667500, partial [Oryza sativa Japonica Group]	57.14	1	5	5	17
115469332	Os06g0659500, partial [Oryza sativa Japonica Group]	57.14	1	4	4	6
115469104	Os06g0638200, partial [Oryza sativa Japonica Group]	57.14	1	3	4	14
115440955	Os01g0840100 [Oryza sativa Japonica Group]	57.1	1	4	37	262
115458130	Os04g0397100, partial [Oryza sativa Japonica Group]	57.07	1	6	22	144
115434488	Os01g0144100 [Oryza sativa Japonica Group]	57.07	1	9	9	58
115480143	Os09g0515200 [Oryza sativa Japonica Group]	57.03	1	10	10	39
115463485	Os05g0368300 [Oryza sativa Japonica Group]	57.03	1	10	15	87
115480019	Os09g0505600 [Oryza sativa Japonica Group]	57.01	1	8	12	48
115448167	Os02g0704900 [Oryza sativa Japonica Group]	57.01	3	4	10	66
297607896	Os08g0117200 [Oryza sativa Japonica Group]	56.95	3	1	9	63
115474529	Os08g0117300 [Oryza sativa Japonica Group]	56.95	3	1	9	65
115457386	Os04g0234600 [Oryza sativa Japonica Group]	56.89	1	19	19	320
115458806	Os04g0462500 [Oryza sativa Japonica Group]	56.87	1	4	16	100
115446909	Os02g0580300 [Oryza sativa Japonica Group]	56.87	1	3	16	97
115442397	Os01g0962400 [Oryza sativa Japonica Group]	56.86	1	4	4	10
297608116	Os08g0199300 [Oryza sativa Japonica Group]	56.85	1	23	23	88
115468926	Os06g0611900 [Oryza sativa Japonica Group]	56.84	1	4	34	496
297602674	Os04g0409200 [Oryza sativa Japonica Group]	56.8	1	11	12	56
115465323	Os05g0553000 [Oryza sativa Japonica Group]	56.7	1	3	23	319
115482676	Os10g0492300 [Oryza sativa Japonica Group]	56.67	1	21	22	258
115450427	Os03g0125000 [Oryza sativa Japonica Group]	56.63	1	13	13	78
115453035	Os03g0351500 [Oryza sativa Japonica Group]	56.58	1	2	6	41
115473713	Os07g0645400 [Oryza sativa Japonica Group]	56.55	1	22	22	71
115476100	Os08g0366000 [Oryza sativa Japonica Group]	56.54	2	31	53	216
115478328	Os09g0279400 [Oryza sativa Japonica Group]	56.49	1	12	12	62
115458896	Os04g0470100 [Oryza sativa Japonica Group]	56.4	1	3	10	35
115443875	Os02g0121300 [Oryza sativa Japonica Group]	56.4	1	8	9	157
297607127	Os07g0435300, partial [Oryza sativa Japonica Group]	56.31	1	5	5	450
115472625	Os07g0544800 [Oryza sativa Japonica Group]	56.22	1	16	16	753
115471371	Os07g0246300 [Oryza sativa Japonica Group]	56.19	1	14	17	53
115466690	Os06g0173100 [Oryza sativa Japonica Group]	56.18	2	3	23	63
115463933	Os05g0418000 [Oryza sativa Japonica Group]	56.18	2	19	21	87
115477521	Os08g0535600 [Oryza sativa Japonica Group]	56.16	1	4	4	10
297598102	Os01g0894300 [Oryza sativa Japonica Group]	56.04	1	15	16	55
115456623	Os03g0851100 [Oryza sativa Japonica Group]	55.85	1	18	22	106
115454931	Os03g0712700 [Oryza sativa Japonica Group]	55.84	1	29	29	204
115466256	Os06g0136600 [Oryza sativa Japonica Group]	55.83	1	12	23	127
115452831	Os03g0332400 [Oryza sativa Japonica Group]	55.81	1	11	11	57
115479813	Os09g0482100 [Oryza sativa Japonica Group]	55.79	3	3	47	279
115447137	Os02g0601300 [Oryza sativa Japonica Group]	55.79	3	6	20	176
297611781	Os11g0455500, partial [Oryza sativa Japonica Group]	55.73	1	23	25	165
115443657	Os02g0103800 [Oryza sativa Japonica Group]	55.71	1	16	22	295
22417466	ribosomal protein L2 [Oryza sativa Japonica Group]	55.68	2	13	13	53
115487636	Os12g0178100 [Oryza sativa Japonica Group]	55.66	2	9	14	58
115455463	Os03g0758400, partial [Oryza sativa Japonica Group]	55.56	1	4	4	8
297727061	Os09g0482610 [Oryza sativa Japonica Group]	55.51	3	1	45	275
115444097	Os02g0137200, partial [Oryza sativa Japonica Group]	55.47	1	12	12	70
115456633	Os03g0851700 [Oryza sativa Japonica Group]	55.43	1	16	16	95
297606115	Os06g0598100, partial [Oryza sativa Japonica Group]	55.42	3	2	11	309
115440949	Os01g0839500 [Oryza sativa Japonica Group]	55.4	1	2	10	194
115467518	Os06g0270900 [Oryza sativa Japonica Group]	55.37	2	24	24	107
115471157	Os07g0212200 [Oryza sativa Japonica Group]	55.36	2	16	16	415
115448453	Os02g0729400 [Oryza sativa Japonica Group]	55.3	1	17	17	75
115463789	Os05g0402700 [Oryza sativa Japonica Group]	55.26	1	7	20	135
115448191	Os02g0707100 [Oryza sativa Japonica Group]	55.25	1	24	24	75
115489022	Os12g0555500 [Oryza sativa Japonica Group]	55.06	1	8	8	22
115488340	Os12g0420200 [Oryza sativa Japonica Group]	55.05	1	21	21	335
115487258	Os12g0138900 [Oryza sativa Japonica Group]	54.96	5	25	26	91
115463815	Os05g0405000 [Oryza sativa Japonica Group]	54.91	1	44	44	294
115439059	Os01g0667600 [Oryza sativa Japonica Group]	54.91	3	6	12	32
115476190	Os08g0379400 [Oryza sativa Japonica Group]	54.87	1	20	20	222
115435122	Os01g0200700 [Oryza sativa Japonica Group]	54.84	3	3	3	12
115458588	Os04g0444600 [Oryza sativa Japonica Group]	54.82	3	19	19	54
115477547	Os08g0538000 [Oryza sativa Japonica Group]	54.73	1	34	36	103
297603846	Os05g0150800, partial [Oryza sativa Japonica Group]	54.71	1	18	18	93
115463349	Os05g0350500 [Oryza sativa Japonica Group]	54.71	1	21	21	99
115483212	Os10g0543800 [Oryza sativa Japonica Group]	54.68	1	13	14	63
115464309	Os05g0460000 [Oryza sativa Japonica Group]	54.64	1	5	38	272
115435200	Os01g0208700 [Oryza sativa Japonica Group]	54.64	2	42	52	240
297605449	Os06g0232200 [Oryza sativa Japonica Group]	54.61	1	20	21	72
297599916	Os02g0744900, partial [Oryza sativa Japonica Group]	54.6	1	22	22	116
115447171	Os02g0603800 [Oryza sativa Japonica Group]	54.57	1	36	36	203
115434896	Os01g0180300 [Oryza sativa Japonica Group]	54.57	1	43	43	163
115449297	Os02g0803700 [Oryza sativa Japonica Group]	54.55	2	2	22	64
115456227	Os03g0819600 [Oryza sativa Japonica Group]	54.51	1	9	9	43
115477837	Os08g0561700 [Oryza sativa Japonica Group]	54.5	1	9	9	135
115459420	Os04g0515300 [Oryza sativa Japonica Group]	54.48	2	9	9	46
115450675	Os03g0143400 [Oryza sativa Japonica Group]	54.42	2	8	31	158
115478212	Os09g0258600 [Oryza sativa Japonica Group]	54.39	1	6	10	52
115464615	Os05g0491100 [Oryza sativa Japonica Group]	54.36	2	1	12	70
115435978	Os01g0279300 [Oryza sativa Japonica Group]	54.36	1	1	12	56
115476014	Os08g0345800 [Oryza sativa Japonica Group]	54.28	1	14	21	141
115439241	Os01g0685800 [Oryza sativa Japonica Group]	54.22	1	2	22	312
115473643	Os07g0640100 [Oryza sativa Japonica Group]	54.2	1	8	8	25
297597529	Os01g0722800 [Oryza sativa Japonica Group]	54.17	1	2	8	28
115448841	Os02g0761900 [Oryza sativa Japonica Group]	54.17	1	2	8	32
115480445	Os09g0541700 [Oryza sativa Japonica Group]	54.12	1	7	7	25
297722723	Os03g0859600, partial [Oryza sativa Japonica Group]	54.05	1	5	8	57
115448833	Os02g0761400 [Oryza sativa Japonica Group]	54	1	6	6	35
115466876	Os06g0192600 [Oryza sativa Japonica Group]	53.99	2	22	22	75
115480367	Os09g0535000 [Oryza sativa Japonica Group]	53.95	1	15	16	181
115467362	Os06g0246000 [Oryza sativa Japonica Group]	53.93	1	6	7	35
115446749	Os02g0562700 [Oryza sativa Japonica Group]	53.92	1	11	11	56
115435714	Os01g0254000 [Oryza sativa Japonica Group]	53.89	3	6	10	32
297726307	Os08g0320000, partial [Oryza sativa Japonica Group]	53.78	1	5	5	6
11466789	ribosomal protein S4 [Oryza sativa Japonica Group]	53.73	2	12	12	42
297599626	Os02g0625500, partial [Oryza sativa Japonica Group]	53.72	1	13	15	85
115469362	Os06g0662000 [Oryza sativa Japonica Group]	53.71	1	13	32	154
188578417	OmpA family outer membrane protein [Xanthomonas oryzae pv. oryzae PXO99A]	53.7	1	17	17	74
297721793	Os03g0141000 [Oryza sativa Japonica Group]	53.66	1	2	9	48
115482412	Os10g0465800 [Oryza sativa Japonica Group]	53.66	1	2	9	48
115485315	Os11g0433900 [Oryza sativa Japonica Group]	53.62	2	4	4	18
297608990	Os08g0557100, partial [Oryza sativa Japonica Group]	53.61	1	8	8	68
115434586	Os01g0153100 [Oryza sativa Japonica Group]	53.59	3	1	10	237
115434536	Os01g0149600 [Oryza sativa Japonica Group]	53.59	4	1	10	243
115487998	Os12g0244100 [Oryza sativa Japonica Group]	53.58	1	30	40	259
115451989	Os03g0255500 [Oryza sativa Japonica Group]	53.54	2	33	33	104
115450891	Os03g0161800 [Oryza sativa Japonica Group]	53.54	3	11	11	34
115479353	Os09g0438700 [Oryza sativa Japonica Group]	53.47	1	10	12	71
115455427	Os03g0756000 [Oryza sativa Japonica Group]	53.4	3	8	13	49
115447273	Os02g0612900 [Oryza sativa Japonica Group]	53.33	1	11	11	55
115482534	Os10g0478200 [Oryza sativa Japonica Group]	53.31	1	16	17	333
115436432	Os01g0348700 [Oryza sativa Japonica Group]	53.29	2	10	10	72
115473833	Os07g0657900 [Oryza sativa Japonica Group]	53.28	1	23	23	102
115450991	Os03g0169100 [Oryza sativa Japonica Group]	53.28	1	8	8	102
115436010	Os01g0283100 [Oryza sativa Japonica Group]	53.23	1	12	12	82
115459670	Os04g0539000 [Oryza sativa Japonica Group]	53.18	1	9	9	47
115465369	Os05g0556900 [Oryza sativa Japonica Group]	53.15	1	4	6	51
115474029	Os07g0674200 [Oryza sativa Japonica Group]	53.08	1	5	7	42
297726683	Os08g0565800 [Oryza sativa Japonica Group]	53.05	1	6	6	23
115482800	Os10g0502600 [Oryza sativa Japonica Group]	53.02	2	11	11	44
115472167	Os07g0492000 [Oryza sativa Japonica Group]	53.02	1	7	8	32
188577232	hypothetical protein PXO_01766 [Xanthomonas oryzae pv. oryzae PXO99A]	52.98	1	7	7	13
115437604	Os01g0558600 [Oryza sativa Japonica Group]	52.97	3	6	12	46
115455701	Os03g0780600 [Oryza sativa Japonica Group]	52.93	1	4	18	86
115451609	Os03g0219900 [Oryza sativa Japonica Group]	52.85	1	16	16	90
115450521	Os03g0131200 [Oryza sativa Japonica Group]	52.85	1	19	24	347
115473843	Os07g0658400, partial [Oryza sativa Japonica Group]	52.83	1	42	42	448
115476102	Os08g0366100 [Oryza sativa Japonica Group]	52.82	1	10	10	34
115477126	Os08g0500700, partial [Oryza sativa Japonica Group]	52.74	1	6	42	245
297605549	Os06g0264700 [Oryza sativa Japonica Group]	52.71	1	6	6	10
115462209	Os05g0157200 [Oryza sativa Japonica Group]	52.69	1	8	8	30
115465309	Os05g0552300 [Oryza sativa Japonica Group]	52.68	1	10	14	44
115441385	Os01g0876900 [Oryza sativa Japonica Group]	52.66	1	10	10	25
115468356	Os06g0530200 [Oryza sativa Japonica Group]	52.63	1	3	3	8
115484175	Os11g0148500 [Oryza sativa Japonica Group]	52.56	1	3	24	140
115453785	Os03g0563300 [Oryza sativa Japonica Group]	52.53	1	20	20	128
115483672	Os10g0579300 [Oryza sativa Japonica Group]	52.5	1	9	9	34
115450389	Os03g0121700 [Oryza sativa Japonica Group]	52.49	1	8	8	52
297722605	Os03g0796501 [Oryza sativa Japonica Group]	52.48	1	10	20	112
115472727	Os07g0556200 [Oryza sativa Japonica Group]	52.44	1	10	10	186
115449517	Os02g0813500 [Oryza sativa Japonica Group]	52.42	1	19	19	70
115480399	Os09g0537700 [Oryza sativa Japonica Group]	52.38	1	13	13	92
115456231	Os03g0819900 [Oryza sativa Japonica Group]	52.34	3	2	13	40
115454943	Os03g0713400 [Oryza sativa Japonica Group]	52.34	1	29	29	113
115443791	Os02g0115900 [Oryza sativa Japonica Group]	52.33	3	33	35	163
115483468	Os10g0563700 [Oryza sativa Japonica Group]	52.32	1	7	8	22
297609078	Os09g0133600, partial [Oryza sativa Japonica Group]	52.28	1	9	9	45
115477687	Os08g0549100 [Oryza sativa Japonica Group]	52.23	1	14	18	180
115467258	Os06g0232600 [Oryza sativa Japonica Group]	52.21	1	11	13	97
115465371	Os05g0557000 [Oryza sativa Japonica Group]	52.17	1	6	6	66
115449773	Os02g0821200, partial [Oryza sativa Japonica Group]	52.17	1	5	6	48
115465581	Os05g0574500 [Oryza sativa Japonica Group]	52.04	2	4	11	57
115479119	Os09g0411700 [Oryza sativa Japonica Group]	52.03	1	8	8	23
297720649	Os01g0887000, partial [Oryza sativa Japonica Group]	52	1	2	2	7
115455493	Os03g0760700 [Oryza sativa Japonica Group]	52	1	14	14	51
115480581	Os09g0553900 [Oryza sativa Japonica Group]	51.98	1	42	42	144
115463645	Os05g0387200 [Oryza sativa Japonica Group]	51.98	1	20	20	94
115476792	Os08g0464000 [Oryza sativa Japonica Group]	51.97	1	17	18	38
115476610	Os08g0440100 [Oryza sativa Japonica Group]	51.96	1	10	10	54
297604862	Os05g0548900, partial [Oryza sativa Japonica Group]	51.92	1	9	11	44
115439213	Os01g0682500 [Oryza sativa Japonica Group]	51.91	1	18	18	79
115438576	Os01g0615300 [Oryza sativa Japonica Group]	51.89	1	17	18	55
115458648	Os04g0448600 [Oryza sativa Japonica Group]	51.87	1	8	8	26
115443787	Os02g0115700 [Oryza sativa Japonica Group]	51.83	1	15	19	124
115475672	Os08g0276100 [Oryza sativa Japonica Group]	51.81	1	23	23	106
115440617	Os01g0811100 [Oryza sativa Japonica Group]	51.81	1	11	14	55
115476296	Os08g0398400 [Oryza sativa Japonica Group]	51.76	1	12	16	62
115487000	Os12g0115100 [Oryza sativa Japonica Group]	51.72	2	1	5	77
115483843	Os11g0115400 [Oryza sativa Japonica Group]	51.72	2	1	5	80
297602639	Os04g0397500 [Oryza sativa Japonica Group]	51.67	1	12	17	43
115483628	Os10g0576000, partial [Oryza sativa Japonica Group]	51.67	1	3	3	19
115458874	Os04g0467700, partial [Oryza sativa Japonica Group]	51.63	1	11	12	34
115447223	Os02g0608900 [Oryza sativa Japonica Group]	51.62	1	17	17	64
297613543	Os12g0620400, partial [Oryza sativa Japonica Group]	51.59	1	5	5	37
115438482	Os01g0611100 [Oryza sativa Japonica Group]	51.58	1	2	9	42
115479643	Os09g0465600 [Oryza sativa Japonica Group]	51.52	1	15	30	99
115441899	Os01g0921600 [Oryza sativa Japonica Group]	51.49	1	10	10	61
115456443	Os03g0836000 [Oryza sativa Japonica Group]	51.46	1	3	15	133
115468606	Os06g0568200 [Oryza sativa Japonica Group]	51.43	2	22	22	95
115455133	Os03g0731900 [Oryza sativa Japonica Group]	51.42	1	22	22	114
115440691	Os01g0817700 [Oryza sativa Japonica Group]	51.34	1	14	27	152
297608780	Os08g0490900 [Oryza sativa Japonica Group]	51.33	1	1	10	206
115436290	Os01g0326000 [Oryza sativa Japonica Group]	51.26	17	12	16	67
297607020	Os07g0275100, partial [Oryza sativa Japonica Group]	51.25	1	1	3	14
115465117	Os05g0535700 [Oryza sativa Japonica Group]	51.25	1	4	4	12
115444021	Os02g0131300 [Oryza sativa Japonica Group]	51.25	1	16	16	55
115442365	Os01g0959900 [Oryza sativa Japonica Group]	51.22	1	8	8	29
115463081	Os05g0303000, partial [Oryza sativa Japonica Group]	51.2	1	15	25	218
115456165	Os03g0815200 [Oryza sativa Japonica Group]	51.18	2	27	27	91
297721265	Os02g0526500, partial [Oryza sativa Japonica Group]	51.14	1	4	4	13
115472897	Os07g0570700 [Oryza sativa Japonica Group]	51.13	1	14	14	70
115471353	Os07g0243100 [Oryza sativa Japonica Group]	51.11	1	4	5	7
115462193	Os05g0156300 [Oryza sativa Japonica Group]	51.09	1	12	20	77
115443891	Os02g0122300 [Oryza sativa Japonica Group]	51.08	1	11	11	23
115487104	Os12g0124200 [Oryza sativa Japonica Group]	51.01	1	9	9	30
115483602	Os10g0573700 [Oryza sativa Japonica Group]	50.95	1	14	14	93
115466046	Os06g0116600 [Oryza sativa Japonica Group]	50.91	1	4	6	19
115443955	Os02g0127000 [Oryza sativa Japonica Group]	50.88	1	9	9	19
115462755	Os05g0230900, partial [Oryza sativa Japonica Group]	50.86	1	12	15	129
297600721	Os03g0278300, partial [Oryza sativa Japonica Group]	50.84	3	13	13	47
115450565	Os03g0134900 [Oryza sativa Japonica Group]	50.78	1	15	16	93
115450022	Os02g0830100 [Oryza sativa Japonica Group]	50.78	1	35	36	145
115462317	Os05g0169000 [Oryza sativa Japonica Group]	50.76	2	6	8	16
297610955	Os10g0566700 [Oryza sativa Japonica Group]	50.71	1	7	7	20
115447017	Os02g0591700 [Oryza sativa Japonica Group]	50.68	1	9	12	70
115489500	Os12g0608600 [Oryza sativa Japonica Group]	50.65	1	16	16	41
297720581	Os01g0847800 [Oryza sativa Japonica Group]	50.62	1	3	5	15
115439139	Os01g0676200 [Oryza sativa Japonica Group]	50.62	1	11	11	30
115482580	Os10g0483000 [Oryza sativa Japonica Group]	50.61	1	3	7	22
115453345	Os03g0390000 [Oryza sativa Japonica Group]	50.61	1	4	16	58
115454137	Os03g0618300 [Oryza sativa Japonica Group]	50.57	1	12	16	33
115442415	Os01g0963600 [Oryza sativa Japonica Group]	50.55	1	7	7	18
297724229	Os05g0500450 [Oryza sativa Japonica Group]	50.51	1	4	4	8
115461330	Os04g0677500 [Oryza sativa Japonica Group]	50.29	2	22	24	107
297600141	Os02g0822600 [Oryza sativa Japonica Group]	50.27	1	10	10	69
115437234	Os01g0531500 [Oryza sativa Japonica Group]	50.18	1	10	10	33
11466861	ribosomal protein S7 [Oryza sativa Japonica Group]	50	2	9	10	34
115485587	Os11g0497000 [Oryza sativa Japonica Group]	50	1	14	14	30
115463351	Os05g0350600 [Oryza sativa Japonica Group]	50	1	8	12	52
115461585	Os05g0103200 [Oryza sativa Japonica Group]	50	1	12	13	143
115451277	Os03g0192400 [Oryza sativa Japonica Group]	50	1	6	6	21
115446663	Os02g0553200 [Oryza sativa Japonica Group]	50	1	16	22	173
229358035	50S ribosomal protein L31 [Xanthomonas oryzae pv. oryzae PXO99A]	50	1	5	5	5
188575477	50S ribosomal protein L11 [Xanthomonas oryzae pv. oryzae PXO99A]	50	1	5	6	11
115488878	Os12g0533700 [Oryza sativa Japonica Group]	49.88	1	22	22	91
297606119	Os06g0598500 [Oryza sativa Japonica Group]	49.82	1	2	18	9300
297611974	Os11g0546900 [Oryza sativa Japonica Group]	49.81	1	7	13	66
115483086	Os10g0530400 [Oryza sativa Japonica Group]	49.79	3	8	11	81
115449669	Os02g0817700 [Oryza sativa Japonica Group]	49.78	1	18	18	65
115479061	Os09g0402100 [Oryza sativa Japonica Group]	49.77	1	10	10	46
297721725	Os03g0100200 [Oryza sativa Japonica Group]	49.75	1	8	8	38
115444489	Os02g0169900 [Oryza sativa Japonica Group]	49.73	1	13	13	53
115473429	Os07g0622100 [Oryza sativa Japonica Group]	49.6	1	3	15	62
115482792	Os10g0502000 [Oryza sativa Japonica Group]	49.58	1	10	10	81
115465884	Os06g0103400, partial [Oryza sativa Japonica Group]	49.55	1	4	4	10
115469822	Os06g0704600 [Oryza sativa Japonica Group]	49.53	1	17	17	100
115451483	Os03g0210600 [Oryza sativa Japonica Group]	49.53	1	10	10	19
297605951	Os06g0531200 [Oryza sativa Japonica Group]	49.49	6	15	16	68
11466865	ribosomal protein L23 [Oryza sativa Japonica Group]	49.46	1	4	4	17
115454033	Os03g0599800 [Oryza sativa Japonica Group]	49.45	1	10	17	69
115485529	Os11g0484000 [Oryza sativa Japonica Group]	49.42	1	20	20	72
115470052	Os06g0725900 [Oryza sativa Japonica Group]	49.42	1	26	27	239
11466782	ATP synthase CF0 C subunit [Oryza sativa Japonica Group]	49.38	1	3	3	106
115434798	Os01g0173100 [Oryza sativa Japonica Group]	49.34	1	4	7	25
115450567	Os03g0135100 [Oryza sativa Japonica Group]	49.33	1	11	11	50
115468758	Os06g0594100 [Oryza sativa Japonica Group]	49.31	1	21	21	95
115458488	Os04g0434800 [Oryza sativa Japonica Group]	49.3	1	11	16	66
115464251	Os05g0455700 [Oryza sativa Japonica Group]	49.17	1	12	12	33
115487322	Os12g0145700 [Oryza sativa Japonica Group]	49.15	1	2	23	124
115469982	Os06g0716700 [Oryza sativa Japonica Group]	49.14	1	45	45	148
115460220	Os04g0591000 [Oryza sativa Japonica Group]	49.14	1	12	12	55
194033257	ATP synthase F0 subunit 1 (mitochondrion) [Oryza sativa Japonica Group]	49.12	1	21	26	347
297606737	Os07g0150200, partial [Oryza sativa Japonica Group]	49.12	1	1	8	49
115477457	Os08g0530200 [Oryza sativa Japonica Group]	49.12	2	6	10	46
115466486	Os06g0153800 [Oryza sativa Japonica Group]	49.1	1	11	11	49
115446173	Os02g0489400 [Oryza sativa Japonica Group]	49.09	1	3	10	58
115462281	Os05g0164100 [Oryza sativa Japonica Group]	49.03	1	26	32	110
115471041	Os07g0196200 [Oryza sativa Japonica Group]	48.98	1	10	10	43
115454433	Os03g0659200 [Oryza sativa Japonica Group]	48.98	1	7	7	26
188575509	50S ribosomal protein L15 [Xanthomonas oryzae pv. oryzae PXO99A]	48.98	1	7	7	9
115472753	Os07g0558400 [Oryza sativa Japonica Group]	48.97	1	16	16	477
115461520	Os04g0691600 [Oryza sativa Japonica Group]	48.97	1	7	7	51
115477014	Os08g0487800 [Oryza sativa Japonica Group]	48.92	1	17	35	146
115456045	Os03g0804800 [Oryza sativa Japonica Group]	48.9	1	24	24	70
297600802	Os03g0305000 [Oryza sativa Japonica Group]	48.81	1	7	9	33
115465974	Os06g0111500 [Oryza sativa Japonica Group]	48.75	1	18	21	90
297606796	Os07g0173700 [Oryza sativa Japonica Group]	48.68	1	11	11	55
115484761	Os11g0220800 [Oryza sativa Japonica Group]	48.66	1	5	10	48
115469872	Os06g0708500 [Oryza sativa Japonica Group]	48.64	1	8	11	58
115489474	Os12g0605400 [Oryza sativa Japonica Group]	48.63	3	7	8	15
115458444	Os04g0431100 [Oryza sativa Japonica Group]	48.62	1	11	11	31
115448227	Os02g0709900 [Oryza sativa Japonica Group]	48.57	2	71	72	201
115487950	Os12g0236400 [Oryza sativa Japonica Group]	48.55	1	7	12	36
115461052	Os04g0658000 [Oryza sativa Japonica Group]	48.55	2	13	13	33
115470251	Os07g0109500 [Oryza sativa Japonica Group]	48.54	1	7	12	32
115438681	Os01g0624500 [Oryza sativa Japonica Group]	48.5	1	19	19	55
297613111	Os12g0443700 [Oryza sativa Japonica Group]	48.43	4	24	25	73
115449199	Os02g0794700, partial [Oryza sativa Japonica Group]	48.42	2	11	13	100
115466906	Os06g0196300 [Oryza sativa Japonica Group]	48.39	1	10	10	141
115463761	Os05g0400400 [Oryza sativa Japonica Group]	48.39	1	3	3	15
115476576	Os08g0435900 [Oryza sativa Japonica Group]	48.36	1	8	8	89
115451815	Os03g0240500 [Oryza sativa Japonica Group]	48.32	1	15	15	42
115444877	Os02g0199900 [Oryza sativa Japonica Group]	48.25	1	5	17	42
297601057	Os03g0399800, partial [Oryza sativa Japonica Group]	48.24	1	8	8	24
115438875	Os01g0649100 [Oryza sativa Japonica Group]	48.24	1	5	14	82
115456914	Os04g0118400 [Oryza sativa Japonica Group]	48.16	1	3	39	298
115446385	Os02g0519900 [Oryza sativa Japonica Group]	48.16	1	4	39	300
115445821	Os02g0321900 [Oryza sativa Japonica Group]	48.15	2	9	10	35
115473331	Os07g0614500 [Oryza sativa Japonica Group]	48.03	1	6	9	62
297605899	Os06g0508700 [Oryza sativa Japonica Group]	48.01	1	26	28	86
115480761	Os09g0568900 [Oryza sativa Japonica Group]	47.97	1	6	7	40
115464019	Os05g0427800 [Oryza sativa Japonica Group]	47.97	1	1	6	2733
115479209	Os09g0420700 [Oryza sativa Japonica Group]	47.95	1	2	3	6
115462319	Os05g0169100 [Oryza sativa Japonica Group]	47.95	1	5	10	59
115453473	Os03g0408300 [Oryza sativa Japonica Group]	47.95	1	3	7	38
115450913	Os03g0163300 [Oryza sativa Japonica Group]	47.93	1	18	21	103
115475980	Os08g0338700 [Oryza sativa Japonica Group]	47.91	1	7	11	27
115457788	Os04g0338000 [Oryza sativa Japonica Group]	47.86	3	12	16	45
115440977	Os01g0841600 [Oryza sativa Japonica Group]	47.84	1	7	9	31
11466827	ribosomal protein L16 [Oryza sativa Japonica Group]	47.79	1	5	5	26
115453111	Os03g0360700 [Oryza sativa Japonica Group]	47.79	1	5	5	16
115434888	Os01g0179700 [Oryza sativa Japonica Group]	47.78	4	5	11	47
297610791	Os10g0518200 [Oryza sativa Japonica Group]	47.76	1	4	5	18
115484337	Os11g0163100 [Oryza sativa Japonica Group]	47.75	2	2	15	172
115482882	Os10g0510000 [Oryza sativa Japonica Group]	47.75	1	1	15	143
115454971	Os03g0718100 [Oryza sativa Japonica Group]	47.75	2	4	15	151
297608865	Os08g0524600, partial [Oryza sativa Japonica Group]	47.68	3	2	8	43
115441587	Os01g0895100 [Oryza sativa Japonica Group]	47.63	1	14	14	87
115465785	Os05g0591900 [Oryza sativa Japonica Group]	47.57	1	8	15	48
115458542	Os04g0439900 [Oryza sativa Japonica Group]	47.55	1	16	16	79
115481692	Os10g0363300, partial [Oryza sativa Japonica Group]	47.54	1	10	12	20
115459260	Os04g0501600 [Oryza sativa Japonica Group]	47.52	1	44	44	108
115489790	Os12g0638700 [Oryza sativa Japonica Group]	47.49	2	14	41	183
115480799	Os09g0571400 [Oryza sativa Japonica Group]	47.49	1	6	8	28
115441253	Os01g0866400 [Oryza sativa Japonica Group]	47.49	1	14	16	119
115469752	Os06g0699900, partial [Oryza sativa Japonica Group]	47.48	1	1	10	30
115483847	Os11g0116000 [Oryza sativa Japonica Group]	47.46	2	4	5	32
115436382	Os01g0339900 [Oryza sativa Japonica Group]	47.44	1	13	21	69
115472203	Os07g0496200 [Oryza sativa Japonica Group]	47.43	1	24	24	81
115450217	Os03g0109600 [Oryza sativa Japonica Group]	47.43	1	3	7	22
115444237	Os02g0149800 [Oryza sativa Japonica Group]	47.41	1	7	14	33
297728323	Os11g0456300 [Oryza sativa Japonica Group]	47.4	4	7	7	27
297727127	Os09g0501100 [Oryza sativa Japonica Group]	47.37	2	1	7	39
115478330	Os09g0279500 [Oryza sativa Japonica Group]	47.35	1	10	10	52
115444405	Os02g0162500 [Oryza sativa Japonica Group]	47.33	2	8	8	39
115448817	Os02g0760300 [Oryza sativa Japonica Group]	47.32	1	4	4	34
115464897	Os05g0516800 [Oryza sativa Japonica Group]	47.27	3	2	10	23
115487556	Os12g0169700 [Oryza sativa Japonica Group]	47.25	2	11	11	40
115481322	Os10g0182000 [Oryza sativa Japonica Group]	47.25	1	45	45	185
297606267	Os06g0646500, partial [Oryza sativa Japonica Group]	47.23	1	14	14	56
115464649	Os05g0494200 [Oryza sativa Japonica Group]	47.22	1	5	5	12
115444553	Os02g0175600 [Oryza sativa Japonica Group]	47.22	1	2	6	27
115465079	Os05g0533100, partial [Oryza sativa Japonica Group]	47.2	2	11	13	149
297599584	Os02g0612000, partial [Oryza sativa Japonica Group]	47.19	1	2	2	9
115445203	Os02g0234500 [Oryza sativa Japonica Group]	47.19	2	22	23	75
115434790	Os01g0172400 [Oryza sativa Japonica Group]	47.17	3	29	34	117
115441943	Os01g0924900 [Oryza sativa Japonica Group]	47.15	1	22	22	66
115455455	Os03g0757900 [Oryza sativa Japonica Group]	47.08	3	3	18	41
115466188	Os06g0130900 [Oryza sativa Japonica Group]	47.06	4	3	7	40
115460338	Os04g0602100 [Oryza sativa Japonica Group]	47.03	1	17	17	77
115476914	Os08g0478800 [Oryza sativa Japonica Group]	46.99	1	13	28	91
115435820	Os01g0265100 [Oryza sativa Japonica Group]	46.96	6	8	8	51
115441861	Os01g0919400, partial [Oryza sativa Japonica Group]	46.94	1	4	4	17
115464307	Os05g0459900 [Oryza sativa Japonica Group]	46.9	1	2	7	33
115452485	Os03g0298400 [Oryza sativa Japonica Group]	46.89	1	4	20	61
297720473	Os01g0791150 [Oryza sativa Japonica Group]	46.86	1	1	11	682
297608344	Os08g0288200, partial [Oryza sativa Japonica Group]	46.86	1	22	23	99
115452651	Os03g0313000 [Oryza sativa Japonica Group]	46.82	1	8	8	23
115465357	Os05g0556100 [Oryza sativa Japonica Group]	46.8	1	28	29	73
11466766	ribosomal protein S16 [Oryza sativa Japonica Group]	46.77	1	2	3	7
115472485	Os07g0529600 [Oryza sativa Japonica Group]	46.76	1	12	12	158
115461046	Os04g0657500 [Oryza sativa Japonica Group]	46.75	1	19	19	63
115436118	Os01g0300200 [Oryza sativa Japonica Group]	46.71	1	23	23	83
115440559	Os01g0805300 [Oryza sativa Japonica Group]	46.69	1	11	11	55
115474241	Os07g0691800 [Oryza sativa Japonica Group]	46.65	1	3	19	61
115469470	Os06g0671900 [Oryza sativa Japonica Group]	46.65	1	3	16	82
188575486	elongation factor Tu [Xanthomonas oryzae pv. oryzae PXO99A]	46.61	1	10	14	67
297600362	Os03g0158200, partial [Oryza sativa Japonica Group]	46.59	1	4	4	10
115455471	Os03g0758800 [Oryza sativa Japonica Group]	46.58	1	2	7	43
115469028	Os06g0625500 [Oryza sativa Japonica Group]	46.55	1	6	7	59
115434226	Os01g0120800 [Oryza sativa Japonica Group]	46.55	1	43	43	115
115484365	Os11g0168200 [Oryza sativa Japonica Group]	46.53	2	20	20	135
115459032	Os04g0482000 [Oryza sativa Japonica Group]	46.52	1	8	9	33
115435020	Os01g0191100 [Oryza sativa Japonica Group]	46.49	1	3	3	10
11466828	ribosomal protein S3 [Oryza sativa Japonica Group]	46.44	1	16	16	61
115449101	Os02g0785800 [Oryza sativa Japonica Group]	46.43	1	3	5	36
115461679	Os05g0110300 [Oryza sativa Japonica Group]	46.42	1	12	13	61
297598267	Os01g0935600 [Oryza sativa Japonica Group]	46.41	1	8	8	15
115479691	Os09g0471100 [Oryza sativa Japonica Group]	46.39	1	14	14	45
115487694	Os12g0189400 [Oryza sativa Japonica Group]	46.31	2	7	7	56
115441963	Os01g0926300 [Oryza sativa Japonica Group]	46.3	1	19	19	67
115461158	Os04g0665700 [Oryza sativa Japonica Group]	46.28	1	10	11	26
115452629	Os03g0310400 [Oryza sativa Japonica Group]	46.27	1	11	11	26
297727733	Os10g0503800 [Oryza sativa Japonica Group]	46.15	1	6	6	23
115466024	Os06g0115300 [Oryza sativa Japonica Group]	46.15	1	4	5	24
115441753	Os01g0910900 [Oryza sativa Japonica Group]	46.15	1	5	5	12
115451067	Os03g0175600 [Oryza sativa Japonica Group]	46.13	1	13	13	50
115448605	Os02g0741500 [Oryza sativa Japonica Group]	46.11	1	25	25	42
115471985	Os07g0467500 [Oryza sativa Japonica Group]	46.1	1	9	9	20
297602104	Os04g0137500, partial [Oryza sativa Japonica Group]	46.08	2	4	4	12
115452847	Os03g0333400 [Oryza sativa Japonica Group]	46.06	1	6	6	61
115459134	Os04g0490800 [Oryza sativa Japonica Group]	46.03	2	17	18	208
297725771	Os07g0549700 [Oryza sativa Japonica Group]	46.02	1	6	6	22
297600051	Os02g0800000, partial [Oryza sativa Japonica Group]	46.02	1	7	7	23
115479725	Os09g0474300 [Oryza sativa Japonica Group]	46.02	1	12	29	128
115453465	Os03g0406200 [Oryza sativa Japonica Group]	46.02	1	5	8	38
115452457	Os03g0296400 [Oryza sativa Japonica Group]	46.02	2	16	16	56
115456239	Os03g0820500 [Oryza sativa Japonica Group]	46	1	4	4	8
115452937	Os03g0341100 [Oryza sativa Japonica Group]	45.99	1	5	8	18
297596480	Os01g0260700 [Oryza sativa Japonica Group]	45.97	1	14	14	48
115479433	Os09g0446800 [Oryza sativa Japonica Group]	45.97	1	28	28	117
115448975	Os02g0773300 [Oryza sativa Japonica Group]	45.97	1	15	16	40
115465163	Os05g0540300 [Oryza sativa Japonica Group]	45.96	1	23	26	65
115455699	Os03g0780500 [Oryza sativa Japonica Group]	45.91	1	7	7	30
115461639	Os05g0106600 [Oryza sativa Japonica Group]	45.89	2	1	14	143
297720927	Os02g0173900, partial [Oryza sativa Japonica Group]	45.87	1	8	9	20
115435220	Os01g0210500 [Oryza sativa Japonica Group]	45.87	1	7	7	20
115461935	Os05g0134400 [Oryza sativa Japonica Group]	45.85	1	7	7	23
115435974	Os01g0279100 [Oryza sativa Japonica Group]	45.83	1	20	20	85
115456627	Os03g0851300 [Oryza sativa Japonica Group]	45.82	1	21	21	52
115452127	Os03g0267300 [Oryza sativa Japonica Group]	45.81	1	17	17	207
11466853	NADH dehydrogenase subunit 7 [Oryza sativa Japonica Group]	45.8	2	16	16	60
115452579	Os03g0306800 [Oryza sativa Japonica Group]	45.8	1	6	6	17
115470953	Os07g0187300 [Oryza sativa Japonica Group]	45.78	1	13	13	38
115446557	Os02g0539600 [Oryza sativa Japonica Group]	45.77	2	15	15	25
115476062	Os08g0359000 [Oryza sativa Japonica Group]	45.76	1	12	12	55
115462609	Os05g0208000 [Oryza sativa Japonica Group]	45.75	1	6	13	104
115485513	Os11g0482000 [Oryza sativa Japonica Group]	45.73	2	10	10	63
115465125	Os05g0536200 [Oryza sativa Japonica Group]	45.71	1	10	11	71
115434904	Os01g0180800 [Oryza sativa Japonica Group]	45.68	1	27	36	142
115454007	Os03g0596900 [Oryza sativa Japonica Group]	45.66	1	36	36	117
115438554	Os01g0614700 [Oryza sativa Japonica Group]	45.65	1	8	8	20
297608399	Os08g0320400, partial [Oryza sativa Japonica Group]	45.63	1	3	4	14
115470118	Os06g0730800 [Oryza sativa Japonica Group]	45.6	1	7	7	17
11466825	ribosomal protein S8 [Oryza sativa Japonica Group]	45.59	1	6	6	22
115468452	Os06g0548000 [Oryza sativa Japonica Group]	45.57	2	10	18	69
115446249	Os02g0503400 [Oryza sativa Japonica Group]	45.53	3	8	8	34
297727253	Os09g0567350 [Oryza sativa Japonica Group]	45.45	1	17	17	78
297725585	Os07g0409200 [Oryza sativa Japonica Group]	45.45	1	3	3	10
297721329	Os02g0564200 [Oryza sativa Japonica Group]	45.45	1	3	3	4
115474515	Os08g0116500 [Oryza sativa Japonica Group]	45.45	1	2	2	11
115440961	Os01g0840700 [Oryza sativa Japonica Group]	45.45	1	2	7	27
115440075	Os01g0760600 [Oryza sativa Japonica Group]	45.43	1	19	19	68
115469764	Os06g0701100 [Oryza sativa Japonica Group]	45.41	2	3	21	154
115480834	Os10g0100700 [Oryza sativa Japonica Group]	45.37	1	3	15	123
115435008	Os01g0190000 [Oryza sativa Japonica Group]	45.37	1	14	14	31
297610525	Os10g0430200 [Oryza sativa Japonica Group]	45.36	2	11	11	70
115458432	Os04g0430100 [Oryza sativa Japonica Group]	45.36	1	3	8	46
115436038	Os01g0286600 [Oryza sativa Japonica Group]	45.34	2	18	18	48
115466388	Os06g0146300, partial [Oryza sativa Japonica Group]	45.29	1	8	8	22
115468200	Os06g0498400, partial [Oryza sativa Japonica Group]	45.26	1	58	58	181
115453971	Os03g0592500 [Oryza sativa Japonica Group]	45.25	1	5	8	754
115468134	Os06g0486800 [Oryza sativa Japonica Group]	45.21	1	16	21	92
115437448	Os01g0550000 [Oryza sativa Japonica Group]	45.14	2	17	17	78
297610744	Os10g0503700 [Oryza sativa Japonica Group]	45.11	1	9	18	69
115451055	Os03g0174500 [Oryza sativa Japonica Group]	45.08	1	16	18	45
115446015	Os02g0460200 [Oryza sativa Japonica Group]	45.08	1	4	4	11
115455879	Os03g0794500 [Oryza sativa Japonica Group]	45.01	3	11	15	66
115470799	Os07g0172500 [Oryza sativa Japonica Group]	45	1	6	6	12
115483853	Os11g0116400 [Oryza sativa Japonica Group]	44.98	2	9	9	29
115480049	Os09g0507800 [Oryza sativa Japonica Group]	44.96	1	8	15	70
115446571	Os02g0541700 [Oryza sativa Japonica Group]	44.93	1	4	4	11
297727905	Os11g0115466 [Oryza sativa Japonica Group]	44.92	2	3	4	27
297605116	Os06g0132400, partial [Oryza sativa Japonica Group]	44.9	1	17	17	61
115488790	Os12g0514500 [Oryza sativa Japonica Group]	44.88	1	28	36	115
115464481	Os05g0477300 [Oryza sativa Japonica Group]	44.85	1	1	4	13
115474739	Os08g0139200 [Oryza sativa Japonica Group]	44.83	1	7	8	18
115441829	Os01g0916400 [Oryza sativa Japonica Group]	44.81	1	18	18	78
115468394	Os06g0538000 [Oryza sativa Japonica Group]	44.8	2	26	26	76
11466822	ribosomal protein S11 [Oryza sativa Japonica Group]	44.76	1	5	5	14
297604251	Os05g0314100 [Oryza sativa Japonica Group]	44.76	2	4	4	16
115439637	Os01g0721900 [Oryza sativa Japonica Group]	44.74	1	16	18	71
115488938	Os12g0541500 [Oryza sativa Japonica Group]	44.7	1	47	47	303
115474191	Os07g0687500 [Oryza sativa Japonica Group]	44.7	1	11	11	41
115442401	Os01g0962600 [Oryza sativa Japonica Group]	44.69	1	3	8	31
115470141	Os07g0100200 [Oryza sativa Japonica Group]	44.65	1	1	15	130
297722587	Os03g0773150 [Oryza sativa Japonica Group]	44.64	2	4	4	12
297600761	Os03g0289400 [Oryza sativa Japonica Group]	44.59	1	5	5	16
115480403	Os09g0538200 [Oryza sativa Japonica Group]	44.58	1	4	11	26
115435022	Os01g0191200 [Oryza sativa Japonica Group]	44.55	5	14	15	95
115465886	Os06g0103500 [Oryza sativa Japonica Group]	44.54	1	28	28	91
115460466	Os04g0610800 [Oryza sativa Japonica Group]	44.52	2	15	15	51
115460866	Os04g0639300, partial [Oryza sativa Japonica Group]	44.51	1	7	7	20
115474273	Os07g0694000 [Oryza sativa Japonica Group]	44.48	7	20	23	64
115435934	Os01g0276100 [Oryza sativa Japonica Group]	44.48	1	15	15	69
297728415	Os11g0532750, partial [Oryza sativa Japonica Group]	44.44	1	1	8	1921
297600966	Os03g0366000 [Oryza sativa Japonica Group]	44.44	1	3	4	15
115469408	Os06g0665100 [Oryza sativa Japonica Group]	44.44	2	11	11	29
115467998	Os06g0356700 [Oryza sativa Japonica Group]	44.44	1	2	2	7
115464035	Os05g0429400 [Oryza sativa Japonica Group]	44.44	1	16	24	74
115456077	Os03g0806900 [Oryza sativa Japonica Group]	44.44	1	5	6	20
115448483	Os02g0731600, partial [Oryza sativa Japonica Group]	44.44	1	6	7	48
115444197	Os02g0146600 [Oryza sativa Japonica Group]	44.44	2	2	20	148
115453089	Os03g0358100 [Oryza sativa Japonica Group]	44.38	1	7	7	22
115474481	Os08g0113100 [Oryza sativa Japonica Group]	44.35	1	13	13	45
115458068	Os04g0388900 [Oryza sativa Japonica Group]	44.33	2	5	5	14
297720261	Os01g0662200, partial [Oryza sativa Japonica Group]	44.3	1	3	8	94
115466010	Os06g0114500 [Oryza sativa Japonica Group]	44.3	1	4	4	17
115463659	Os05g0388500 [Oryza sativa Japonica Group]	44.29	1	17	18	136
115439869	Os01g0742500 [Oryza sativa Japonica Group]	44.27	1	17	19	84
188575644	hypothetical protein PXO_04812 [Xanthomonas oryzae pv. oryzae PXO99A]	44.26	1	3	3	4
115453873	Os03g0576700 [Oryza sativa Japonica Group]	44.23	1	3	10	55
115458140	Os04g0398300, partial [Oryza sativa Japonica Group]	44.18	1	11	12	48
115456135	Os03g0811100 [Oryza sativa Japonica Group]	44.16	1	32	32	79
115449209	Os02g0795300 [Oryza sativa Japonica Group]	44.11	1	4	13	24
115441087	Os01g0851700 [Oryza sativa Japonica Group]	44.11	1	33	33	133
297603343	Os04g0613600 [Oryza sativa Japonica Group]	44.1	3	3	8	31
115464313	Os05g0460500 [Oryza sativa Japonica Group]	44.07	1	1	6	109
115486187	Os11g0603200 [Oryza sativa Japonica Group]	44.06	1	25	25	66
115461611	Os05g0104800 [Oryza sativa Japonica Group]	44.01	1	11	11	30
115445275	Os02g0244700 [Oryza sativa Japonica Group]	44.01	2	27	43	144
115451211	Os03g0187000 [Oryza sativa Japonica Group]	43.97	1	8	8	12
115468818	Os06g0602600 [Oryza sativa Japonica Group]	43.94	1	2	8	29
115467434	Os06g0256500 [Oryza sativa Japonica Group]	43.92	1	6	20	95
115450485	Os03g0128800 [Oryza sativa Japonica Group]	43.92	1	12	12	35
297595923	Os01g0111100 [Oryza sativa Japonica Group]	43.88	1	11	11	51
115441203	Os01g0862300 [Oryza sativa Japonica Group]	43.86	1	16	17	36
188575499	30S ribosomal protein S17 [Xanthomonas oryzae pv. oryzae PXO99A]	43.82	1	3	4	6
115466028	Os06g0115500 [Oryza sativa Japonica Group]	43.75	1	2	9	46
115449323	Os02g0805200 [Oryza sativa Japonica Group]	43.73	1	12	12	31
115477483	Os08g0532200 [Oryza sativa Japonica Group]	43.72	2	18	18	145
115466896	Os06g0194900 [Oryza sativa Japonica Group]	43.69	1	24	30	109
115453619	Os03g0426900 [Oryza sativa Japonica Group]	43.66	1	36	40	164
115439953	Os01g0750800 [Oryza sativa Japonica Group]	43.66	2	3	3	9
115488718	Os12g0507500 [Oryza sativa Japonica Group]	43.64	1	3	3	11
115463615	Os05g0382600, partial [Oryza sativa Japonica Group]	43.62	1	7	7	19
115440757	Os01g0823300 [Oryza sativa Japonica Group]	43.61	1	1	4	12
115476972	Os08g0484500 [Oryza sativa Japonica Group]	43.56	1	16	20	56
297728773	Os12g0105950, partial [Oryza sativa Japonica Group]	43.55	1	1	13	47
115445753	Os02g0313400, partial [Oryza sativa Japonica Group]	43.54	1	11	12	36
297721539	Os02g0704800, partial [Oryza sativa Japonica Group]	43.53	1	2	2	10
115461160	Os04g0665800 [Oryza sativa Japonica Group]	43.52	1	12	12	45
115487608	Os12g0175500 [Oryza sativa Japonica Group]	43.51	1	10	10	56
115480295	Os09g0529100 [Oryza sativa Japonica Group]	43.49	1	8	10	31
115439513	Os01g0710000 [Oryza sativa Japonica Group]	43.49	1	14	14	61
297728247	Os11g0300400, partial [Oryza sativa Japonica Group]	43.48	1	1	1	1
297606919	Os07g0224000 [Oryza sativa Japonica Group]	43.48	2	2	10	30
115444549	Os02g0175400 [Oryza sativa Japonica Group]	43.48	1	7	26	111
115461408	Os04g0683700 [Oryza sativa Japonica Group]	43.44	1	19	19	62
297604928	Os05g0566600 [Oryza sativa Japonica Group]	43.4	2	3	5	12
115447981	Os02g0686400 [Oryza sativa Japonica Group]	43.35	1	21	22	66
115439933	Os01g0749200 [Oryza sativa Japonica Group]	43.35	1	9	9	42
115452845	Os03g0333300 [Oryza sativa Japonica Group]	43.33	1	3	14	41
297601224	Os03g0579300, partial [Oryza sativa Japonica Group]	43.3	1	1	4	57
115464745	Os05g0501700 [Oryza sativa Japonica Group]	43.28	1	5	8	34
115475541	Os08g0248800 [Oryza sativa Japonica Group]	43.25	2	16	17	36
115468824	Os06g0603000 [Oryza sativa Japonica Group]	43.25	1	12	12	27
297596194	Os01g0174900 [Oryza sativa Japonica Group]	43.24	1	2	7	19
194033219	ORFB protein (mitochondrion) [Oryza sativa Japonica Group]	43.23	2	8	8	24
115448323	Os02g0718900 [Oryza sativa Japonica Group]	43.19	1	7	16	197
115463261	Os05g0334400 [Oryza sativa Japonica Group]	43.18	1	18	18	81
115478398	Os09g0294000 [Oryza sativa Japonica Group]	43.17	2	28	39	97
115467372	Os06g0247800 [Oryza sativa Japonica Group]	43.14	2	25	38	94
115444005	Os02g0130100 [Oryza sativa Japonica Group]	43.14	1	9	9	30
115454985	Os03g0719300 [Oryza sativa Japonica Group]	43.1	1	21	21	49
115448639	Os02g0744000 [Oryza sativa Japonica Group]	43.09	1	9	9	40
297600386	Os03g0167100 [Oryza sativa Japonica Group]	43.08	1	4	4	18
115462145	Os05g0151300 [Oryza sativa Japonica Group]	43.08	1	11	11	26
115481822	Os10g0390500 [Oryza sativa Japonica Group]	43.06	2	18	19	60
188574765	chaperonin GroEL [Xanthomonas oryzae pv. oryzae PXO99A]	43.04	1	20	20	58
115489194	Os12g0571200 [Oryza sativa Japonica Group]	43.01	1	4	4	12
115444791	Os02g0194100 [Oryza sativa Japonica Group]	43.01	1	2	15	42
115463181	Os05g0320700 [Oryza sativa Japonica Group]	43	6	18	18	37
115457852	Os04g0349500 [Oryza sativa Japonica Group]	42.99	1	3	10	50
297610214	Os10g0194200, partial [Oryza sativa Japonica Group]	42.98	2	14	14	42
297601604	Os03g0722600 [Oryza sativa Japonica Group]	42.98	2	14	14	42
115470733	Os07g0165000, partial [Oryza sativa Japonica Group]	42.97	1	14	14	43
115443809	Os02g0117100 [Oryza sativa Japonica Group]	42.97	1	15	15	51
115453025	Os03g0350300 [Oryza sativa Japonica Group]	42.96	1	5	22	55
115447561	Os02g0643500 [Oryza sativa Japonica Group]	42.96	1	8	8	66
115454773	Os03g0699300 [Oryza sativa Japonica Group]	42.94	1	16	18	52
115461739	Os05g0116000 [Oryza sativa Japonica Group]	42.9	2	12	12	58
297724279	Os05g0536400, partial [Oryza sativa Japonica Group]	42.86	1	3	3	12
115448989	Os02g0774300 [Oryza sativa Japonica Group]	42.86	1	10	27	134
115434496	Os01g0144700 [Oryza sativa Japonica Group]	42.86	1	3	3	4
115457630	Os04g0304200, partial [Oryza sativa Japonica Group]	42.8	1	26	29	86
115444173	Os02g0143100 [Oryza sativa Japonica Group]	42.79	1	12	17	88
115479135	Os09g0413100 [Oryza sativa Japonica Group]	42.77	1	7	7	15
115443887	Os02g0122000 [Oryza sativa Japonica Group]	42.76	1	7	7	12
115462265	Os05g0163000 [Oryza sativa Japonica Group]	42.74	2	24	24	76
115477805	Os08g0558900 [Oryza sativa Japonica Group]	42.7	1	5	6	27
115437210	Os01g0530400 [Oryza sativa Japonica Group]	42.7	1	2	7	23
297727019	Os09g0461800 [Oryza sativa Japonica Group]	42.68	1	10	10	22
115474063	Os07g0677400 [Oryza sativa Japonica Group]	42.68	1	9	10	28
115474139	Os07g0684000 [Oryza sativa Japonica Group]	42.65	1	4	9	24
297597666	Os01g0764900, partial [Oryza sativa Japonica Group]	42.64	1	14	14	44
115470307	Os07g0114400 [Oryza sativa Japonica Group]	42.64	1	4	12	24
115468870	Os06g0607800 [Oryza sativa Japonica Group]	42.64	1	2	14	37
115474235	Os07g0691200 [Oryza sativa Japonica Group]	42.6	1	36	36	147
115450595	Os03g0136900 [Oryza sativa Japonica Group]	42.6	3	37	37	142
115443751	Os02g0111700 [Oryza sativa Japonica Group]	42.55	2	1	5	17
115476198	Os08g0382400 [Oryza sativa Japonica Group]	42.49	1	17	17	88
115468042	Os06g0472000 [Oryza sativa Japonica Group]	42.45	1	6	6	15
115441607	Os01g0896800 [Oryza sativa Japonica Group]	42.43	1	16	16	117
115443639	Os02g0102700 [Oryza sativa Japonica Group]	42.42	1	4	4	19
115448905	Os02g0767500 [Oryza sativa Japonica Group]	42.39	3	3	15	91
115450215	Os03g0109500 [Oryza sativa Japonica Group]	42.36	1	3	8	24
11466793	ATP synthase CF1 epsilon subunit [Oryza sativa Japonica Group]	42.34	1	3	4	58
115453811	Os03g0566800 [Oryza sativa Japonica Group]	42.33	3	17	20	69
115439405	Os01g0700000 [Oryza sativa Japonica Group]	42.31	1	9	9	23
115477976	Os09g0115400 [Oryza sativa Japonica Group]	42.3	1	21	25	91
115464123	Os05g0438800 [Oryza sativa Japonica Group]	42.29	1	8	13	93
115461036	Os04g0656100 [Oryza sativa Japonica Group]	42.27	1	23	40	255
115489492	Os12g0607100 [Oryza sativa Japonica Group]	42.24	2	16	16	44
115465131	Os05g0536900 [Oryza sativa Japonica Group]	42.23	1	1	8	23
115472631	Os07g0545300 [Oryza sativa Japonica Group]	42.22	3	3	6	30
297725447	Os07g0188233 [Oryza sativa Japonica Group]	42.2	1	8	8	39
115448201	Os02g0708100 [Oryza sativa Japonica Group]	42.2	1	16	16	49
115439983	Os01g0753100 [Oryza sativa Japonica Group]	42.19	1	13	13	36
297723323	Os04g0531750 [Oryza sativa Japonica Group]	42.16	2	3	8	13
297721689	Os02g0815001 [Oryza sativa Japonica Group]	42.11	1	1	5	17
115472785	Os07g0562700 [Oryza sativa Japonica Group]	42.11	1	8	9	156
115488436	Os12g0443500 [Oryza sativa Japonica Group]	42.08	3	1	16	35
115477461	Os08g0530400 [Oryza sativa Japonica Group]	42.07	2	17	17	43
115475992	Os08g0342400, partial [Oryza sativa Japonica Group]	42.07	1	20	31	74
297609103	Os09g0249900, partial [Oryza sativa Japonica Group]	42.03	1	10	10	55
115477843	Os08g0562100 [Oryza sativa Japonica Group]	42.03	1	18	18	87
115465151	Os05g0539700 [Oryza sativa Japonica Group]	42.03	1	15	16	58
115456053	Os03g0805300 [Oryza sativa Japonica Group]	42.02	1	3	9	26
297601716	Os03g0758100 [Oryza sativa Japonica Group]	41.96	1	22	22	68
115489574	Os12g0615400 [Oryza sativa Japonica Group]	41.95	1	13	13	101
297607988	Os08g0154700 [Oryza sativa Japonica Group]	41.94	1	3	3	8
115465467	Os05g0564400 [Oryza sativa Japonica Group]	41.94	3	2	9	20
115470493	Os07g0134800 [Oryza sativa Japonica Group]	41.9	1	21	21	81
115482342	Os10g0457600 [Oryza sativa Japonica Group]	41.87	1	15	15	45
297601423	Os03g0659300 [Oryza sativa Japonica Group]	41.84	1	4	4	21
115459338	Os04g0508200 [Oryza sativa Japonica Group]	41.84	1	14	20	66
297601669	Os03g0744600 [Oryza sativa Japonica Group]	41.83	1	8	8	30
115484239	Os11g0153700 [Oryza sativa Japonica Group]	41.83	1	21	22	77
115468882	Os06g0608500 [Oryza sativa Japonica Group]	41.82	1	6	8	14
115445891	Os02g0332200 [Oryza sativa Japonica Group]	41.76	2	20	20	51
115474005	Os07g0671800, partial [Oryza sativa Japonica Group]	41.75	1	11	11	34
115461074	Os04g0659500 [Oryza sativa Japonica Group]	41.74	1	8	10	22
115453075	Os03g0355900 [Oryza sativa Japonica Group]	41.74	1	10	10	33
115467944	Os06g0342200 [Oryza sativa Japonica Group]	41.67	1	6	8	27
115453693	Os03g0438100 [Oryza sativa Japonica Group]	41.67	1	10	10	30
115456930	Os04g0119400 [Oryza sativa Japonica Group]	41.65	2	17	17	45
115451513	Os03g0212700 [Oryza sativa Japonica Group]	41.65	1	20	20	99
115442403	Os01g0962700 [Oryza sativa Japonica Group]	41.64	2	9	12	48
297605331	Os06g0186900 [Oryza sativa Japonica Group]	41.6	1	18	18	38
115479005	Os09g0394900 [Oryza sativa Japonica Group]	41.59	1	13	13	27
115438617	Os01g0618100 [Oryza sativa Japonica Group]	41.57	1	13	14	45
115476474	Os08g0424500 [Oryza sativa Japonica Group]	41.55	1	14	15	53
115456393	Os03g0831800 [Oryza sativa Japonica Group]	41.53	1	8	11	25
115465267	Os05g0549100 [Oryza sativa Japonica Group]	41.5	1	23	23	66
115476562	Os08g0434100 [Oryza sativa Japonica Group]	41.48	1	8	8	21
115445047	Os02g0218200 [Oryza sativa Japonica Group]	41.46	1	32	33	120
115459540	Os04g0527800 [Oryza sativa Japonica Group]	41.42	1	11	11	22
115475824	Os08g0308100 [Oryza sativa Japonica Group]	41.41	2	12	12	33
115433990	Os01g0102900 [Oryza sativa Japonica Group]	41.41	1	3	3	17
115471711	Os07g0413800 [Oryza sativa Japonica Group]	41.4	2	9	9	13
115471321	Os07g0239400 [Oryza sativa Japonica Group]	41.4	4	1	11	36
115461214	Os04g0669800 [Oryza sativa Japonica Group]	41.4	1	15	15	40
115470709	Os07g0163500, partial [Oryza sativa Japonica Group]	41.38	1	15	15	35
297600196	Os03g0105600 [Oryza sativa Japonica Group]	41.35	1	2	4	18
297599567	Os02g0606100, partial [Oryza sativa Japonica Group]	41.3	1	6	6	13
115482810	Os10g0503500 [Oryza sativa Japonica Group]	41.29	1	24	24	80
115480447	Os09g0541900 [Oryza sativa Japonica Group]	41.27	1	8	19	46
115483236	Os10g0545700 [Oryza sativa Japonica Group]	41.25	2	7	7	14
115435706	Os01g0253300 [Oryza sativa Japonica Group]	41.25	1	12	17	48
115477954	Os09g0110400 [Oryza sativa Japonica Group]	41.21	1	10	10	23
297612110	Os11g0592700, partial [Oryza sativa Japonica Group]	41.18	1	3	3	6
115456349	Os03g0828100 [Oryza sativa Japonica Group]	41.18	1	7	8	45
115449641	Os02g0816800 [Oryza sativa Japonica Group]	41.18	2	16	16	55
115443785	Os02g0115600 [Oryza sativa Japonica Group]	41.18	1	30	30	72
115441775	Os01g0913000 [Oryza sativa Japonica Group]	41.18	1	7	7	42
115450109	Os03g0101600 [Oryza sativa Japonica Group]	41.16	1	12	12	36
297721839	Os03g0176600 [Oryza sativa Japonica Group]	41.13	1	8	8	24
115470553	Os07g0143000 [Oryza sativa Japonica Group]	41.11	2	12	14	62
115461693	Os05g0111200 [Oryza sativa Japonica Group]	41.1	1	7	7	17
115448843	Os02g0762100 [Oryza sativa Japonica Group]	41.07	1	6	7	18
115483466	Os10g0563600 [Oryza sativa Japonica Group]	41.06	1	8	9	62
115463803	Os05g0404200 [Oryza sativa Japonica Group]	41.05	1	9	9	37
297604962	Os05g0580000 [Oryza sativa Japonica Group]	41.04	1	19	19	48
115434012	Os01g0104400 [Oryza sativa Japonica Group]	41.04	1	7	10	47
115474909	Os08g0161700 [Oryza sativa Japonica Group]	41.03	1	5	5	18
115436372	Os01g0338600 [Oryza sativa Japonica Group]	40.99	1	10	10	44
115454645	Os03g0685000 [Oryza sativa Japonica Group]	40.98	1	5	5	13
115436616	Os01g0372700 [Oryza sativa Japonica Group]	40.97	1	25	25	100
297612744	Os12g0169400 [Oryza sativa Japonica Group]	40.96	2	15	15	53
297602611	Os04g0390000, partial [Oryza sativa Japonica Group]	40.96	1	25	35	114
115451919	Os03g0249400 [Oryza sativa Japonica Group]	40.94	1	1	6	39
115447507	Os02g0638300 [Oryza sativa Japonica Group]	40.94	1	6	6	39
188576350	50S ribosomal protein L9 [Xanthomonas oryzae pv. oryzae PXO99A]	40.94	1	5	5	6
115463469	Os05g0367000 [Oryza sativa Japonica Group]	40.91	1	5	5	15
115485775	Os11g0538900 [Oryza sativa Japonica Group]	40.89	1	2	15	48
115463343	Os05g0349500 [Oryza sativa Japonica Group]	40.89	1	19	19	66
115457342	Os04g0223300 [Oryza sativa Japonica Group]	40.89	1	9	13	91
115478779	Os09g0361400 [Oryza sativa Japonica Group]	40.88	1	10	10	46
115448029	Os02g0690800 [Oryza sativa Japonica Group]	40.86	1	16	16	42
115477813	Os08g0559400 [Oryza sativa Japonica Group]	40.85	1	7	7	20
115454415	Os03g0656100, partial [Oryza sativa Japonica Group]	40.85	1	5	5	18
115447473	Os02g0634900 [Oryza sativa Japonica Group]	40.85	1	2	9	26
297596073	Os01g0138900 [Oryza sativa Japonica Group]	40.81	1	13	13	25
115487678	Os12g0183300 [Oryza sativa Japonica Group]	40.78	1	14	14	38
115458184	Os04g0402100 [Oryza sativa Japonica Group]	40.78	1	23	23	82
115478801	Os09g0363700 [Oryza sativa Japonica Group]	40.77	1	4	4	11
115481970	Os10g0410600 [Oryza sativa Japonica Group]	40.76	1	4	9	23
115467830	Os06g0320700 [Oryza sativa Japonica Group]	40.73	2	24	24	65
115452819	Os03g0331600 [Oryza sativa Japonica Group]	40.69	1	6	6	26
11466780	ribosomal protein S2 [Oryza sativa Japonica Group]	40.68	1	10	10	37
115457484	Os04g0270200 [Oryza sativa Japonica Group]	40.67	2	8	8	24
115471033	Os07g0195100, partial [Oryza sativa Japonica Group]	40.66	3	5	11	37
115449677	Os02g0818000, partial [Oryza sativa Japonica Group]	40.64	1	7	7	19
115477376	Os08g0524000 [Oryza sativa Japonica Group]	40.63	1	8	8	12
115453295	Os03g0383800, partial [Oryza sativa Japonica Group]	40.63	2	10	10	36
115434592	Os01g0153400, partial [Oryza sativa Japonica Group]	40.63	1	16	16	48
115483600	Os10g0573400 [Oryza sativa Japonica Group]	40.57	1	6	6	13
194033258	NADH dehydrogenase subunit 9 (mitochondrion) [Oryza sativa Japonica Group]	40.53	1	9	9	28
115452153	Os03g0269100 [Oryza sativa Japonica Group]	40.52	1	9	11	19
115445217	Os02g0236000 [Oryza sativa Japonica Group]	40.51	2	8	16	60
115454109	Os03g0611200 [Oryza sativa Japonica Group]	40.49	1	14	14	55
115450395	Os03g0122200 [Oryza sativa Japonica Group]	40.48	1	9	9	42
115480733	Os09g0567300 [Oryza sativa Japonica Group]	40.46	1	11	19	109
115446695	Os02g0556100 [Oryza sativa Japonica Group]	40.41	1	11	11	27
115456900	Os04g0117100 [Oryza sativa Japonica Group]	40.38	1	2	2	5
115456475	Os03g0838900 [Oryza sativa Japonica Group]	40.37	1	7	7	17
115479659	Os09g0467200 [Oryza sativa Japonica Group]	40.36	1	9	9	49
115470849	Os07g0176900 [Oryza sativa Japonica Group]	40.36	1	9	9	93
115455105	Os03g0729200 [Oryza sativa Japonica Group]	40.31	1	8	8	25
115451599	Os03g0219300 [Oryza sativa Japonica Group]	40.31	1	9	15	42
115443643	Os02g0102900 [Oryza sativa Japonica Group]	40.3	1	11	23	120
115474365	Os08g0104600 [Oryza sativa Japonica Group]	40.29	1	4	4	455
115477326	Os08g0519400 [Oryza sativa Japonica Group]	40.27	2	22	22	48
115457372	Os04g0227500 [Oryza sativa Japonica Group]	40.27	1	10	10	46
115465623	Os05g0578000 [Oryza sativa Japonica Group]	40.22	1	8	8	17
297724655	Os06g0245800 [Oryza sativa Japonica Group]	40.18	1	14	14	49
115445207	Os02g0234800 [Oryza sativa Japonica Group]	40.14	1	11	11	25
115453023	Os03g0350100, partial [Oryza sativa Japonica Group]	40.11	1	3	20	46
115448199	Os02g0707900 [Oryza sativa Japonica Group]	40.11	1	6	6	14
115442127	Os01g0938900 [Oryza sativa Japonica Group]	40.1	1	5	8	34
115436500	Os01g0357100 [Oryza sativa Japonica Group]	40.07	1	10	22	90
115446411	Os02g0523500 [Oryza sativa Japonica Group]	40.06	2	36	36	100
115461348	Os04g0678700 [Oryza sativa Japonica Group]	40.05	1	19	19	40
115473357	Os07g0616600 [Oryza sativa Japonica Group]	40	1	11	11	77
115453489	Os03g0410900 [Oryza sativa Japonica Group]	40	1	2	3	16
115440541	Os01g0803200 [Oryza sativa Japonica Group]	40	1	8	8	27
115474869	Os08g0157500 [Oryza sativa Japonica Group]	39.95	1	13	13	34
297598314	Os01g0946500 [Oryza sativa Japonica Group]	39.94	2	9	9	34
115454593	Os03g0679700 [Oryza sativa Japonica Group]	39.91	1	22	23	86
115468634	Os06g0571400 [Oryza sativa Japonica Group]	39.9	1	7	15	130
115445357	Os02g0254700, partial [Oryza sativa Japonica Group]	39.9	1	6	7	20
115436368	Os01g0338000 [Oryza sativa Japonica Group]	39.9	2	3	7	18
115462177	Os05g0155100 [Oryza sativa Japonica Group]	39.89	1	6	7	23
115452503	Os03g0299900 [Oryza sativa Japonica Group]	39.87	1	15	16	87
115478418	Os09g0297100 [Oryza sativa Japonica Group]	39.86	3	5	6	11
115439653	Os01g0723200 [Oryza sativa Japonica Group]	39.86	1	3	5	17
115454413	Os03g0655700 [Oryza sativa Japonica Group]	39.85	1	12	13	44
115453243	Os03g0376800 [Oryza sativa Japonica Group]	39.85	1	17	17	35
115466228	Os06g0134000 [Oryza sativa Japonica Group]	39.84	1	3	6	26
115469824	Os06g0704700 [Oryza sativa Japonica Group]	39.81	1	23	23	68
115474565	Os08g0120500 [Oryza sativa Japonica Group]	39.8	1	22	25	70
115435028	Os01g0191500 [Oryza sativa Japonica Group]	39.8	1	18	18	85
115465801	Os05g0593100 [Oryza sativa Japonica Group]	39.79	2	18	18	48
115436652	Os01g0377700 [Oryza sativa Japonica Group]	39.76	1	17	17	39
115487952	Os12g0236500 [Oryza sativa Japonica Group]	39.75	1	17	17	44
115460460	Os04g0610500 [Oryza sativa Japonica Group]	39.71	2	12	13	28
115471803	Os07g0435100 [Oryza sativa Japonica Group]	39.7	1	9	9	20
115489652	Os12g0623900 [Oryza sativa Japonica Group]	39.69	1	5	29	168
115467898	Os06g0332800 [Oryza sativa Japonica Group]	39.69	1	4	4	23
188574847	hypothetical protein PXO_03968 [Xanthomonas oryzae pv. oryzae PXO99A]	39.69	1	7	7	13
11466845	ribosomal protein L32 [Oryza sativa Japonica Group]	39.68	1	2	2	14
115489068	Os12g0561000 [Oryza sativa Japonica Group]	39.68	1	3	3	14
115455667	Os03g0776000 [Oryza sativa Japonica Group]	39.68	1	5	19	87
115448011	Os02g0689700, partial [Oryza sativa Japonica Group]	39.66	1	2	2	2
115441603	Os01g0896500 [Oryza sativa Japonica Group]	39.65	1	23	23	99
297602897	Os04g0473400 [Oryza sativa Japonica Group]	39.64	1	7	10	44
115477733	Os08g0553800 [Oryza sativa Japonica Group]	39.64	1	15	15	61
115434484	Os01g0143800 [Oryza sativa Japonica Group]	39.64	1	8	8	38
115445841	Os02g0325100 [Oryza sativa Japonica Group]	39.62	2	13	16	48
115438604	Os01g0617500 [Oryza sativa Japonica Group]	39.6	2	33	33	93
115478426	Os09g0298200 [Oryza sativa Japonica Group]	39.6	1	9	16	73
115475758	Os08g0295300 [Oryza sativa Japonica Group]	39.6	1	29	29	69
115459064	Os04g0485300 [Oryza sativa Japonica Group]	39.6	3	16	17	56
115452657	Os03g0313600 [Oryza sativa Japonica Group]	39.59	2	18	18	57
115452469	Os03g0297100 [Oryza sativa Japonica Group]	39.58	2	4	6	32
115471693	Os07g0410100 [Oryza sativa Japonica Group]	39.56	1	13	19	72
115456345	Os03g0827700, partial [Oryza sativa Japonica Group]	39.56	1	24	24	91
115474101	Os07g0681000 [Oryza sativa Japonica Group]	39.55	1	2	13	33
115453943	Os03g0586800 [Oryza sativa Japonica Group]	39.53	1	23	23	74
115452733	Os03g0322500 [Oryza sativa Japonica Group]	39.53	1	5	5	21
115486179	Os11g0602600 [Oryza sativa Japonica Group]	39.49	2	8	8	40
115480377	Os09g0535900 [Oryza sativa Japonica Group]	39.47	1	12	12	48
115468796	Os06g0598900 [Oryza sativa Japonica Group]	39.47	1	7	11	29
115446545	Os02g0538000 [Oryza sativa Japonica Group]	39.47	1	25	25	74
115488594	Os12g0485800 [Oryza sativa Japonica Group]	39.46	1	6	7	16
115452151	Os03g0269000 [Oryza sativa Japonica Group]	39.44	1	6	8	22
115469620	Os06g0687700, partial [Oryza sativa Japonica Group]	39.4	1	10	10	24
115466524	Os06g0157800 [Oryza sativa Japonica Group]	39.34	1	6	6	14
115461953	Os05g0135800 [Oryza sativa Japonica Group]	39.34	5	9	12	37
115452259	Os03g0278900 [Oryza sativa Japonica Group]	39.34	1	11	11	161
115470699	Os07g0162500 [Oryza sativa Japonica Group]	39.33	2	12	12	34
115451355	Os03g0198400 [Oryza sativa Japonica Group]	39.33	1	5	19	50
115485233	Os11g0414000 [Oryza sativa Japonica Group]	39.32	1	16	16	43
115454539	Os03g0670700 [Oryza sativa Japonica Group]	39.29	1	3	6	50
115442509	Os01g0971500 [Oryza sativa Japonica Group]	39.26	1	1	4	17
115478691	Os09g0346500 [Oryza sativa Japonica Group]	39.25	1	2	7	589
115459904	Os04g0561500 [Oryza sativa Japonica Group]	39.24	1	24	25	72
115438082	Os01g0591000 [Oryza sativa Japonica Group]	39.24	1	18	21	74
115486898	Os12g0106000 [Oryza sativa Japonica Group]	39.22	2	10	10	48
115439109	Os01g0673600 [Oryza sativa Japonica Group]	39.22	1	5	5	16
115463079	Os05g0302700 [Oryza sativa Japonica Group]	39.21	1	7	16	163
115450775	Os03g0151900 [Oryza sativa Japonica Group]	39.2	1	3	7	18
115442343	Os01g0958100, partial [Oryza sativa Japonica Group]	39.19	1	12	12	43
115466186	Os06g0130800 [Oryza sativa Japonica Group]	39.17	1	9	9	54
115440917	Os01g0837500 [Oryza sativa Japonica Group]	39.12	2	16	16	33
115461390	Os04g0682300 [Oryza sativa Japonica Group]	39.11	1	9	9	17
115478641	Os09g0338400 [Oryza sativa Japonica Group]	39.08	1	16	16	67
115469284	Os06g0653800 [Oryza sativa Japonica Group]	39.07	1	12	12	28
115478186	Os09g0253000 [Oryza sativa Japonica Group]	39.02	1	3	3	9
115473497	Os07g0627800 [Oryza sativa Japonica Group]	39.02	1	14	14	19
115463619	Os05g0383000 [Oryza sativa Japonica Group]	39.02	2	4	6	11
115449661	Os02g0817500 [Oryza sativa Japonica Group]	39.02	1	14	14	47
115466316	Os06g0141100 [Oryza sativa Japonica Group]	39.01	1	15	15	27
115477393	Os08g0525600 [Oryza sativa Japonica Group]	38.97	1	26	28	88
297728509	Os11g0573000, partial [Oryza sativa Japonica Group]	38.97	1	2	14	33
297606021	Os06g0566100 [Oryza sativa Japonica Group]	38.95	1	7	9	20
188574764	co-chaperonin GroES [Xanthomonas oryzae pv. oryzae PXO99A]	38.95	1	3	3	7
115466468	Os06g0152100 [Oryza sativa Japonica Group]	38.93	1	5	5	30
297613618	Os12g0640600 [Oryza sativa Japonica Group]	38.89	1	19	19	79
115459906	Os04g0561600 [Oryza sativa Japonica Group]	38.89	1	9	9	16
115445075	Os02g0220500 [Oryza sativa Japonica Group]	38.89	1	5	16	137
188575504	30S ribosomal protein S8 [Xanthomonas oryzae pv. oryzae PXO99A]	38.89	1	5	5	8
115481716	Os10g0369000 [Oryza sativa Japonica Group]	38.85	1	17	31	75
115487538	Os12g0168700 [Oryza sativa Japonica Group]	38.83	2	22	24	94
115465579	Os05g0574400 [Oryza sativa Japonica Group]	38.82	1	5	14	96
115454449	Os03g0661300 [Oryza sativa Japonica Group]	38.79	1	2	14	61
115455267	Os03g0743900 [Oryza sativa Japonica Group]	38.78	1	15	19	56
297603114	Os04g0543900 [Oryza sativa Japonica Group]	38.76	2	3	7	22
115475700	Os08g0282400 [Oryza sativa Japonica Group]	38.75	1	10	10	22
115479383	Os09g0441400 [Oryza sativa Japonica Group]	38.72	4	17	17	31
115482422	Os10g0466300 [Oryza sativa Japonica Group]	38.71	1	18	18	60
115479375	Os09g0440300 [Oryza sativa Japonica Group]	38.7	1	19	19	76
115482468	Os10g0471300 [Oryza sativa Japonica Group]	38.69	1	7	7	36
115463405	Os05g0358400 [Oryza sativa Japonica Group]	38.64	1	10	10	18
115459940	Os04g0564600 [Oryza sativa Japonica Group]	38.64	1	7	7	63
115483088	Os10g0530500 [Oryza sativa Japonica Group]	38.63	1	7	8	40
115482238	Os10g0445600 [Oryza sativa Japonica Group]	38.59	1	16	16	91
115447465	Os02g0634500 [Oryza sativa Japonica Group]	38.59	1	6	8	94
297595892	Os01g0104100 [Oryza sativa Japonica Group]	38.57	1	3	12	27
297727709	Os10g0492000, partial [Oryza sativa Japonica Group]	38.56	1	5	6	37
115488438	Os12g0443600 [Oryza sativa Japonica Group]	38.54	4	1	16	35
115445085	Os02g0221500 [Oryza sativa Japonica Group]	38.54	1	9	11	35
115458342	Os04g0418000 [Oryza sativa Japonica Group]	38.53	1	8	8	39
297601763	Os03g0774300 [Oryza sativa Japonica Group]	38.51	1	13	13	60
115452585	Os03g0307100 [Oryza sativa Japonica Group]	38.49	1	30	30	140
115482858	Os10g0508400 [Oryza sativa Japonica Group]	38.46	1	14	14	28
115466694	Os06g0174400 [Oryza sativa Japonica Group]	38.46	1	6	6	13
297602927	Os04g0480100 [Oryza sativa Japonica Group]	38.44	1	12	14	43
115471101	Os07g0205700 [Oryza sativa Japonica Group]	38.44	1	24	24	74
11466814	ATP-dependent Clp protease proteolytic subunit [Oryza sativa Japonica Group]	38.43	3	7	7	36
297611970	Os11g0544800 [Oryza sativa Japonica Group]	38.42	1	20	20	76
115471093	Os07g0204900 [Oryza sativa Japonica Group]	38.41	1	22	22	80
115450571	Os03g0135300 [Oryza sativa Japonica Group]	38.39	1	9	9	44
115467546	Os06g0274000 [Oryza sativa Japonica Group]	38.38	1	3	3	8
115463749	Os05g0399100, partial [Oryza sativa Japonica Group]	38.38	1	11	11	35
115438621	Os01g0618400 [Oryza sativa Japonica Group]	38.38	1	14	20	58
115488884	Os12g0534100 [Oryza sativa Japonica Group]	38.37	1	5	5	14
115456922	Os04g0118900 [Oryza sativa Japonica Group]	38.37	1	7	8	17
115447403	Os02g0626100 [Oryza sativa Japonica Group]	38.37	1	17	25	52
297608655	Os08g0447000, partial [Oryza sativa Japonica Group]	38.36	1	4	7	18
115445103	Os02g0223700 [Oryza sativa Japonica Group]	38.36	1	6	6	13
297727117	Os09g0491852 [Oryza sativa Japonica Group]	38.33	1	12	13	40
115461056	Os04g0658300 [Oryza sativa Japonica Group]	38.32	1	14	15	162
115456129	Os03g0810600 [Oryza sativa Japonica Group]	38.32	2	21	21	68
115454659	Os03g0685900 [Oryza sativa Japonica Group]	38.3	1	4	4	11
115474427	Os08g0109300 [Oryza sativa Japonica Group]	38.28	1	11	12	71
297722593	Os03g0783000 [Oryza sativa Japonica Group]	38.27	1	4	4	9
115487804	Os12g0207600 [Oryza sativa Japonica Group]	38.27	2	4	23	9990
115456709	Os03g0857400 [Oryza sativa Japonica Group]	38.27	1	11	11	63
115440671	Os01g0815800 [Oryza sativa Japonica Group]	38.27	2	1	8	28
115475912	Os08g0326600 [Oryza sativa Japonica Group]	38.24	1	17	17	44
115479657	Os09g0467100 [Oryza sativa Japonica Group]	38.21	1	13	13	30
115474879	Os08g0158500 [Oryza sativa Japonica Group]	38.2	2	14	14	38
297728769	Os12g0105375 [Oryza sativa Japonica Group]	38.16	1	1	5	8
297604606	Os05g0456300 [Oryza sativa Japonica Group]	38.14	2	9	13	46
115454911	Os03g0711400 [Oryza sativa Japonica Group]	38.1	1	11	45	115
115464965	Os05g0522500 [Oryza sativa Japonica Group]	38.07	1	14	17	80
115454135	Os03g0617900 [Oryza sativa Japonica Group]	38.07	2	13	13	28
115488206	Os12g0287300, partial [Oryza sativa Japonica Group]	38.04	1	11	11	25
297602829	Os04g0451900, partial [Oryza sativa Japonica Group]	38	1	4	4	6
115485537	Os11g0484500 [Oryza sativa Japonica Group]	37.99	1	15	18	58
115446491	Os02g0532500 [Oryza sativa Japonica Group]	37.99	1	7	7	11
115453565	Os03g0421400, partial [Oryza sativa Japonica Group]	37.97	1	11	11	25
115446753	Os02g0564000 [Oryza sativa Japonica Group]	37.97	1	10	10	26
115448649	Os02g0744700, partial [Oryza sativa Japonica Group]	37.96	1	19	20	66
115456091	Os03g0807900 [Oryza sativa Japonica Group]	37.95	1	6	6	16
115458836	Os04g0464500 [Oryza sativa Japonica Group]	37.94	1	10	10	31
115476652	Os08g0444100 [Oryza sativa Japonica Group]	37.93	2	3	3	6
115441247	Os01g0866100 [Oryza sativa Japonica Group]	37.93	1	1	6	72
115455043	Os03g0724500 [Oryza sativa Japonica Group]	37.89	2	3	3	7
115455945	Os03g0799000 [Oryza sativa Japonica Group]	37.88	1	12	12	71
297612477	Os11g0707800 [Oryza sativa Japonica Group]	37.87	1	11	11	39
115477166	Os08g0504500 [Oryza sativa Japonica Group]	37.86	1	8	8	47
297603837	Os05g0150000, partial [Oryza sativa Japonica Group]	37.85	1	7	7	15
115449145	Os02g0789400 [Oryza sativa Japonica Group]	37.84	2	6	8	19
115453947	Os03g0587000 [Oryza sativa Japonica Group]	37.83	1	12	12	30
115476758	Os08g0459600 [Oryza sativa Japonica Group]	37.82	1	13	13	33
115453797	Os03g0565200 [Oryza sativa Japonica Group]	37.81	1	13	13	95
115443603	Os02g0100300 [Oryza sativa Japonica Group]	37.75	1	17	17	50
115489654	Os12g0624000 [Oryza sativa Japonica Group]	37.73	1	4	28	164
115450273	Os03g0113700 [Oryza sativa Japonica Group]	37.72	1	9	25	100
115464247	Os05g0455500 [Oryza sativa Japonica Group]	37.71	1	25	25	68
115451171	Os03g0184000, partial [Oryza sativa Japonica Group]	37.7	2	19	19	66
115452897	Os03g0337600 [Oryza sativa Japonica Group]	37.69	2	12	12	60
115445243	Os02g0240300 [Oryza sativa Japonica Group]	37.69	1	7	8	40
115473897	Os07g0662900 [Oryza sativa Japonica Group]	37.63	1	34	34	119
115450117	Os03g0102100 [Oryza sativa Japonica Group]	37.62	1	11	11	19
115457440	Os04g0253000, partial [Oryza sativa Japonica Group]	37.61	1	8	8	48
115472151	Os07g0490400 [Oryza sativa Japonica Group]	37.6	1	10	10	28
297610965	Os10g0568900, partial [Oryza sativa Japonica Group]	37.58	1	4	5	27
115442299	Os01g0953600 [Oryza sativa Japonica Group]	37.56	1	7	7	28
115470389	Os07g0122400 [Oryza sativa Japonica Group]	37.53	1	16	16	31
115476804	Os08g0465800 [Oryza sativa Japonica Group]	37.52	2	13	18	58
297604477	Os05g0401200 [Oryza sativa Japonica Group]	37.5	1	3	3	15
115470767	Os07g0168000 [Oryza sativa Japonica Group]	37.47	1	28	28	111
115463773	Os05g0401100 [Oryza sativa Japonica Group]	37.46	1	9	9	46
115453317	Os03g0387100 [Oryza sativa Japonica Group]	37.45	1	1	8	23
115448547	Os02g0736400 [Oryza sativa Japonica Group]	37.44	1	16	16	60
297720661	Os01g0895600, partial [Oryza sativa Japonica Group]	37.43	1	6	10	23
115472339	Os07g0513000 [Oryza sativa Japonica Group]	37.43	11	15	15	210
115445927	Os02g0439700 [Oryza sativa Japonica Group]	37.41	1	17	17	29
115454489	Os03g0666200 [Oryza sativa Japonica Group]	37.4	2	17	18	36
297727869	Os11g0103900 [Oryza sativa Japonica Group]	37.38	2	3	3	12
115445587	Os02g0285800 [Oryza sativa Japonica Group]	37.37	1	21	22	85
115482830	Os10g0505700 [Oryza sativa Japonica Group]	37.36	1	4	4	16
11466807	photosystem II protein V [Oryza sativa Japonica Group]	37.35	1	4	4	99
115477683	Os08g0548900 [Oryza sativa Japonica Group]	37.35	1	3	10	35
115456309	Os03g0825400 [Oryza sativa Japonica Group]	37.35	1	2	3	7
115446723	Os02g0557700 [Oryza sativa Japonica Group]	37.33	1	8	9	17
115470989	Os07g0191200 [Oryza sativa Japonica Group]	37.3	1	15	32	132
115449167	Os02g0792800 [Oryza sativa Japonica Group]	37.29	1	18	18	77
115460748	Os04g0630400 [Oryza sativa Japonica Group]	37.28	1	10	10	30
297600777	Os03g0295500 [Oryza sativa Japonica Group]	37.27	1	7	7	21
115462185	Os05g0155500 [Oryza sativa Japonica Group]	37.27	1	13	18	51
115461617	Os05g0105100 [Oryza sativa Japonica Group]	37.27	3	2	8	16
115477781	Os08g0557600 [Oryza sativa Japonica Group]	37.24	1	9	17	73
115465273	Os05g0549700 [Oryza sativa Japonica Group]	37.24	1	12	18	58
115461559	Os05g0101400 [Oryza sativa Japonica Group]	37.23	1	11	11	34
115454339	Os03g0646800, partial [Oryza sativa Japonica Group]	37.23	1	13	13	28
115480629	Os09g0558000 [Oryza sativa Japonica Group]	37.22	1	10	10	15
115471959	Os07g0461900, partial [Oryza sativa Japonica Group]	37.2	1	7	10	27
115452675	Os03g0315800, partial [Oryza sativa Japonica Group]	37.18	1	14	14	112
115471095	Os07g0205000 [Oryza sativa Japonica Group]	37.14	1	5	6	14
115479097	Os09g0408600 [Oryza sativa Japonica Group]	37.13	1	14	15	46
115445041	Os02g0217600 [Oryza sativa Japonica Group]	37.13	1	2	9	29
115468800	Os06g0600100 [Oryza sativa Japonica Group]	37.12	3	1	16	61
115457638	Os04g0306400 [Oryza sativa Japonica Group]	37.09	1	8	8	26
11466851	NADH dehydrogenase subunit I [Oryza sativa Japonica Group]	37.08	1	6	6	26
115470293	Os07g0112700 [Oryza sativa Japonica Group]	37.08	1	5	5	13
115465471	Os05g0565000 [Oryza sativa Japonica Group]	37.08	2	2	8	55
115454841	Os03g0704100 [Oryza sativa Japonica Group]	37.02	1	10	10	32
115460410	Os04g0607000 [Oryza sativa Japonica Group]	36.99	1	7	7	20
115483955	Os11g0128800 [Oryza sativa Japonica Group]	36.98	1	3	11	30
115467032	Os06g0210500 [Oryza sativa Japonica Group]	36.96	2	2	14	65
115445157	Os02g0229000 [Oryza sativa Japonica Group]	36.96	2	4	6	21
115459018	Os04g0481300 [Oryza sativa Japonica Group]	36.94	1	9	9	13
115452287	Os03g0281600, partial [Oryza sativa Japonica Group]	36.92	1	29	29	74
115473673	Os07g0642300 [Oryza sativa Japonica Group]	36.9	1	7	7	12
115483552	Os10g0569200 [Oryza sativa Japonica Group]	36.86	1	27	27	74
115471689	Os07g0409700 [Oryza sativa Japonica Group]	36.84	1	18	18	40
115477697	Os08g0550100 [Oryza sativa Japonica Group]	36.83	1	6	17	44
115456011	Os03g0803000 [Oryza sativa Japonica Group]	36.82	3	2	10	19
115448531	Os02g0735200 [Oryza sativa Japonica Group]	36.8	1	9	10	68
115450841	Os03g0158300 [Oryza sativa Japonica Group]	36.77	1	12	12	73
297600424	Os03g0182700 [Oryza sativa Japonica Group]	36.73	1	8	8	15
115485941	Os11g0568500 [Oryza sativa Japonica Group]	36.73	1	5	6	9
115451827	Os03g0241200 [Oryza sativa Japonica Group]	36.72	2	4	4	8
115449197	Os02g0794600 [Oryza sativa Japonica Group]	36.71	1	2	3	8
115465847	Os05g0597100 [Oryza sativa Japonica Group]	36.7	1	13	13	36
115455955	Os03g0799600 [Oryza sativa Japonica Group]	36.7	1	5	6	12
297608999	Os08g0559000 [Oryza sativa Japonica Group]	36.59	1	3	4	14
115456445	Os03g0836200 [Oryza sativa Japonica Group]	36.59	1	8	8	28
115454997	Os03g0720300 [Oryza sativa Japonica Group]	36.59	2	10	16	67
297601622	Os03g0730000 [Oryza sativa Japonica Group]	36.56	1	13	13	24
115484125	Os11g0143500, partial [Oryza sativa Japonica Group]	36.52	2	21	21	44
115474697	Os08g0135900 [Oryza sativa Japonica Group]	36.52	2	18	18	52
115473539	Os07g0632700 [Oryza sativa Japonica Group]	36.52	1	8	8	21
115445581	Os02g0284600 [Oryza sativa Japonica Group]	36.5	1	2	5	14
115444801	Os02g0194700 [Oryza sativa Japonica Group]	36.5	1	26	28	90
115459602	Os04g0531900 [Oryza sativa Japonica Group]	36.48	2	8	13	26
115463863	Os05g0410200 [Oryza sativa Japonica Group]	36.46	1	11	11	24
297606837	Os07g0186400, partial [Oryza sativa Japonica Group]	36.44	1	7	8	35
297604659	Os05g0477900 [Oryza sativa Japonica Group]	36.43	1	5	5	19
297605871	Os06g0499000, partial [Oryza sativa Japonica Group]	36.41	1	9	9	16
115461883	Os05g0129000 [Oryza sativa Japonica Group]	36.38	3	16	16	50
115464525	Os05g0481600 [Oryza sativa Japonica Group]	36.36	1	2	2	8
115452177	Os03g0271200 [Oryza sativa Japonica Group]	36.35	2	25	25	75
115461557	Os05g0101200 [Oryza sativa Japonica Group]	36.33	1	16	18	55
115444001	Os02g0129900 [Oryza sativa Japonica Group]	36.33	1	11	11	28
115455323	Os03g0747800 [Oryza sativa Japonica Group]	36.31	2	6	11	88
188577163	elongation factor Ts [Xanthomonas oryzae pv. oryzae PXO99A]	36.3	1	11	11	18
115467818	Os06g0319700 [Oryza sativa Japonica Group]	36.29	3	6	6	22
115457626	Os04g0303900 [Oryza sativa Japonica Group]	36.29	1	8	8	35
115460690	Os04g0626400 [Oryza sativa Japonica Group]	36.26	1	9	9	61
115444825	Os02g0196300 [Oryza sativa Japonica Group]	36.26	1	17	17	37
115489354	Os12g0589100 [Oryza sativa Japonica Group]	36.25	2	6	6	20
115458044	Os04g0386600 [Oryza sativa Japonica Group]	36.25	1	12	12	60
115479025	Os09g0397700 [Oryza sativa Japonica Group]	36.24	1	4	4	12
115437620	Os01g0559100 [Oryza sativa Japonica Group]	36.24	1	2	16	41
297608272	Os08g0250200 [Oryza sativa Japonica Group]	36.23	1	2	2	6
115451471	Os03g0209600 [Oryza sativa Japonica Group]	36.21	1	21	21	55
115482172	Os10g0437700 [Oryza sativa Japonica Group]	36.2	1	5	5	13
297596270	Os01g0195500 [Oryza sativa Japonica Group]	36.18	1	6	6	19
115470957	Os07g0187700 [Oryza sativa Japonica Group]	36.18	1	11	11	21
11466771	photosystem II 44 kDa protein [Oryza sativa Japonica Group]	36.15	1	15	15	465
115481766	Os10g0377400 [Oryza sativa Japonica Group]	36.11	4	6	8	20
115462737	Os05g0227700 [Oryza sativa Japonica Group]	36.11	1	16	18	39
115465213	Os05g0543700 [Oryza sativa Japonica Group]	36.09	1	12	12	20
115467470	Os06g0264300 [Oryza sativa Japonica Group]	36.08	1	10	11	53
115480904	Os10g0113900 [Oryza sativa Japonica Group]	36.06	2	10	11	23
115445723	Os02g0307000 [Oryza sativa Japonica Group]	36.04	1	41	42	90
297607244	Os07g0491900 [Oryza sativa Japonica Group]	36.03	2	15	15	30
115483480	Os10g0564300 [Oryza sativa Japonica Group]	36.03	1	2	5	14
115449135	Os02g0788400 [Oryza sativa Japonica Group]	35.99	2	11	11	33
115470583	Os07g0147900 [Oryza sativa Japonica Group]	35.98	1	9	15	52
115454707	Os03g0691400 [Oryza sativa Japonica Group]	35.98	1	7	7	14
115439315	Os01g0691700 [Oryza sativa Japonica Group]	35.97	1	10	10	18
115442301	Os01g0954000 [Oryza sativa Japonica Group]	35.96	1	7	7	13
115478158	Os09g0249700 [Oryza sativa Japonica Group]	35.95	1	17	17	56
115459206	Os04g0497000 [Oryza sativa Japonica Group]	35.94	2	8	10	35
115448119	Os02g0700400 [Oryza sativa Japonica Group]	35.94	2	10	11	25
115457078	Os04g0167800 [Oryza sativa Japonica Group]	35.91	1	10	10	20
115466590	Os06g0163200, partial [Oryza sativa Japonica Group]	35.9	1	14	14	32
115474715	Os08g0137200 [Oryza sativa Japonica Group]	35.89	1	15	15	35
115447271	Os02g0612800 [Oryza sativa Japonica Group]	35.89	1	29	29	61
115447819	Os02g0669100 [Oryza sativa Japonica Group]	35.86	1	14	14	33
115483248	Os10g0546600 [Oryza sativa Japonica Group]	35.83	1	18	18	35
115469010	Os06g0623300 [Oryza sativa Japonica Group]	35.83	1	13	13	29
297605324	Os06g0185900, partial [Oryza sativa Japonica Group]	35.82	1	2	2	26
115441299	Os01g0869800 [Oryza sativa Japonica Group]	35.82	1	9	11	220
297724785	Os06g0319800 [Oryza sativa Japonica Group]	35.81	1	6	6	23
297598895	Os02g0236600 [Oryza sativa Japonica Group]	35.81	1	4	4	15
115480305	Os09g0530000 [Oryza sativa Japonica Group]	35.81	1	6	6	27
115440119	Os01g0764000 [Oryza sativa Japonica Group]	35.81	2	7	9	30
115481492	Os10g0320400 [Oryza sativa Japonica Group]	35.8	1	13	13	58
115472437	Os07g0523300, partial [Oryza sativa Japonica Group]	35.79	4	6	6	26
115471993	Os07g0468100 [Oryza sativa Japonica Group]	35.78	1	9	11	26
115464069	Os05g0432700 [Oryza sativa Japonica Group]	35.78	1	5	5	22
115485265	Os11g0425600 [Oryza sativa Japonica Group]	35.71	1	2	2	5
115459340	Os04g0508300 [Oryza sativa Japonica Group]	35.71	1	4	4	17
115435664	Os01g0249300 [Oryza sativa Japonica Group]	35.71	2	3	5	8
115465391	Os05g0558400 [Oryza sativa Japonica Group]	35.7	2	11	14	32
115466838	Os06g0187900 [Oryza sativa Japonica Group]	35.68	1	2	8	32
115480417	Os09g0539100 [Oryza sativa Japonica Group]	35.67	1	17	17	67
115444859	Os02g0198600 [Oryza sativa Japonica Group]	35.66	2	12	12	30
115485785	Os11g0539800, partial [Oryza sativa Japonica Group]	35.65	1	14	14	38
115474059	Os07g0677200 [Oryza sativa Japonica Group]	35.65	1	5	6	32
115462585	Os05g0204900 [Oryza sativa Japonica Group]	35.61	1	17	17	39
115447763	Os02g0664300 [Oryza sativa Japonica Group]	35.61	1	42	43	131
115464537	Os05g0482700 [Oryza sativa Japonica Group]	35.6	1	8	23	104
115452901	Os03g0337800 [Oryza sativa Japonica Group]	35.58	1	4	7	66
115469830	Os06g0705100 [Oryza sativa Japonica Group]	35.56	1	7	7	51
115453239	Os03g0376100, partial [Oryza sativa Japonica Group]	35.56	3	12	12	33
297612971	Os12g0263200 [Oryza sativa Japonica Group]	35.55	1	4	7	15
115478034	Os09g0127800 [Oryza sativa Japonica Group]	35.55	1	8	42	103
297725503	Os07g0243150 [Oryza sativa Japonica Group]	35.54	1	4	4	16
297605040	Os06g0109000 [Oryza sativa Japonica Group]	35.54	1	10	10	22
115445929	Os02g0440000 [Oryza sativa Japonica Group]	35.51	2	14	15	58
188575484	30S ribosomal protein S7 [Xanthomonas oryzae pv. oryzae PXO99A]	35.48	1	6	6	7
115443911	Os02g0123500 [Oryza sativa Japonica Group]	35.47	1	12	12	37
115475858	Os08g0320100 [Oryza sativa Japonica Group]	35.43	1	13	13	33
115479507	Os09g0453800 [Oryza sativa Japonica Group]	35.41	1	12	12	41
115439441	Os01g0703400 [Oryza sativa Japonica Group]	35.41	2	10	11	37
115480339	Os09g0532700 [Oryza sativa Japonica Group]	35.4	2	21	21	56
115452473	Os03g0297400 [Oryza sativa Japonica Group]	35.4	1	11	11	34
115441357	Os01g0874700 [Oryza sativa Japonica Group]	35.4	1	13	21	67
115474857	Os08g0156700 [Oryza sativa Japonica Group]	35.39	1	7	8	17
115481278	Os10g0170200 [Oryza sativa Japonica Group]	35.38	1	1	6	36
115435734	Os01g0256400 [Oryza sativa Japonica Group]	35.38	1	4	4	8
115456287	Os03g0823700 [Oryza sativa Japonica Group]	35.35	3	2	8	20
115471741	Os07g0418000 [Oryza sativa Japonica Group]	35.32	1	9	9	29
115437756	Os01g0570700, partial [Oryza sativa Japonica Group]	35.28	1	10	11	38
115434288	Os01g0127300 [Oryza sativa Japonica Group]	35.27	1	14	14	44
297598134	Os01g0901900 [Oryza sativa Japonica Group]	35.26	1	16	16	35
115461717	Os05g0113900 [Oryza sativa Japonica Group]	35.26	2	1	6	46
115482036	Os10g0418000 [Oryza sativa Japonica Group]	35.25	2	2	6	41
115465593	Os05g0575300, partial [Oryza sativa Japonica Group]	35.24	1	16	16	56
115459800	Os04g0551800 [Oryza sativa Japonica Group]	35.23	1	18	18	42
115442265	Os01g0951200 [Oryza sativa Japonica Group]	35.22	1	14	16	39
297611263	Os11g0153800 [Oryza sativa Japonica Group]	35.19	1	1	5	20
115441251	Os01g0866300 [Oryza sativa Japonica Group]	35.19	2	9	9	27
115441039	Os01g0847700, partial [Oryza sativa Japonica Group]	35.19	2	10	14	37
115456505	Os03g0841700 [Oryza sativa Japonica Group]	35.17	1	5	9	32
115467636	Os06g0289900 [Oryza sativa Japonica Group]	35.14	1	13	13	43
115462083	Os05g0147400 [Oryza sativa Japonica Group]	35.14	1	21	21	57
115468212	Os06g0499900 [Oryza sativa Japonica Group]	35.12	1	17	17	44
115446893	Os02g0578400 [Oryza sativa Japonica Group]	35.11	1	7	7	23
115444003	Os02g0130000 [Oryza sativa Japonica Group]	35.11	1	5	5	18
115466020	Os06g0115100 [Oryza sativa Japonica Group]	35.06	1	2	3	10
115474811	Os08g0151800 [Oryza sativa Japonica Group]	35.03	1	15	16	47
115478581	Os09g0326800 [Oryza sativa Japonica Group]	35.02	1	14	28	73
115464905	Os05g0517500 [Oryza sativa Japonica Group]	35.01	1	10	10	27
115488204	Os12g0287200 [Oryza sativa Japonica Group]	35	2	5	5	11
115461306	Os04g0676100 [Oryza sativa Japonica Group]	35	1	6	6	19
115456826	Os04g0106300 [Oryza sativa Japonica Group]	35	1	10	10	21
115441855	Os01g0918300 [Oryza sativa Japonica Group]	35	2	4	4	15
188575502	50S ribosomal protein L5 [Xanthomonas oryzae pv. oryzae PXO99A]	35	1	7	7	12
115471679	Os07g0408700 [Oryza sativa Japonica Group]	34.98	1	8	8	32
115455639	Os03g0774200 [Oryza sativa Japonica Group]	34.98	1	8	8	18
115464325	Os05g0461400 [Oryza sativa Japonica Group]	34.97	2	2	7	61
115453747	Os03g0452300 [Oryza sativa Japonica Group]	34.97	1	14	14	92
297600878	Os03g0339100 [Oryza sativa Japonica Group]	34.96	1	15	15	27
115456699	Os03g0856500 [Oryza sativa Japonica Group]	34.95	1	12	12	61
115435558	Os01g0238500 [Oryza sativa Japonica Group]	34.94	2	9	9	69
115467402	Os06g0253100 [Oryza sativa Japonica Group]	34.93	1	5	5	9
115451155	Os03g0183100 [Oryza sativa Japonica Group]	34.93	1	15	15	37
188579147	hypothetical protein PXO_03271 [Xanthomonas oryzae pv. oryzae PXO99A]	34.93	1	5	5	8
115450044	Os02g0831800 [Oryza sativa Japonica Group]	34.92	1	9	9	21
115485379	Os11g0448700 [Oryza sativa Japonica Group]	34.91	1	4	4	13
115445585	Os02g0285300 [Oryza sativa Japonica Group]	34.91	1	11	11	18
297728925	Os12g0188700 [Oryza sativa Japonica Group]	34.88	1	7	7	203
297725131	Os06g0645400 [Oryza sativa Japonica Group]	34.88	1	10	11	32
115471983	Os07g0467200 [Oryza sativa Japonica Group]	34.86	1	3	3	32
115456051	Os03g0805200 [Oryza sativa Japonica Group]	34.85	2	6	20	53
115435844	Os01g0266600 [Oryza sativa Japonica Group]	34.85	1	6	6	23
115451465	Os03g0209000 [Oryza sativa Japonica Group]	34.84	1	3	3	6
297608617	Os08g0428800 [Oryza sativa Japonica Group]	34.83	1	9	9	79
115436242	Os01g0316600, partial [Oryza sativa Japonica Group]	34.83	1	4	7	18
115463009	Os05g0292800 [Oryza sativa Japonica Group]	34.82	1	4	4	10
115450068	Os02g0833400 [Oryza sativa Japonica Group]	34.82	1	12	12	39
115487706	Os12g0190200 [Oryza sativa Japonica Group]	34.8	1	8	8	40
115481490	Os10g0320100 [Oryza sativa Japonica Group]	34.79	1	16	16	32
297723707	Os05g0147500 [Oryza sativa Japonica Group]	34.78	1	10	10	26
115485469	Os11g0472000, partial [Oryza sativa Japonica Group]	34.78	1	8	12	31
115464561	Os05g0486700 [Oryza sativa Japonica Group]	34.78	1	1	8	25
115450897	Os03g0162200 [Oryza sativa Japonica Group]	34.78	2	1	5	30
115478314	Os09g0277800 [Oryza sativa Japonica Group]	34.77	1	8	12	65
115434810	Os01g0174300 [Oryza sativa Japonica Group]	34.73	1	10	10	30
115445913	Os02g0436400 [Oryza sativa Japonica Group]	34.69	1	11	13	36
297609789	Os09g0512800, partial [Oryza sativa Japonica Group]	34.65	1	3	3	15
115447377	Os02g0622400 [Oryza sativa Japonica Group]	34.65	1	7	7	15
115435550	Os01g0237100 [Oryza sativa Japonica Group]	34.65	1	12	12	33
115487114	Os12g0125400 [Oryza sativa Japonica Group]	34.64	1	2	10	32
297604409	Os05g0373700 [Oryza sativa Japonica Group]	34.63	1	3	6	33
115469026	Os06g0625400, partial [Oryza sativa Japonica Group]	34.63	1	28	28	103
115487148	Os12g0128600 [Oryza sativa Japonica Group]	34.62	2	3	3	4
115470295	Os07g0112800 [Oryza sativa Japonica Group]	34.57	1	2	5	31
115488968	Os12g0548300 [Oryza sativa Japonica Group]	34.55	1	10	10	50
115468402	Os06g0538900 [Oryza sativa Japonica Group]	34.55	1	4	4	14
115447923	Os02g0680600 [Oryza sativa Japonica Group]	34.55	1	7	7	24
115463073	Os05g0301700 [Oryza sativa Japonica Group]	34.54	1	2	7	34
115442085	Os01g0935700 [Oryza sativa Japonica Group]	34.54	1	2	7	30
115481216	Os10g0159600 [Oryza sativa Japonica Group]	34.45	1	12	12	33
115443927	Os02g0125100 [Oryza sativa Japonica Group]	34.44	2	16	16	89
188575480	50S ribosomal protein L7/L12 [Xanthomonas oryzae pv. oryzae PXO99A]	34.43	1	4	4	10
297611522	Os11g0236100, partial [Oryza sativa Japonica Group]	34.42	1	11	12	39
115470887	Os07g0181000, partial [Oryza sativa Japonica Group]	34.4	2	19	19	44
115447069	Os02g0595500 [Oryza sativa Japonica Group]	34.39	1	4	10	37
115453455	Os03g0405100 [Oryza sativa Japonica Group]	34.37	1	11	11	35
115448713	Os02g0751600 [Oryza sativa Japonica Group]	34.35	1	6	6	40
297604125	Os05g0247100 [Oryza sativa Japonica Group]	34.34	2	11	11	64
115445529	Os02g0276400, partial [Oryza sativa Japonica Group]	34.32	1	6	6	12
115439775	Os01g0734800 [Oryza sativa Japonica Group]	34.31	2	14	14	30
115487944	Os12g0235800 [Oryza sativa Japonica Group]	34.3	1	18	18	60
115464503	Os05g0480000 [Oryza sativa Japonica Group]	34.3	1	9	9	33
115470967	Os07g0188800 [Oryza sativa Japonica Group]	34.27	1	16	16	61
115456822	Os04g0105700 [Oryza sativa Japonica Group]	34.26	1	9	9	33
115448405	Os02g0725200 [Oryza sativa Japonica Group]	34.26	1	13	13	26
297720435	Os01g0764500, partial [Oryza sativa Japonica Group]	34.25	1	1	2	5
115479579	Os09g0459800 [Oryza sativa Japonica Group]	34.23	1	21	21	37
115457904	Os04g0363700, partial [Oryza sativa Japonica Group]	34.23	2	3	3	5
115487062	Os12g0120200, partial [Oryza sativa Japonica Group]	34.21	1	1	1	2
115486337	Os11g0629200 [Oryza sativa Japonica Group]	34.21	2	8	11	19
115483568	Os10g0571200 [Oryza sativa Japonica Group]	34.21	1	15	16	54
115479863	Os09g0487500 [Oryza sativa Japonica Group]	34.19	1	3	3	9
115450329	Os03g0117100 [Oryza sativa Japonica Group]	34.18	1	6	8	26
297599905	Os02g0741900, partial [Oryza sativa Japonica Group]	34.15	1	6	6	13
115459616	Os04g0533000 [Oryza sativa Japonica Group]	34.14	1	4	14	40
115434962	Os01g0185300 [Oryza sativa Japonica Group]	34.13	1	12	12	24
115468786	Os06g0597900 [Oryza sativa Japonica Group]	34.12	1	11	11	33
115481176	Os10g0151800 [Oryza sativa Japonica Group]	34.11	1	12	14	32
297727875	Os11g0105750, partial [Oryza sativa Japonica Group]	34.1	1	26	31	72
115438250	Os01g0600900 [Oryza sativa Japonica Group]	34.1	1	1	6	587
297597036	Os01g0565600 [Oryza sativa Japonica Group]	34.09	1	5	5	11
297598740	Os02g0190600, partial [Oryza sativa Japonica Group]	34.08	1	8	8	16
115452835	Os03g0332700 [Oryza sativa Japonica Group]	34.08	1	9	9	50
115486133	Os11g0595200 [Oryza sativa Japonica Group]	34.07	2	7	7	36
115474931	Os08g0162800 [Oryza sativa Japonica Group]	34.07	2	2	3	17
115435560	Os01g0238600 [Oryza sativa Japonica Group]	34.04	1	4	4	8
115469912	Os06g0712200 [Oryza sativa Japonica Group]	34.02	1	7	7	16
115434860	Os01g0178000 [Oryza sativa Japonica Group]	34.01	1	11	11	28
297609126	Os09g0261300 [Oryza sativa Japonica Group]	33.99	1	8	9	30
115435842	Os01g0266500 [Oryza sativa Japonica Group]	33.98	1	7	7	10
115472353	Os07g0515100 [Oryza sativa Japonica Group]	33.96	1	16	16	32
297608302	Os08g0266300 [Oryza sativa Japonica Group]	33.92	1	8	8	33
115477978	Os09g0115500 [Oryza sativa Japonica Group]	33.92	1	7	7	18
115473431	Os07g0622200 [Oryza sativa Japonica Group]	33.89	1	9	16	36
115443737	Os02g0110200 [Oryza sativa Japonica Group]	33.88	1	15	15	51
115436144	Os01g0303000 [Oryza sativa Japonica Group]	33.87	1	5	5	50
115474653	Os08g0130500 [Oryza sativa Japonica Group]	33.86	3	10	10	89
115447675	Os02g0655300 [Oryza sativa Japonica Group]	33.85	1	7	7	19
115487692	Os12g0189300 [Oryza sativa Japonica Group]	33.84	1	10	10	47
115476300	Os08g0398700 [Oryza sativa Japonica Group]	33.83	2	26	30	87
297726059	Os08g0162000 [Oryza sativa Japonica Group]	33.82	1	1	2	4
115446391	Os02g0520800 [Oryza sativa Japonica Group]	33.82	1	7	9	29
188575493	50S ribosomal protein L2 [Xanthomonas oryzae pv. oryzae PXO99A]	33.82	1	7	7	9
115489130	Os12g0566300 [Oryza sativa Japonica Group]	33.81	3	11	11	29
115459224	Os04g0498200 [Oryza sativa Japonica Group]	33.77	1	3	3	4
115452867	Os03g0335300 [Oryza sativa Japonica Group]	33.76	2	16	19	39
115443677	Os02g0105200 [Oryza sativa Japonica Group]	33.76	1	9	16	50
115439253	Os01g0686400, partial [Oryza sativa Japonica Group]	33.75	1	2	2	3
115466518	Os06g0157000 [Oryza sativa Japonica Group]	33.72	1	9	10	42
115436084	Os01g0294700 [Oryza sativa Japonica Group]	33.72	4	11	11	24
115457782	Os04g0337500 [Oryza sativa Japonica Group]	33.71	2	9	13	28
115440665	Os01g0814900 [Oryza sativa Japonica Group]	33.69	1	8	9	29
115468008	Os06g0360300 [Oryza sativa Japonica Group]	33.68	2	8	10	30
115435678	Os01g0250900 [Oryza sativa Japonica Group]	33.68	1	18	18	45
115473585	Os07g0636000 [Oryza sativa Japonica Group]	33.67	2	10	20	45
115488462	Os12g0448900 [Oryza sativa Japonica Group]	33.66	1	20	20	39
115451785	Os03g0237100 [Oryza sativa Japonica Group]	33.65	1	7	9	11
115471021	Os07g0194000 [Oryza sativa Japonica Group]	33.64	3	1	9	19
115465912	Os06g0105400 [Oryza sativa Japonica Group]	33.64	1	12	17	56
115462253	Os05g0161500 [Oryza sativa Japonica Group]	33.63	2	15	16	42
115463617	Os05g0382900 [Oryza sativa Japonica Group]	33.6	1	12	12	31
115457166	Os04g0182800 [Oryza sativa Japonica Group]	33.6	1	7	7	18
297605230	Os06g0163600, partial [Oryza sativa Japonica Group]	33.57	1	4	4	18
115436646	Os01g0376700 [Oryza sativa Japonica Group]	33.57	2	9	14	54
115471073	Os07g0202100 [Oryza sativa Japonica Group]	33.54	2	4	20	53
115445213	Os02g0235600 [Oryza sativa Japonica Group]	33.52	1	1	6	37
115436904	Os01g0510100 [Oryza sativa Japonica Group]	33.52	1	12	12	30
115435162	Os01g0205500 [Oryza sativa Japonica Group]	33.52	2	1	6	39
115446097	Os02g0469600 [Oryza sativa Japonica Group]	33.51	1	11	11	36
297604927	Os05g0566500 [Oryza sativa Japonica Group]	33.5	1	18	18	48
297599961	Os02g0765900 [Oryza sativa Japonica Group]	33.49	1	2	13	46
115452411	Os03g0292800 [Oryza sativa Japonica Group]	33.49	1	4	8	26
115465831	Os05g0595400 [Oryza sativa Japonica Group]	33.47	1	9	9	49
115470923	Os07g0184800 [Oryza sativa Japonica Group]	33.45	1	9	9	14
115438000	Os01g0588200 [Oryza sativa Japonica Group]	33.45	1	7	7	24
115448739	Os02g0753800 [Oryza sativa Japonica Group]	33.44	1	10	11	21
297604990	Os05g0586900 [Oryza sativa Japonica Group]	33.33	1	5	5	6
297603762	Os05g0129100, partial [Oryza sativa Japonica Group]	33.33	1	3	6	15
115486523	Os11g0660500 [Oryza sativa Japonica Group]	33.33	1	7	7	45
115482778	Os10g0500700 [Oryza sativa Japonica Group]	33.33	1	9	9	20
115477445	Os08g0529100 [Oryza sativa Japonica Group]	33.33	1	3	7	13
115475369	Os08g0225000 [Oryza sativa Japonica Group]	33.33	1	3	4	11
115475275	Os08g0205400 [Oryza sativa Japonica Group]	33.33	1	2	2	12
115456145	Os03g0811600 [Oryza sativa Japonica Group]	33.33	1	7	7	16
115454217	Os03g0628900 [Oryza sativa Japonica Group]	33.33	1	4	4	5
115448701	Os02g0750100 [Oryza sativa Japonica Group]	33.33	1	6	6	81
115437194	Os01g0528800 [Oryza sativa Japonica Group]	33.33	1	10	10	31
115436366	Os01g0337900 [Oryza sativa Japonica Group]	33.33	2	18	18	62
188578490	ketol-acid reductoisomerase [Xanthomonas oryzae pv. oryzae PXO99A]	33.33	1	8	8	10
188575672	hypothetical protein PXO_04786 [Xanthomonas oryzae pv. oryzae PXO99A]	33.33	1	2	2	2
115455063	Os03g0726100 [Oryza sativa Japonica Group]	33.26	1	5	12	34
115441871	Os01g0919900 [Oryza sativa Japonica Group]	33.25	2	10	14	36
297725961	Os07g0689300 [Oryza sativa Japonica Group]	33.2	1	19	26	59
115452297	Os03g0282900 [Oryza sativa Japonica Group]	33.19	1	8	8	15
115475287	Os08g0206600 [Oryza sativa Japonica Group]	33.17	1	20	20	77
115484735	Os11g0216900 [Oryza sativa Japonica Group]	33.16	1	12	12	33
115467370	Os06g0247500 [Oryza sativa Japonica Group]	33.16	1	18	18	48
115459446	Os04g0518000 [Oryza sativa Japonica Group]	33.14	1	8	10	25
115472953	Os07g0574800 [Oryza sativa Japonica Group]	33.11	1	4	13	45
115462437	Os05g0182100 [Oryza sativa Japonica Group]	33.08	1	12	12	19
115439877	Os01g0743400 [Oryza sativa Japonica Group]	33.08	1	10	10	31
297607281	Os07g0507000 [Oryza sativa Japonica Group]	33.06	1	4	4	8
297598707	Os02g0184200, partial [Oryza sativa Japonica Group]	33.06	1	1	10	53
115473251	Os07g0604800 [Oryza sativa Japonica Group]	33.06	1	5	12	37
115488924	Os12g0540700 [Oryza sativa Japonica Group]	33.04	1	2	2	3
297600841	Os03g0323200 [Oryza sativa Japonica Group]	33.03	1	19	34	130
115478180	Os09g0252100, partial [Oryza sativa Japonica Group]	33.03	1	12	12	27
115468996	Os06g0622300 [Oryza sativa Japonica Group]	32.97	2	13	13	19
115459948	Os04g0565400 [Oryza sativa Japonica Group]	32.97	2	13	13	30
115458738	Os04g0457000 [Oryza sativa Japonica Group]	32.94	1	11	11	109
115449733	Os02g0820000, partial [Oryza sativa Japonica Group]	32.94	1	7	12	22
115461044	Os04g0657300 [Oryza sativa Japonica Group]	32.92	1	15	15	41
115466494	Os06g0154500 [Oryza sativa Japonica Group]	32.91	2	9	11	22
115457984	Os04g0379700 [Oryza sativa Japonica Group]	32.91	1	12	12	39
115439523	Os01g0710700 [Oryza sativa Japonica Group]	32.9	1	12	12	40
297601775	Os03g0778100 [Oryza sativa Japonica Group]	32.89	1	6	6	101
115473931	Os07g0665200 [Oryza sativa Japonica Group]	32.89	1	1	5	33
115441075	Os01g0850900 [Oryza sativa Japonica Group]	32.87	1	7	7	23
297724539	Os06g0178100 [Oryza sativa Japonica Group]	32.86	4	10	12	22
115489048	Os12g0559200 [Oryza sativa Japonica Group]	32.86	3	27	28	83
115441201	Os01g0862200 [Oryza sativa Japonica Group]	32.8	1	6	6	23
115434256	Os01g0124000 [Oryza sativa Japonica Group]	32.8	1	4	4	32
115467040	Os06g0211300 [Oryza sativa Japonica Group]	32.79	2	5	5	15
115489416	Os12g0597500, partial [Oryza sativa Japonica Group]	32.78	1	13	13	21
115460280	Os04g0598000 [Oryza sativa Japonica Group]	32.77	1	2	2	7
115460982	Os04g0650500 [Oryza sativa Japonica Group]	32.76	1	9	9	11
115482514	Os10g0476600 [Oryza sativa Japonica Group]	32.72	1	18	18	36
115465521	Os05g0568900 [Oryza sativa Japonica Group]	32.72	1	14	14	42
115474425	Os08g0109200 [Oryza sativa Japonica Group]	32.7	1	13	13	38
115486501	Os11g0657100 [Oryza sativa Japonica Group]	32.69	1	13	13	40
115468044	Os06g0472200 [Oryza sativa Japonica Group]	32.69	1	10	10	28
115454377	Os03g0651000 [Oryza sativa Japonica Group]	32.68	1	4	4	12
115469396	Os06g0664200 [Oryza sativa Japonica Group]	32.67	1	11	11	45
115448293	Os02g0715400 [Oryza sativa Japonica Group]	32.67	1	3	3	12
115444047	Os02g0133300 [Oryza sativa Japonica Group]	32.67	2	39	39	79
297598550	Os02g0137400 [Oryza sativa Japonica Group]	32.66	1	23	23	52
115467482	Os06g0265000 [Oryza sativa Japonica Group]	32.66	1	15	16	41
297722589	Os03g0781000, partial [Oryza sativa Japonica Group]	32.65	1	2	2	6
115477851	Os08g0562600 [Oryza sativa Japonica Group]	32.65	1	8	8	23
115451975	Os03g0254800 [Oryza sativa Japonica Group]	32.65	1	16	16	37
115457070	Os04g0165700 [Oryza sativa Japonica Group]	32.63	1	12	13	55
115439015	Os01g0663500 [Oryza sativa Japonica Group]	32.63	1	4	4	4
115474735	Os08g0139000 [Oryza sativa Japonica Group]	32.62	1	5	5	11
115440607	Os01g0810300 [Oryza sativa Japonica Group]	32.62	1	6	8	47
297610712	Os10g0493600 [Oryza sativa Japonica Group]	32.61	1	12	13	46
297596364	Os01g0225400, partial [Oryza sativa Japonica Group]	32.61	1	4	4	7
115464757	Os05g0503300 [Oryza sativa Japonica Group]	32.61	1	19	20	104
115460334	Os04g0601800, partial [Oryza sativa Japonica Group]	32.61	2	1	3	7
115436226	Os01g0314300 [Oryza sativa Japonica Group]	32.6	1	6	6	14
115481922	Os10g0403700 [Oryza sativa Japonica Group]	32.59	1	10	10	31
115472813	Os07g0564700 [Oryza sativa Japonica Group]	32.58	1	7	7	11
115439969	Os01g0752300 [Oryza sativa Japonica Group]	32.58	1	1	7	47
115456219	Os03g0819100 [Oryza sativa Japonica Group]	32.57	1	19	19	40
115459798	Os04g0551700, partial [Oryza sativa Japonica Group]	32.56	1	7	7	20
115445459	Os02g0267000 [Oryza sativa Japonica Group]	32.55	1	7	7	13
115440827	Os01g0830000 [Oryza sativa Japonica Group]	32.54	1	17	17	50
297607557	Os07g0593400 [Oryza sativa Japonica Group]	32.53	1	3	3	8
115489108	Os12g0564400 [Oryza sativa Japonica Group]	32.53	1	5	7	32
115470281	Os07g0111700 [Oryza sativa Japonica Group]	32.53	5	13	14	21
115476498	Os08g0427900 [Oryza sativa Japonica Group]	32.52	1	8	8	15
115468570	Os06g0564500 [Oryza sativa Japonica Group]	32.49	3	8	10	28
115448437	Os02g0728100 [Oryza sativa Japonica Group]	32.49	1	19	19	46
115467406	Os06g0254300, partial [Oryza sativa Japonica Group]	32.48	1	2	5	20
115463191	Os05g0323900 [Oryza sativa Japonica Group]	32.47	1	7	7	48
115447127	Os02g0600100 [Oryza sativa Japonica Group]	32.47	2	5	12	27
115471001	Os07g0192300, partial [Oryza sativa Japonica Group]	32.46	3	3	3	6
115489418	Os12g0597600, partial [Oryza sativa Japonica Group]	32.43	1	9	10	28
115479475	Os09g0451500 [Oryza sativa Japonica Group]	32.43	1	14	14	31
115469298	Os06g0655100 [Oryza sativa Japonica Group]	32.43	1	15	17	41
115457714	Os04g0320100 [Oryza sativa Japonica Group]	32.42	1	8	8	24
115478070	Os09g0133200 [Oryza sativa Japonica Group]	32.41	1	9	9	23
297723537	Os04g0661600 [Oryza sativa Japonica Group]	32.39	1	1	1	1
297722713	Os03g0854400 [Oryza sativa Japonica Group]	32.39	1	4	4	8
115439967	Os01g0752200 [Oryza sativa Japonica Group]	32.39	1	13	13	22
297722117	Os03g0356484 [Oryza sativa Japonica Group]	32.37	2	3	5	10
297611526	Os11g0237700 [Oryza sativa Japonica Group]	32.37	1	2	3	3
115440919	Os01g0837600 [Oryza sativa Japonica Group]	32.35	1	4	4	4
115450080	Os02g0834700 [Oryza sativa Japonica Group]	32.31	1	10	10	35
115446303	Os02g0510200 [Oryza sativa Japonica Group]	32.3	1	17	17	46
115441819	Os01g0915800 [Oryza sativa Japonica Group]	32.28	1	3	4	6
115436236	Os01g0315800 [Oryza sativa Japonica Group]	32.24	2	4	14	33
115464793	Os05g0508500 [Oryza sativa Japonica Group]	32.23	1	5	5	15
115473475	Os07g0626400 [Oryza sativa Japonica Group]	32.22	1	9	9	25
115438550	Os01g0614500 [Oryza sativa Japonica Group]	32.21	5	10	11	32
297597515	Os01g0719700 [Oryza sativa Japonica Group]	32.2	1	14	14	37
115474999	Os08g0171100, partial [Oryza sativa Japonica Group]	32.2	1	1	1	1
115470561	Os07g0143700, partial [Oryza sativa Japonica Group]	32.19	1	9	9	14
115449613	Os02g0816100 [Oryza sativa Japonica Group]	32.17	1	7	7	16
115452247	Os03g0278200 [Oryza sativa Japonica Group]	32.15	1	19	20	42
297608425	Os08g0335000, partial [Oryza sativa Japonica Group]	32.14	1	2	2	4
115464801	Os05g0509200 [Oryza sativa Japonica Group]	32.12	1	8	8	25
115465962	Os06g0110100 [Oryza sativa Japonica Group]	32.11	1	9	9	20
115486155	Os11g0599500 [Oryza sativa Japonica Group]	32.1	1	10	16	36
297607452	Os07g0561500 [Oryza sativa Japonica Group]	32.08	2	5	8	17
115479997	Os09g0503100 [Oryza sativa Japonica Group]	32.08	1	11	11	26
115461104	Os04g0661900, partial [Oryza sativa Japonica Group]	32.08	1	4	4	12
115443867	Os02g0120900 [Oryza sativa Japonica Group]	32.08	1	12	12	27
115487878	Os12g0225200 [Oryza sativa Japonica Group]	32.07	1	10	10	36
115460026	Os04g0573200 [Oryza sativa Japonica Group]	32.05	1	10	10	27
115455567	Os03g0766800 [Oryza sativa Japonica Group]	32.05	1	2	2	4
115461240	Os04g0671700 [Oryza sativa Japonica Group]	32.04	1	10	10	55
115472303	Os07g0509800 [Oryza sativa Japonica Group]	32	1	14	14	50
115435888	Os01g0270100 [Oryza sativa Japonica Group]	32	2	9	9	29
115462181	Os05g0155300 [Oryza sativa Japonica Group]	31.99	1	7	7	15
297720155	Os01g0587500 [Oryza sativa Japonica Group]	31.98	1	5	5	13
115433984	Os01g0102600 [Oryza sativa Japonica Group]	31.97	1	9	9	43
297598312	Os01g0945800 [Oryza sativa Japonica Group]	31.96	1	9	9	21
115438502	Os01g0612200 [Oryza sativa Japonica Group]	31.95	1	7	7	49
297609495	Os09g0423600 [Oryza sativa Japonica Group]	31.94	1	6	6	13
115472907	Os07g0571600 [Oryza sativa Japonica Group]	31.94	1	8	8	20
115434794	Os01g0172800 [Oryza sativa Japonica Group]	31.94	1	6	6	13
115439655	Os01g0723400, partial [Oryza sativa Japonica Group]	31.93	1	13	17	89
297599360	Os02g0533000, partial [Oryza sativa Japonica Group]	31.91	1	4	4	9
115461356	Os04g0679100 [Oryza sativa Japonica Group]	31.89	1	9	9	32
297723905	Os05g0274700 [Oryza sativa Japonica Group]	31.86	1	8	8	18
115437030	Os01g0516600 [Oryza sativa Japonica Group]	31.86	1	3	3	14
297599178	Os02g0462900, partial [Oryza sativa Japonica Group]	31.82	1	2	2	6
115477853	Os08g0562700 [Oryza sativa Japonica Group]	31.82	1	11	11	59
115470313	Os07g0115300 [Oryza sativa Japonica Group]	31.82	1	10	10	17
115466344	Os06g0142700 [Oryza sativa Japonica Group]	31.82	1	5	5	10
115436640	Os01g0375200, partial [Oryza sativa Japonica Group]	31.82	2	15	16	46
297605049	Os06g0112400 [Oryza sativa Japonica Group]	31.8	1	8	8	38
115442497	Os01g0970700 [Oryza sativa Japonica Group]	31.8	1	11	11	26
115440741	Os01g0821800 [Oryza sativa Japonica Group]	31.78	1	14	14	38
115449589	Os02g0815500 [Oryza sativa Japonica Group]	31.76	2	11	11	76
115466360	Os06g0143900 [Oryza sativa Japonica Group]	31.75	1	18	24	52
115444521	Os02g0173500 [Oryza sativa Japonica Group]	31.75	3	9	9	15
115439335	Os01g0693800, partial [Oryza sativa Japonica Group]	31.75	1	9	15	64
11466764	photosystem II protein D1 [Oryza sativa Japonica Group]	31.73	1	10	10	359
115456912	Os04g0118100 [Oryza sativa Japonica Group]	31.72	1	9	13	41
115440159	Os01g0767000 [Oryza sativa Japonica Group]	31.71	1	34	34	69
115474917	Os08g0162100 [Oryza sativa Japonica Group]	31.69	1	21	30	64
115486839	Os11g0708500 [Oryza sativa Japonica Group]	31.68	1	1	12	103
115473517	Os07g0630800 [Oryza sativa Japonica Group]	31.68	1	9	12	51
115456395	Os03g0831900 [Oryza sativa Japonica Group]	31.68	1	7	7	10
115456389	Os03g0831500 [Oryza sativa Japonica Group]	31.66	1	11	11	31
297727113	Os09g0491820 [Oryza sativa Japonica Group]	31.61	1	10	10	22
297600877	Os03g0337900, partial [Oryza sativa Japonica Group]	31.58	1	2	2	16
297606777	Os07g0164300, partial [Oryza sativa Japonica Group]	31.55	1	9	9	20
115483532	Os10g0567800 [Oryza sativa Japonica Group]	31.55	1	13	19	39
115477903	Os08g0567200 [Oryza sativa Japonica Group]	31.49	2	6	6	11
115468878	Os06g0608300 [Oryza sativa Japonica Group]	31.49	1	28	30	67
115467244	Os06g0231300 [Oryza sativa Japonica Group]	31.49	1	10	10	19
115477226	Os08g0510800 [Oryza sativa Japonica Group]	31.48	1	9	9	16
115481218	Os10g0159700 [Oryza sativa Japonica Group]	31.47	1	6	6	15
297722339	Os03g0610650, partial [Oryza sativa Japonica Group]	31.44	1	6	9	25
115472141	Os07g0489800 [Oryza sativa Japonica Group]	31.43	1	5	5	31
115474019	Os07g0673500 [Oryza sativa Japonica Group]	31.42	2	4	9	43
115459732	Os04g0545200 [Oryza sativa Japonica Group]	31.41	1	15	15	32
115454407	Os03g0655400 [Oryza sativa Japonica Group]	31.4	1	3	3	56
297597655	Os01g0763300 [Oryza sativa Japonica Group]	31.39	1	3	3	19
115448299	Os02g0717100 [Oryza sativa Japonica Group]	31.39	1	6	6	11
115474483	Os08g0113200 [Oryza sativa Japonica Group]	31.38	1	27	27	51
115488186	Os12g0283800, partial [Oryza sativa Japonica Group]	31.36	1	6	7	17
115453349	Os03g0390400 [Oryza sativa Japonica Group]	31.36	1	5	5	16
115436224	Os01g0314100 [Oryza sativa Japonica Group]	31.36	1	13	13	32
115477777	Os08g0557400 [Oryza sativa Japonica Group]	31.34	1	7	7	33
115473743	Os07g0647500 [Oryza sativa Japonica Group]	31.34	1	1	2	13
115444403	Os02g0162000 [Oryza sativa Japonica Group]	31.34	1	1	2	10
115487356	Os12g0150100 [Oryza sativa Japonica Group]	31.33	2	3	6	29
115484519	Os11g0186200 [Oryza sativa Japonica Group]	31.33	1	15	15	35
115465767	Os05g0589600 [Oryza sativa Japonica Group]	31.33	2	10	13	27
115460988	Os04g0650800 [Oryza sativa Japonica Group]	31.32	1	15	18	60
115468120	Os06g0484500 [Oryza sativa Japonica Group]	31.31	1	4	4	10
115479679	Os09g0469400 [Oryza sativa Japonica Group]	31.3	1	9	9	18
115436526	Os01g0360600 [Oryza sativa Japonica Group]	31.3	1	7	7	17
115472943	Os07g0573800 [Oryza sativa Japonica Group]	31.29	1	11	11	40
115463087	Os05g0304600 [Oryza sativa Japonica Group]	31.29	1	20	20	36
115474037	Os07g0674700 [Oryza sativa Japonica Group]	31.28	1	3	5	7
115447545	Os02g0641800 [Oryza sativa Japonica Group]	31.26	1	3	13	37
115452513	Os03g0300400 [Oryza sativa Japonica Group]	31.25	1	5	5	8
115442003	Os01g0929100, partial [Oryza sativa Japonica Group]	31.25	1	5	5	13
297604274	Os05g0323800 [Oryza sativa Japonica Group]	31.22	1	12	12	19
115483755	Os11g0106400 [Oryza sativa Japonica Group]	31.2	2	17	36	119
115481356	Os10g0189100 [Oryza sativa Japonica Group]	31.2	1	15	15	73
297612273	Os11g0644600 [Oryza sativa Japonica Group]	31.14	1	6	6	13
115439385	Os01g0698000 [Oryza sativa Japonica Group]	31.12	1	11	11	33
115480697	Os09g0564000 [Oryza sativa Japonica Group]	31.1	1	7	7	41
115478909	Os09g0378300 [Oryza sativa Japonica Group]	31.08	1	12	30	68
11466785	ribosomal protein S14 [Oryza sativa Japonica Group]	31.07	1	3	3	14
115465205	Os05g0543200 [Oryza sativa Japonica Group]	31.07	1	14	14	29
115475838	Os08g0314800 [Oryza sativa Japonica Group]	31.06	1	16	20	49
115468654	Os06g0574500 [Oryza sativa Japonica Group]	31.05	1	1	8	24
115436510	Os01g0358100 [Oryza sativa Japonica Group]	31.03	2	2	3	6
115478150	Os09g0249000 [Oryza sativa Japonica Group]	31.02	1	8	8	17
115469730	Os06g0698300 [Oryza sativa Japonica Group]	31.01	1	1	8	19
115447229	Os02g0609400 [Oryza sativa Japonica Group]	31.01	1	4	4	6
115437452	Os01g0550100 [Oryza sativa Japonica Group]	31.01	1	13	13	34
297605657	Os06g0300800 [Oryza sativa Japonica Group]	31	1	23	32	80
115472499	Os07g0530600 [Oryza sativa Japonica Group]	31	1	13	13	35
115434342	Os01g0132000 [Oryza sativa Japonica Group]	31	2	4	4	9
297719715	Os01g0197200, partial [Oryza sativa Japonica Group]	30.99	1	2	2	3
115461462	Os04g0687100 [Oryza sativa Japonica Group]	30.99	5	1	7	33
115470411	Os07g0124500 [Oryza sativa Japonica Group]	30.98	1	19	29	82
297725029	Os06g0590301 [Oryza sativa Japonica Group]	30.97	1	5	5	15
115480107	Os09g0513000, partial [Oryza sativa Japonica Group]	30.97	1	11	11	37
115455751	Os03g0784700 [Oryza sativa Japonica Group]	30.95	1	5	11	40
115444449	Os02g0167100, partial [Oryza sativa Japonica Group]	30.95	1	9	9	31
115468228	Os06g0503400 [Oryza sativa Japonica Group]	30.94	1	8	8	30
115480611	Os09g0556500 [Oryza sativa Japonica Group]	30.93	2	16	18	43
115457664	Os04g0309600 [Oryza sativa Japonica Group]	30.92	1	21	26	61
115467942	Os06g0342100 [Oryza sativa Japonica Group]	30.88	1	4	4	10
188577268	hypothetical protein PXO_01731 [Xanthomonas oryzae pv. oryzae PXO99A]	30.88	1	2	2	5
115467096	Os06g0216700 [Oryza sativa Japonica Group]	30.87	1	4	5	9
115468836	Os06g0604400 [Oryza sativa Japonica Group]	30.84	3	18	24	49
115468554	Os06g0562600 [Oryza sativa Japonica Group]	30.84	1	18	18	51
297609531	Os09g0436900 [Oryza sativa Japonica Group]	30.81	1	5	5	12
297611683	Os11g0303500, partial [Oryza sativa Japonica Group]	30.8	1	20	20	49
115458638	Os04g0447800 [Oryza sativa Japonica Group]	30.8	1	13	16	37
115485031	Os11g0265400 [Oryza sativa Japonica Group]	30.79	1	7	7	13
297724475	Os06g0149300 [Oryza sativa Japonica Group]	30.77	1	2	2	3
297598482	Os02g0117600, partial [Oryza sativa Japonica Group]	30.77	1	6	6	26
297596251	Os01g0188100, partial [Oryza sativa Japonica Group]	30.77	1	2	2	3
115458198	Os04g0403500 [Oryza sativa Japonica Group]	30.77	1	8	8	22
115471885	Os07g0447800 [Oryza sativa Japonica Group]	30.76	1	15	15	37
115471207	Os07g0222300 [Oryza sativa Japonica Group]	30.75	3	4	13	26
115455145	Os03g0733400 [Oryza sativa Japonica Group]	30.75	2	5	18	69
297598814	Os02g0209000 [Oryza sativa Japonica Group]	30.73	1	1	5	13
115433986	Os01g0102700 [Oryza sativa Japonica Group]	30.73	1	4	4	14
115444921	Os02g0203700 [Oryza sativa Japonica Group]	30.72	1	4	4	7
115454357	Os03g0648400 [Oryza sativa Japonica Group]	30.7	1	10	16	40
115447985	Os02g0686600 [Oryza sativa Japonica Group]	30.68	1	11	11	22
115467704	Os06g0300600 [Oryza sativa Japonica Group]	30.65	1	7	7	11
115467440	Os06g0257200, partial [Oryza sativa Japonica Group]	30.65	1	3	3	13
115460598	Os04g0619500 [Oryza sativa Japonica Group]	30.65	1	9	9	16
115458010	Os04g0382100, partial [Oryza sativa Japonica Group]	30.64	1	10	10	23
115470199	Os07g0105600 [Oryza sativa Japonica Group]	30.63	1	6	6	40
188575495	50S ribosomal protein L22 [Xanthomonas oryzae pv. oryzae PXO99A]	30.63	1	2	3	3
115455623	Os03g0772800 [Oryza sativa Japonica Group]	30.61	1	2	2	15
115450501	Os03g0129900, partial [Oryza sativa Japonica Group]	30.61	1	4	4	9
115451893	Os03g0247000 [Oryza sativa Japonica Group]	30.6	1	7	7	22
115470551	Os07g0142900 [Oryza sativa Japonica Group]	30.59	2	10	12	53
115436564	Os01g0367100 [Oryza sativa Japonica Group]	30.59	1	9	10	30
115444145	Os02g0140300 [Oryza sativa Japonica Group]	30.57	1	5	5	7
115462237	Os05g0160000, partial [Oryza sativa Japonica Group]	30.56	1	1	2	13
115461024	Os04g0654700 [Oryza sativa Japonica Group]	30.56	1	10	10	26
115466442	Os06g0149900 [Oryza sativa Japonica Group]	30.55	3	7	9	28
115477150	Os08g0502800 [Oryza sativa Japonica Group]	30.54	1	9	10	23
297602681	Os04g0411800, partial [Oryza sativa Japonica Group]	30.53	1	9	9	17
115448263	Os02g0713400 [Oryza sativa Japonica Group]	30.51	2	7	7	27
115446947	Os02g0582400 [Oryza sativa Japonica Group]	30.51	1	6	6	12
297600816	Os03g0308100 [Oryza sativa Japonica Group]	30.5	1	8	8	30
115444081	Os02g0135800 [Oryza sativa Japonica Group]	30.49	1	8	8	19
115456167	Os03g0815400 [Oryza sativa Japonica Group]	30.48	1	7	7	17
115442143	Os01g0939700 [Oryza sativa Japonica Group]	30.48	1	9	9	38
115440829	Os01g0830100 [Oryza sativa Japonica Group]	30.48	2	13	13	31
194033213	hypothetical protein OrsajM_p03 (mitochondrion) [Oryza sativa Japonica Group]	30.46	1	7	7	20
115478256	Os09g0267600 [Oryza sativa Japonica Group]	30.45	1	5	7	10
115456435	Os03g0835400 [Oryza sativa Japonica Group]	30.45	1	8	8	12
115469590	Os06g0684000 [Oryza sativa Japonica Group]	30.44	1	19	21	51
115457356	Os04g0224900, partial [Oryza sativa Japonica Group]	30.42	1	9	9	21
115459462	Os04g0519900, partial [Oryza sativa Japonica Group]	30.41	1	6	6	8
115434198	Os01g0118000 [Oryza sativa Japonica Group]	30.41	1	11	12	104
115485699	Os11g0525600 [Oryza sativa Japonica Group]	30.39	1	30	30	98
115439267	Os01g0687500 [Oryza sativa Japonica Group]	30.39	1	10	10	26
297719749	Os01g0221400 [Oryza sativa Japonica Group]	30.38	1	2	2	4
115456323	Os03g0826200, partial [Oryza sativa Japonica Group]	30.38	1	1	1	20
115452149	Os03g0268900 [Oryza sativa Japonica Group]	30.37	1	6	8	15
115446795	Os02g0567100 [Oryza sativa Japonica Group]	30.37	1	6	6	20
115482796	Os10g0502400 [Oryza sativa Japonica Group]	30.35	1	17	17	37
115473823	Os07g0657200 [Oryza sativa Japonica Group]	30.35	1	29	29	95
115446997	Os02g0589000 [Oryza sativa Japonica Group]	30.34	1	10	10	25
115474835	Os08g0154300 [Oryza sativa Japonica Group]	30.33	1	10	10	23
115451343	Os03g0197400 [Oryza sativa Japonica Group]	30.33	1	10	10	16
297599862	Os02g0725100 [Oryza sativa Japonica Group]	30.32	1	13	13	51
115434220	Os01g0120500 [Oryza sativa Japonica Group]	30.31	1	6	6	12
115452963	Os03g0344100 [Oryza sativa Japonica Group]	30.3	1	3	8	19
115469390	Os06g0663800 [Oryza sativa Japonica Group]	30.28	1	6	6	55
115435108	Os01g0199900 [Oryza sativa Japonica Group]	30.27	2	18	18	48
115476990	Os08g0485900 [Oryza sativa Japonica Group]	30.25	1	9	9	32
115439111	Os01g0673800 [Oryza sativa Japonica Group]	30.23	1	8	8	20
115455793	Os03g0787300 [Oryza sativa Japonica Group]	30.22	1	10	15	58
115452067	Os03g0263500 [Oryza sativa Japonica Group]	30.22	1	10	10	22
115475836	Os08g0313200 [Oryza sativa Japonica Group]	30.21	1	8	8	15
115461232	Os04g0670800, partial [Oryza sativa Japonica Group]	30.21	1	9	9	13
115446359	Os02g0516800 [Oryza sativa Japonica Group]	30.21	1	7	12	25
297606786	Os07g0167000, partial [Oryza sativa Japonica Group]	30.2	2	4	12	23
115480345	Os09g0533100, partial [Oryza sativa Japonica Group]	30.2	1	22	22	58
115460528	Os04g0614700, partial [Oryza sativa Japonica Group]	30.12	1	6	6	10
115451853	Os03g0243300 [Oryza sativa Japonica Group]	30.1	1	11	11	45
115441759	Os01g0911200 [Oryza sativa Japonica Group]	30.09	1	20	20	52
115474471	Os08g0112600 [Oryza sativa Japonica Group]	30.07	1	4	4	8
115456523	Os03g0843300 [Oryza sativa Japonica Group]	30.06	2	11	11	27
115447527	Os02g0639900 [Oryza sativa Japonica Group]	30.06	1	4	5	17
115438572	Os01g0615200 [Oryza sativa Japonica Group]	30.04	1	9	10	31
115462147	Os05g0151400 [Oryza sativa Japonica Group]	30.02	1	31	31	101
115447427	Os02g0629800 [Oryza sativa Japonica Group]	30	1	2	2	2
115440763	Os01g0823600 [Oryza sativa Japonica Group]	30	1	4	4	10
188575507	30S ribosomal protein S5 [Xanthomonas oryzae pv. oryzae PXO99A]	30	1	5	5	9
188575183	phospholipid-binding domain family [Xanthomonas oryzae pv. oryzae PXO99A]	30	1	3	3	14
115456173	Os03g0815900 [Oryza sativa Japonica Group]	29.97	2	12	12	22
297726219	Os08g0249966 [Oryza sativa Japonica Group]	29.95	1	2	6	12
115457482	Os04g0270100, partial [Oryza sativa Japonica Group]	29.95	2	15	15	58
115467430	Os06g0256200 [Oryza sativa Japonica Group]	29.93	1	8	8	14
115452761	Os03g0324800 [Oryza sativa Japonica Group]	29.91	1	6	6	10
115484191	Os11g0150100 [Oryza sativa Japonica Group]	29.9	1	12	12	51
115477865	Os08g0564100 [Oryza sativa Japonica Group]	29.9	1	11	16	51
297720489	Os01g0800266 [Oryza sativa Japonica Group]	29.87	1	9	14	177
297598910	Os02g0246300 [Oryza sativa Japonica Group]	29.85	1	4	4	6
115435716	Os01g0254100 [Oryza sativa Japonica Group]	29.85	1	24	30	67
115444199	Os02g0146700 [Oryza sativa Japonica Group]	29.84	1	10	24	60
115447085	Os02g0596500 [Oryza sativa Japonica Group]	29.82	2	7	9	15
115482366	Os10g0461100 [Oryza sativa Japonica Group]	29.8	4	20	20	83
115446671	Os02g0554100 [Oryza sativa Japonica Group]	29.8	1	5	13	40
297601407	Os03g0654600, partial [Oryza sativa Japonica Group]	29.79	1	1	1	2
115470719	Os07g0164200 [Oryza sativa Japonica Group]	29.79	1	4	4	8
115480309	Os09g0530300 [Oryza sativa Japonica Group]	29.78	1	13	13	31
115463119	Os05g0310800 [Oryza sativa Japonica Group]	29.77	2	3	15	45
115434738	Os01g0168200 [Oryza sativa Japonica Group]	29.77	1	3	5	7
297597102	Os01g0589800, partial [Oryza sativa Japonica Group]	29.74	1	5	5	43
115458652	Os04g0448900 [Oryza sativa Japonica Group]	29.74	1	21	21	54
115463023	Os05g0295300, partial [Oryza sativa Japonica Group]	29.73	1	5	6	19
297598507	Os02g0123300, partial [Oryza sativa Japonica Group]	29.72	1	3	13	40
115444643	Os02g0182800, partial [Oryza sativa Japonica Group]	29.72	2	5	7	19
297595990	Os01g0120300, partial [Oryza sativa Japonica Group]	29.71	1	4	4	8
115476472	Os08g0424200, partial [Oryza sativa Japonica Group]	29.68	2	10	10	19
297724109	Os05g0402850 [Oryza sativa Japonica Group]	29.67	1	6	6	14
115442597	Os01g0978400 [Oryza sativa Japonica Group]	29.66	1	7	7	16
115488306	Os12g0409000, partial [Oryza sativa Japonica Group]	29.65	2	10	11	34
115463777	Os05g0401300 [Oryza sativa Japonica Group]	29.64	1	8	8	14
115463121	Os05g0311000 [Oryza sativa Japonica Group]	29.64	2	3	15	48
115453511	Os03g0412800 [Oryza sativa Japonica Group]	29.64	2	13	17	50
115453029	Os03g0351200 [Oryza sativa Japonica Group]	29.63	1	10	10	29
297598193	Os01g0917400 [Oryza sativa Japonica Group]	29.61	1	11	11	29
297612783	Os12g0182200 [Oryza sativa Japonica Group]	29.55	1	9	10	29
297602621	Os04g0391900, partial [Oryza sativa Japonica Group]	29.54	1	10	10	27
115448731	Os02g0753300 [Oryza sativa Japonica Group]	29.53	1	3	4	11
115484479	Os11g0181700 [Oryza sativa Japonica Group]	29.52	1	7	8	34
115440569	Os01g0805800 [Oryza sativa Japonica Group]	29.52	2	6	6	9
115438228	Os01g0600000 [Oryza sativa Japonica Group]	29.51	1	4	4	27
115456241	Os03g0820600 [Oryza sativa Japonica Group]	29.5	3	5	5	15
115435726	Os01g0255000 [Oryza sativa Japonica Group]	29.5	2	6	8	28
297610489	Os10g0419100, partial [Oryza sativa Japonica Group]	29.49	1	9	10	18
115476564	Os08g0434300, partial [Oryza sativa Japonica Group]	29.49	1	3	10	35
115448809	Os02g0759800 [Oryza sativa Japonica Group]	29.49	1	16	16	40
115465543	Os05g0571100 [Oryza sativa Japonica Group]	29.47	1	13	14	26
115435650	Os01g0248400 [Oryza sativa Japonica Group]	29.47	1	5	12	39
297613482	Os12g0600400 [Oryza sativa Japonica Group]	29.45	1	10	10	24
115444503	Os02g0171100 [Oryza sativa Japonica Group]	29.44	2	8	11	55
297601723	Os03g0760200 [Oryza sativa Japonica Group]	29.43	2	14	14	32
115489834	Os12g0641500, partial [Oryza sativa Japonica Group]	29.43	1	17	17	28
297724581	Os06g0198800, partial [Oryza sativa Japonica Group]	29.41	1	3	3	4
297606944	Os07g0237100 [Oryza sativa Japonica Group]	29.41	1	8	8	31
115455573	Os03g0767500 [Oryza sativa Japonica Group]	29.39	1	7	7	31
115439723	Os01g0730300 [Oryza sativa Japonica Group]	29.38	3	15	20	29
297610719	Os10g0495300, partial [Oryza sativa Japonica Group]	29.36	1	25	25	42
115477453	Os08g0530000 [Oryza sativa Japonica Group]	29.33	1	4	12	23
115444107	Os02g0137800 [Oryza sativa Japonica Group]	29.33	1	4	4	5
115473377	Os07g0618500 [Oryza sativa Japonica Group]	29.32	1	14	14	24
115458104	Os04g0394200 [Oryza sativa Japonica Group]	29.32	1	9	12	82
115452343	Os03g0286200 [Oryza sativa Japonica Group]	29.32	1	5	10	25
115447129	Os02g0600200 [Oryza sativa Japonica Group]	29.32	1	7	7	26
115459058	Os04g0485000 [Oryza sativa Japonica Group]	29.31	1	4	11	24
115483126	Os10g0533600 [Oryza sativa Japonica Group]	29.26	15	7	10	35
297599090	Os02g0313500 [Oryza sativa Japonica Group]	29.25	1	3	3	6
115487824	Os12g0210300 [Oryza sativa Japonica Group]	29.25	1	6	6	19
115486477	Os11g0653300 [Oryza sativa Japonica Group]	29.25	3	25	25	55
115441929	Os01g0924000 [Oryza sativa Japonica Group]	29.23	1	6	6	34
297599503	Os02g0589400 [Oryza sativa Japonica Group]	29.22	4	11	12	51
115448027	Os02g0690700 [Oryza sativa Japonica Group]	29.22	1	13	13	19
115473047	Os07g0585000 [Oryza sativa Japonica Group]	29.21	1	10	11	27
115465888	Os06g0103600 [Oryza sativa Japonica Group]	29.21	1	30	30	80
115434740	Os01g0168300 [Oryza sativa Japonica Group]	29.21	1	13	13	23
115465395	Os05g0558900 [Oryza sativa Japonica Group]	29.19	1	18	18	36
115447185	Os02g0605600 [Oryza sativa Japonica Group]	29.19	1	11	13	19
115445077	Os02g0220600 [Oryza sativa Japonica Group]	29.19	1	3	12	88
115453457	Os03g0405500 [Oryza sativa Japonica Group]	29.17	1	13	15	26
115450074	Os02g0833900 [Oryza sativa Japonica Group]	29.17	9	5	6	16
115476250	Os08g0390000 [Oryza sativa Japonica Group]	29.15	1	16	16	31
115445531	Os02g0276500 [Oryza sativa Japonica Group]	29.15	1	13	13	38
115434960	Os01g0185200 [Oryza sativa Japonica Group]	29.15	1	15	24	70
115467076	Os06g0215300 [Oryza sativa Japonica Group]	29.14	1	16	19	44
115454745	Os03g0694900 [Oryza sativa Japonica Group]	29.13	3	28	29	67
297596656	Os01g0321300, partial [Oryza sativa Japonica Group]	29.11	1	2	2	4
115475922	Os08g0327400 [Oryza sativa Japonica Group]	29.07	1	6	10	54
115457062	Os04g0165300 [Oryza sativa Japonica Group]	29.07	1	7	7	13
297723949	Os05g0310500, partial [Oryza sativa Japonica Group]	29.06	1	5	5	9
115473063	Os07g0586500 [Oryza sativa Japonica Group]	29.06	1	12	12	29
115466562	Os06g0160600 [Oryza sativa Japonica Group]	29.06	1	15	15	38
115482018	Os10g0415600 [Oryza sativa Japonica Group]	29.03	1	22	22	76
115470657	Os07g0158300 [Oryza sativa Japonica Group]	29.02	1	8	9	38
115436512	Os01g0358300 [Oryza sativa Japonica Group]	29.01	1	13	13	25
115476544	Os08g0432500 [Oryza sativa Japonica Group]	29.01	1	5	5	10
297727787	Os10g0542800, partial [Oryza sativa Japonica Group]	28.99	1	4	6	12
115484331	Os11g0162200 [Oryza sativa Japonica Group]	28.99	1	2	2	5
115436768	Os01g0500900 [Oryza sativa Japonica Group]	28.97	1	13	13	32
115449339	Os02g0805600 [Oryza sativa Japonica Group]	28.96	1	10	10	40
297609759	Os09g0503400 [Oryza sativa Japonica Group]	28.95	2	12	30	75
115445513	Os02g0274100 [Oryza sativa Japonica Group]	28.93	1	19	19	41
115467290	Os06g0236900, partial [Oryza sativa Japonica Group]	28.92	1	2	2	4
115478915	Os09g0379900 [Oryza sativa Japonica Group]	28.9	1	15	15	40
297600120	Os02g0816500 [Oryza sativa Japonica Group]	28.89	1	3	3	5
188578368	DNA-binding protein HU [Xanthomonas oryzae pv. oryzae PXO99A]	28.89	1	2	2	9
115439033	Os01g0665400 [Oryza sativa Japonica Group]	28.88	1	10	10	23
297720551	Os01g0834601 [Oryza sativa Japonica Group]	28.87	2	5	5	27
115454693	Os03g0689300 [Oryza sativa Japonica Group]	28.87	2	2	26	135
115451647	Os03g0223400 [Oryza sativa Japonica Group]	28.85	1	7	9	36
11466819	cytochrome b6 [Oryza sativa Japonica Group]	28.84	1	5	5	83
115448157	Os02g0704000 [Oryza sativa Japonica Group]	28.84	1	15	15	48
115439749	Os01g0732200 [Oryza sativa Japonica Group]	28.8	1	7	7	13
115461434	Os04g0685300 [Oryza sativa Japonica Group]	28.78	1	4	4	14
115481904	Os10g0400800, partial [Oryza sativa Japonica Group]	28.77	1	16	16	32
115448169	Os02g0705000 [Oryza sativa Japonica Group]	28.76	1	7	7	9
297728629	Os11g0644750 [Oryza sativa Japonica Group]	28.75	1	3	3	9
115477046	Os08g0492100 [Oryza sativa Japonica Group]	28.73	1	8	8	14
115469272	Os06g0652400 [Oryza sativa Japonica Group]	28.66	1	9	9	24
297603595	Os04g0684200, partial [Oryza sativa Japonica Group]	28.64	3	10	10	24
115489478	Os12g0605800 [Oryza sativa Japonica Group]	28.63	1	17	17	47
115450603	Os03g0137500 [Oryza sativa Japonica Group]	28.62	1	7	7	16
297610993	Os10g0575700 [Oryza sativa Japonica Group]	28.61	1	9	9	57
115472009	Os07g0470700 [Oryza sativa Japonica Group]	28.61	1	12	12	31
115451029	Os03g0171900 [Oryza sativa Japonica Group]	28.6	2	13	13	35
297720157	Os01g0589100 [Oryza sativa Japonica Group]	28.57	1	3	3	5
115486387	Os11g0638000 [Oryza sativa Japonica Group]	28.57	2	8	8	13
115463957	Os05g0420600 [Oryza sativa Japonica Group]	28.57	1	3	3	8
115459066	Os04g0485400 [Oryza sativa Japonica Group]	28.57	1	1	1	1
115453913	Os03g0581800 [Oryza sativa Japonica Group]	28.57	1	3	3	6
115435742	Os01g0256900 [Oryza sativa Japonica Group]	28.57	1	5	5	9
115446743	Os02g0562300 [Oryza sativa Japonica Group]	28.53	1	8	17	29
297609803	Os09g0514600 [Oryza sativa Japonica Group]	28.48	1	4	4	14
115452095	Os03g0265400 [Oryza sativa Japonica Group]	28.48	1	9	9	36
115449577	Os02g0815200 [Oryza sativa Japonica Group]	28.48	1	8	8	22
115472061	Os07g0477500 [Oryza sativa Japonica Group]	28.46	1	23	23	41
115470072	Os06g0727200 [Oryza sativa Japonica Group]	28.46	1	7	13	71
297611333	Os11g0174000 [Oryza sativa Japonica Group]	28.44	1	22	24	64
297597208	Os01g0617900, partial [Oryza sativa Japonica Group]	28.44	1	8	8	42
115475740	Os08g0292600 [Oryza sativa Japonica Group]	28.44	1	10	10	33
115453197	Os03g0370500 [Oryza sativa Japonica Group]	28.43	2	5	15	27
115435928	Os01g0275600 [Oryza sativa Japonica Group]	28.43	2	22	25	57
115476306	Os08g0399600 [Oryza sativa Japonica Group]	28.42	1	12	12	25
297597412	Os01g0692300 [Oryza sativa Japonica Group]	28.41	3	19	19	32
115469122	Os06g0639500 [Oryza sativa Japonica Group]	28.41	1	17	17	34
115444457	Os02g0167700 [Oryza sativa Japonica Group]	28.41	2	35	35	87
115452559	Os03g0305100 [Oryza sativa Japonica Group]	28.4	1	12	14	29
115434690	Os01g0164600 [Oryza sativa Japonica Group]	28.4	1	9	9	31
297600820	Os03g0309200, partial [Oryza sativa Japonica Group]	28.39	1	26	28	62
115481496	Os10g0321700 [Oryza sativa Japonica Group]	28.39	1	7	7	23
115442487	Os01g0969100 [Oryza sativa Japonica Group]	28.39	1	11	11	16
297599986	Os02g0774100 [Oryza sativa Japonica Group]	28.34	1	6	6	19
115488088	Os12g0265100 [Oryza sativa Japonica Group]	28.34	1	5	8	15
115467738	Os06g0305200 [Oryza sativa Japonica Group]	28.34	2	37	37	72
115459412	Os04g0514400 [Oryza sativa Japonica Group]	28.34	1	10	10	28
115440863	Os01g0833200 [Oryza sativa Japonica Group]	28.34	1	4	4	10
115474751	Os08g0141300 [Oryza sativa Japonica Group]	28.33	1	7	8	16
115461591	Os05g0103500 [Oryza sativa Japonica Group]	28.33	1	5	5	19
115435496	Os01g0232700 [Oryza sativa Japonica Group]	28.33	1	12	12	30
115446953	Os02g0582900 [Oryza sativa Japonica Group]	28.32	1	3	3	4
115444513	Os02g0173100, partial [Oryza sativa Japonica Group]	28.32	2	9	9	19
297721821	Os03g0157600 [Oryza sativa Japonica Group]	28.3	1	5	5	10
115465349	Os05g0555600, partial [Oryza sativa Japonica Group]	28.3	1	10	16	33
115479931	Os09g0497400 [Oryza sativa Japonica Group]	28.29	1	6	6	21
115469168	Os06g0644100 [Oryza sativa Japonica Group]	28.29	1	7	7	13
115452325	Os03g0284600 [Oryza sativa Japonica Group]	28.29	1	8	8	23
115445503	Os02g0273100 [Oryza sativa Japonica Group]	28.28	1	11	11	37
115464421	Os05g0470800 [Oryza sativa Japonica Group]	28.27	1	14	14	31
115454281	Os03g0640100 [Oryza sativa Japonica Group]	28.27	1	9	9	24
297724719	Os06g0286351 [Oryza sativa Japonica Group]	28.25	1	43	43	128
115452305	Os03g0283300 [Oryza sativa Japonica Group]	28.25	1	7	7	20
115450011	Os02g0829500 [Oryza sativa Japonica Group]	28.22	1	5	8	17
188575947	hypothetical protein PXO_00125 [Xanthomonas oryzae pv. oryzae PXO99A]	28.22	1	3	3	4
297728005	Os11g0161033 [Oryza sativa Japonica Group]	28.21	1	1	2	5
115467904	Os06g0334400 [Oryza sativa Japonica Group]	28.18	1	12	12	20
297728551	Os11g0599200 [Oryza sativa Japonica Group]	28.16	1	13	13	28
297604030	Os05g0200100, partial [Oryza sativa Japonica Group]	28.14	1	6	6	20
115488612	Os12g0489100, partial [Oryza sativa Japonica Group]	28.13	1	6	18	41
115473033	Os07g0583600 [Oryza sativa Japonica Group]	28.13	2	13	13	23
115466182	Os06g0130500 [Oryza sativa Japonica Group]	28.13	1	4	4	8
115459270	Os04g0502300 [Oryza sativa Japonica Group]	28.13	1	1	6	23
115473645	Os07g0640200 [Oryza sativa Japonica Group]	28.11	1	12	12	29
115450707	Os03g0146000 [Oryza sativa Japonica Group]	28.1	1	6	6	9
115462479	Os05g0188100 [Oryza sativa Japonica Group]	28.09	1	3	3	13
115474927	Os08g0162600 [Oryza sativa Japonica Group]	28.08	1	7	7	50
115462195	Os05g0156500, partial [Oryza sativa Japonica Group]	28.08	1	5	5	13
115460918	Os04g0644600 [Oryza sativa Japonica Group]	28.06	1	8	8	39
115455173	Os03g0735300 [Oryza sativa Japonica Group]	28.04	1	7	8	24
115461096	Os04g0661300 [Oryza sativa Japonica Group]	28.03	1	8	8	26
115448655	Os02g0745000, partial [Oryza sativa Japonica Group]	28.03	1	7	7	20
115481774	Os10g0378300, partial [Oryza sativa Japonica Group]	28	1	4	4	13
297608836	Os08g0511900, partial [Oryza sativa Japonica Group]	27.97	1	3	3	8
115448083	Os02g0697600 [Oryza sativa Japonica Group]	27.97	1	16	19	34
115450531	Os03g0131900, partial [Oryza sativa Japonica Group]	27.94	1	10	10	39
115448237	Os02g0710900 [Oryza sativa Japonica Group]	27.94	1	26	26	64
297600518	Os03g0206700 [Oryza sativa Japonica Group]	27.93	3	10	11	30
115481814	Os10g0389200 [Oryza sativa Japonica Group]	27.92	2	7	7	18
115468746	Os06g0591600 [Oryza sativa Japonica Group]	27.91	1	5	5	12
115484729	Os11g0216100 [Oryza sativa Japonica Group]	27.89	1	5	5	8
115480453	Os09g0542200 [Oryza sativa Japonica Group]	27.85	1	5	5	15
188578559	acyl carrier protein [Xanthomonas oryzae pv. oryzae PXO99A]	27.85	1	3	3	7
115470697	Os07g0162400 [Oryza sativa Japonica Group]	27.83	3	8	8	18
115458608	Os04g0445700 [Oryza sativa Japonica Group]	27.83	1	6	10	23
115467250	Os06g0232000 [Oryza sativa Japonica Group]	27.82	1	10	10	32
115434736	Os01g0168100 [Oryza sativa Japonica Group]	27.82	2	16	16	40
115486263	Os11g0615200 [Oryza sativa Japonica Group]	27.8	2	4	4	17
115487650	Os12g0180400 [Oryza sativa Japonica Group]	27.78	2	2	2	4
115471449	Os07g0260300 [Oryza sativa Japonica Group]	27.78	1	5	5	15
115448821	Os02g0760500 [Oryza sativa Japonica Group]	27.78	1	5	5	14
115481768	Os10g0377800 [Oryza sativa Japonica Group]	27.74	1	14	14	34
297603370	Os04g0620000, partial [Oryza sativa Japonica Group]	27.73	1	6	6	13
115450561	Os03g0134300 [Oryza sativa Japonica Group]	27.72	1	9	9	28
115487958	Os12g0236900 [Oryza sativa Japonica Group]	27.7	1	12	12	41
115486243	Os11g0610900 [Oryza sativa Japonica Group]	27.7	1	11	11	30
11466779	RNA polymerase beta'' chain [Oryza sativa Japonica Group]	27.69	3	39	39	79
297722313	Os03g0595800, partial [Oryza sativa Japonica Group]	27.69	1	2	2	2
115456147	Os03g0811700 [Oryza sativa Japonica Group]	27.69	1	3	3	8
115450076	Os02g0834000 [Oryza sativa Japonica Group]	27.69	6	4	5	9
115471453	Os07g0262200 [Oryza sativa Japonica Group]	27.68	1	3	7	48
115449131	Os02g0787800 [Oryza sativa Japonica Group]	27.66	1	14	14	32
115483130	Os10g0533900 [Oryza sativa Japonica Group]	27.64	1	5	5	9
115444957	Os02g0208200 [Oryza sativa Japonica Group]	27.62	1	3	3	6
297608991	Os08g0557500, partial [Oryza sativa Japonica Group]	27.61	1	5	5	11
115488252	Os12g0297500 [Oryza sativa Japonica Group]	27.61	1	29	29	55
115455973	Os03g0800700 [Oryza sativa Japonica Group]	27.61	1	4	4	16
115481896	Os10g0400100 [Oryza sativa Japonica Group]	27.6	1	13	15	39
297722003	Os03g0279950 [Oryza sativa Japonica Group]	27.59	1	7	7	25
115465347	Os05g0555300 [Oryza sativa Japonica Group]	27.57	1	4	4	14
115460926	Os04g0645100, partial [Oryza sativa Japonica Group]	27.56	4	33	35	86
115480363	Os09g0534800 [Oryza sativa Japonica Group]	27.56	2	9	9	13
115452081	Os03g0264400 [Oryza sativa Japonica Group]	27.56	1	14	17	39
115437816	Os01g0575000 [Oryza sativa Japonica Group]	27.54	3	25	25	47
115472289	Os07g0508200 [Oryza sativa Japonica Group]	27.53	1	9	9	15
115446499	Os02g0533200 [Oryza sativa Japonica Group]	27.53	1	8	8	18
115487090	Os12g0123500 [Oryza sativa Japonica Group]	27.49	4	9	11	20
115458736	Os04g0456700 [Oryza sativa Japonica Group]	27.46	1	3	4	32
297727957	Os11g0140700, partial [Oryza sativa Japonica Group]	27.45	1	1	1	1
115488928	Os12g0540900 [Oryza sativa Japonica Group]	27.45	1	11	11	28
115470060	Os06g0726400 [Oryza sativa Japonica Group]	27.44	1	22	22	43
115457974	Os04g0378200 [Oryza sativa Japonica Group]	27.44	1	6	6	15
297725241	Os06g0704200, partial [Oryza sativa Japonica Group]	27.43	1	3	3	4
115466684	Os06g0172600 [Oryza sativa Japonica Group]	27.42	2	2	2	3
297605789	Os06g0356800 [Oryza sativa Japonica Group]	27.42	1	6	6	12
115473049	Os07g0585100 [Oryza sativa Japonica Group]	27.38	1	9	9	15
115460666	Os04g0624600 [Oryza sativa Japonica Group]	27.38	1	29	29	81
115446877	Os02g0576700 [Oryza sativa Japonica Group]	27.38	1	6	7	22
115437648	Os01g0560000 [Oryza sativa Japonica Group]	27.38	1	11	11	32
115452075	Os03g0263900 [Oryza sativa Japonica Group]	27.36	1	23	23	59
115482746	Os10g0498200 [Oryza sativa Japonica Group]	27.36	1	5	9	25
297599573	Os02g0608600, partial [Oryza sativa Japonica Group]	27.35	1	7	8	21
115471065	Os07g0201100 [Oryza sativa Japonica Group]	27.33	1	15	24	55
115453079	Os03g0356700 [Oryza sativa Japonica Group]	27.33	1	22	22	46
115477595	Os08g0542600 [Oryza sativa Japonica Group]	27.27	1	7	7	12
[truncated: 6,122 more rows]
