# Supplementary material for: Comparative proteomic analysis reveals novel insights into the interaction between rice and Xanthomonas oryzae pv. oryzae
Source: BMC Plant Biol. 2020 Dec 14;20:563. doi: 10.1186/s12870-020-02769-7 (PMC7734852; doi:10.1186/s12870-020-02769-7)
Supplement: Supplementary file 6 — Additional file 6 Differentially abundant Xanthomonas oryzae pv. oryzae (Xoo) proteins between H471 and HHZ at two time-points after the inoculation with PXO99A. [file 12870_2020_2769_MOESM6_ESM.xlsx]

## Sheet: Sheet3
Additional file 6. Differentially abundant Xanthomonas oryzae pv. oryzae (Xoo) proteins between H471 and HHZ at two time-points after the inoculation with PXO99A.
Accession	PXO99A ID	Gene Symbol	Annotation	Protein expression				H471-2dpi/HHZ-2dpi	P value of T-test	Up/down	H471-3dpi/HHZ-3dpi	P value of T-test	Up/down
				HHZ-2dpi	H471-2dpi	HHZ-3dpi	H471-3dpi
188577163	PXO_01131	tsf	elongation factor Ts [Xanthomonas oryzae pv. oryzae PXO99A]	0.733507	0.493295	2.08777	0.465956	0.672516	0.0409727		0.223184	0.000348261	down
188574340	PXO_03411	hrpE	HrpE type III pilin [Xanthomonas oryzae pv. oryzae PXO99A]	0.675466	0.605684	1.60246	0.915404	0.896691	0.47416		0.57125	0.0014902	down
188578417	PXO_02523		OmpA family outer membrane protein [Xanthomonas oryzae pv. oryzae PXO99A]	0.646286	0.385585	2.31767	0.414957	0.596617	0.0953769		0.179041	0.000580288	down
188575664	PXO_04793	ompA	OmpA family protein [Xanthomonas oryzae pv. oryzae PXO99A]	0.845393	0.346033	2.44163	0.720458	0.409317	0.00121921	down	0.295073	0.00154258	down
188577256	PXO_01743		outer membrane protein [Xanthomonas oryzae pv. oryzae PXO99A]	0.627596	0.328907	2.54604	0.430278	0.524074	0.0682814		0.168999	1.60963e-05	down
188578726	PXO_03097		outer membrane protein [Xanthomonas oryzae pv. oryzae PXO99A]	0.568444	0.65596	1.93655	0.536943	1.15396	0.438844		0.277268	0.000425335	down
188577427	PXO_01565		outer membrane protein P6 [Xanthomonas oryzae pv. oryzae PXO99A]	0.742846	0.370367	2.52249	0.441809	0.498578	0.0820813		0.175148	0.000303568	down
188578331	PXO_02439		outer membrane protein Slp [Xanthomonas oryzae pv. oryzae PXO99A]	0.641266	0.528239	2.07656	0.6772	0.823744	0.265836		0.326117	4.88501e-05	down
188576058	PXO_00505	talC3b	TAL effector AvrBs3/PthA [Xanthomonas oryzae pv. oryzae PXO99A]	0.839462	0.574841	1.8223	0.738241	0.684773	0.0903764		0.405114	0.00017928	down
188579016	PXO_02801		TonB protein [Xanthomonas oryzae pv. oryzae PXO99A]	0.653362	0.562172	1.67225	0.353248	0.860429	0.53583		0.211241	3.32609e-05	down
188575750	PXO_04865		TonB-dependent outer membrane Receptor [Xanthomonas oryzae pv. oryzae PXO99A]	0.694341	0.61161	1.92028	0.454692	0.880849	0.526114		0.236784	0.000136797	down
188578033	PXO_01939		TonB-dependent outer membrane receptor [Xanthomonas oryzae pv. oryzae PXO99A]	0.969661	0.670791	1.49884	0.577798	0.691778	0.0848322		0.385497	1.62929e-05	down
188577333	PXO_01666		TonB-dependent outer membrane Receptor [Xanthomonas oryzae pv. oryzae PXO99A]	0.890483	0.456596	1.84561	0.651809	0.51275	0.0227164	down	0.353167	0.000635384	down
188578441	PXO_02552		TonB-dependent outer membrane Receptor [Xanthomonas oryzae pv. oryzae PXO99A]	0.81301	0.747657	1.60853	0.71065	0.919615	0.402336		0.4418	0.0001787	down
188578306	PXO_02415		TonB-dependent receptor [Xanthomonas oryzae pv. oryzae PXO99A]	0.769404	0.648007	1.60627	0.508345	0.842219	0.398579		0.316476	0.000279786	down
188574650	PXO_03827		TonB-dependent receptor [Xanthomonas oryzae pv. oryzae PXO99A]	0.79032	0.471806	2.25213	0.605794	0.596981	0.0389044	down	0.268988	0.000115652	down
188577353	PXO_01644		TonB-dependent receptor [Xanthomonas oryzae pv. oryzae PXO99A]	0.7431	0.558488	1.8523	0.454793	0.751566	0.172089		0.245529	0.00022564	down
188578485	PXO_02600		TonB-dependent receptor [Xanthomonas oryzae pv. oryzae PXO99A]	0.79704	0.656764	1.8766	0.658321	0.824005	0.200913		0.350806	0.002577	down
188574397	PXO_03361	virK	VirK protein [Xanthomonas oryzae pv. oryzae PXO99A]	0.897125	0.500509	2.02235	0.861686	0.557904	0.00708791	down	0.426082	0.000904242	down

## Sheet: 4
Accession	Gene Symbol	Description	ΣCoverage	Σ# Proteins	Σ# Unique Peptides	Σ# Peptides	Σ# PSMs	A2: 128_C/131 Count	A2: 128_N/131 Count	B2: 128_N/131 Count	A2: 129_C/131 Count	A2: 129_N/131 Count	B2: 129_N/131 Count	A2: 130_C/131 Count	B2: 130_C/131 Count	A2: 130_N/131 Count	B2: 126/131 Count	B2: 127_C/131 Count	B2: 127_N/131 Count	B2: 126/131 Variability [%]	B2: 127_C/131 Variability [%]	B2: 127_N/131 Variability [%]	A2: 128_C/131 Variability [%]	A2: 128_N/131 Variability [%]	A2: 129_C/131 Variability [%]	A2: 129_N/131 Variability [%]	A2: 130_C/131 Variability [%]	A2: 130_N/131 Variability [%]	B2: 128_N/131 Variability [%]	B2: 129_N/131 Variability [%]	B2: 130_C/131 Variability [%]	B2: 126/131	B2: 127_C/131	B2: 127_N/131	A2: 128_C/131	A2: 128_N/131	A2: 129_C/131	A2: 129_N/131	A2: 130_C/131	A2: 130_N/131	B2: 128_N/131	B2: 129_N/131	B2: 130_C/131
115438819	Os01g0642200	Os01g0642200 [Oryza sativa Japonica Group]	62.07	1	4	4	13	9	9	4	9	9	4	9	4	9	4	4	4	13.098	10.2425	4.6983	3.94854	22.9829	8.4172	13.4131	27.7877	8.36278	3.5855	5.09806	4.93359	0.792766	0.737696	0.632336	1.13095	1.41528	1.33606	0.712239	0.650188	1.0042	1.76754	1.24713	1.1693	0.720933	1.2941	0.788876	1.39466	1.79503	0.00409266
115439241	Os01g0685800	Os01g0685800 [Oryza sativa Japonica Group]	54.22	1	2	22	312	3	3	4	3	3	4	3	4	3	4	4	4	34.7152	34.7152	34.7152	4.62681	3.60724	0.0163225	3.26594	11.8017	4.67573	5.44359	1.88923	1.13482	0.000496482	0.000459055	0.000618989	1.02287	1.05156	1.08229	1.02681	0.991641	1.12562	0.942	0.999913	1.04987	0.000524842	1.05224	1.04803	0.997262	2004.87	4.23932e-07
115480399	Os09g0537700	Os09g0537700 [Oryza sativa Japonica Group]	52.38	1	13	13	92	22	22	26	22	22	26	22	26	22	26	26	26	62.9456	37.2611	71.8443	13.2862	6.77033	12.7145	39.938	35.3211	49.5837	26.1623	31.3104	19.6451	0.7094	0.755122	0.659281	1.40526	1.08687	1.17167	0.551381	0.579813	0.555703	1.31195	1.38571	1.22173	0.707934	1.22127	0.562299	1.30646	1.72512	0.00661608
115442415	Os01g0963600	Os01g0963600 [Oryza sativa Japonica Group]	50.55	1	7	7	18	6	6	4	6	6	4	6	4	6	4	4	4	17.2071	6.11839	8.06812	9.31399	15.8479	2.90243	19.5484	20.2754	26.7352	14.7223	6.42027	11.6178	0.52275	0.587479	0.962106	1.34819	1.63462	1.1418	0.564076	0.571098	0.529908	1.45	1.22933	1.71958	0.690778	1.37487	0.555028	1.4663	1.99032	0.0259006
115441753	Os01g0910900	Os01g0910900 [Oryza sativa Japonica Group]	46.15	1	5	5	12	5	5	4	5	5	4	5	4	5	4	4	4	10.3523	12.146	2.03839	6.35824	6.66161	6.06077	14.5941	24.6877	23.4848	5.04949	5.79075	4.2352	0.49302	0.619942	0.818281	1.28088	1.80724	1.23581	0.689846	0.697357	0.679802	1.34995	1.15503	1.49899	0.643748	1.44131	0.689002	1.33466	2.23893	0.0180849
115434496	Os01g0144700	Os01g0144700 [Oryza sativa Japonica Group]	42.86	1	3	3	4	2	2	1	2	2	1	2	1	2	1	1	1				4.23455	4.48137	2.98796	10.1165	4.08418	0.34831				0.625119	0.772321	0.786278	1.08173	1.12208	1.07264	0.999912	0.866656	0.851131	1.0025	1.10125	1.12834	0.727906	1.09215	0.9059	1.07736	1.5004	0.00247374
115468870	Os06g0607800	Os06g0607800 [Oryza sativa Japonica Group]	42.64	1	2	14	37	1	1	1	1	1	1	1	1	1	1	1	1													0.00182464	0.00168709	0.00227487	1.17253	0.996092	1.16082	1.2279	1.30368	1.34683	0.00173495	0.00162702	0.852542	0.00192887	1.10982	1.2928	0.285301	575.371	4.12013e-05
297601716	Os03g0758100	Os03g0758100 [Oryza sativa Japonica Group]	41.96	1	22	22	68	25	25	31	25	25	31	25	31	25	31	31	31	18.0092	16.3399	15.9722	8.29354	13.2791	5.5633	15.0591	15.4551	18.04	17.7588	7.09206	12.3416	0.691055	0.675006	0.631954	1.12525	1.30976	1.0359	0.680319	0.636838	0.608774	1.4598	1.18913	1.76237	0.666005	1.15697	0.641977	1.47044	1.73718	0.00400777
115471711	Os07g0413800	Os07g0413800 [Oryza sativa Japonica Group]	41.4	2	9	9	13	6	6	3	6	6	3	6	3	6	3	3	3	5.57227	1.73875	3.03669	10.069	18.3662	4.59814	29.2894	22.6819	26.1696	1.56631	0.925484	0.560149	0.723953	1.03266	0.783919	1.28737	1.33831	1.27288	0.804916	0.7289	0.9944	1.07269	1.00432	0.933111	0.846844	1.29952	0.842739	1.00337	1.53454	0.00939421
297598314	Os01g0946500	Os01g0946500 [Oryza sativa Japonica Group]	39.94	2	9	9	34	13	13	11	13	13	11	13	11	13	11	11	11	15.9288	17.7089	16.1726	10.4006	32.6774	25.8397	35.2605	35.0287	47.3966	10.0749	12.3102	11.0846	0.60176	0.562726	0.595805	1.22053	1.42028	1.45165	0.765539	0.749327	0.722728	1.12115	1.43138	1.39789	0.586764	1.36415	0.745864	1.31681	2.32488	0.000449603
115467546	Os06g0274000	Os06g0274000 [Oryza sativa Japonica Group]	38.38	1	3	3	8	3	3	3	3	3	3	3	3	3	3	3	3	1337.68	1337.68	1337.68	1.35605	10.6731	2.27436	10.4331	0.189755	12.4996	1337.68	11.2331	1.36495	0.00309782	0.0028643	0.00386221	1.07589	0.845654	0.906627	0.943591	1.03716	1.19652	0.00294555	1.11687	1.08812	0.00327478	0.942722	1.05909	0.735979	287.874	0.000167251
115447403	Os02g0626100	Os02g0626100 [Oryza sativa Japonica Group]	38.37	1	17	25	52	14	14	14	14	14	14	14	14	14	14	14	14	11.6416	15.2409	15.4066	8.13275	15.1192	6.66625	10.628	19.8513	26.9033	17.5187	15.4532	23.8533	0.675802	0.702673	0.667934	1.20361	1.35998	1.09663	0.66595	0.53657	0.531049	1.39613	1.31205	1.27611	0.682136	1.22007	0.577856	1.32809	1.7886	0.00222864
115482172	Os10g0437700	Os10g0437700 [Oryza sativa Japonica Group]	36.2	1	5	5	13	3	3	6	3	3	6	3	6	3	6	6	6	6.11543	9.45568	9.59694	24.2597	44.4614	37.5661	3.73881	18.7856	4.53871	21.8435	12.0336	30.4041	0.895343	0.868148	0.910408	1.16714	1.52219	1.37587	0.920701	0.783357	0.959989	0.89552	1.01394	1.04086	0.8913	1.35507	0.888016	0.98344	1.52033	0.0110777
115482036	Os10g0418000	Os10g0418000 [Oryza sativa Japonica Group]	35.25	2	2	6	41	4	4	8	4	4	8	4	8	4	8	8	8	13.3763	11.5456	11.5399	8.88292	7.823	17.9964	4.0589	9.10344	8.6102	8.71597	5.96768	13.7995	0.92955	0.84501	0.582706	1.37178	1.12041	1.16201	0.724288	0.820401	0.802274	1.40949	1.421	1.41343	0.785755	1.21807	0.782321	1.41464	1.55019	0.0293735
115451465	Os03g0209000	Os03g0209000 [Oryza sativa Japonica Group]	34.84	1	3	3	6	2	2	2	2	2	2	2	2	2	2	2	2	1.45383e+06	2.10053e+06	369502	4.53471	11.7235	7.1423	4.23827	3.24226	13.7793	10.7514	3.22709	9.21417	0.0625714	0.0611963	0.062658	1.06484	0.876767	0.962546	1.00646	1.17804	1.06696	0.800935	0.916504	0.870027	0.0621419	0.968052	1.08382	0.862489	15.5781	7.59838e-05
115466518	Os06g0157000	Os06g0157000 [Oryza sativa Japonica Group]	33.72	1	9	10	42	12	12	13	12	12	13	12	13	12	13	13	13	10.7588	10.8192	6.6492	9.90422	7.49008	10.8643	7.40569	6.52092	28.3299	5.90339	8.72324	14.1461	0.808446	0.807028	0.786586	1.25486	1.30768	1.20424	0.706716	0.765883	0.736342	1.26933	1.22275	1.25521	0.800687	1.25559	0.736314	1.2491	1.56814	0.000120565
115452411	Os03g0292800	Os03g0292800 [Oryza sativa Japonica Group]	33.49	1	4	8	26	1	1	2	1	1	2	1	2	1	2	2	2	239875	353264	94737.6							11.4763	14.9911	1.64743	0.0654599	0.0646144	0.0692767	1.17247	0.987192	0.924302	1.08666	1.03243	0.953855	1.14913	1.1208	1.16006	0.0664503	1.02799	1.02432	1.14333	15.47	0.000207838
115472953	Os07g0574800	Os07g0574800 [Oryza sativa Japonica Group]	33.11	1	4	13	45	3	3	4	3	3	4	3	4	3	4	4	4	6.03894e+06	6.22513e+06	2.5798e+06	0.834109	15.9483	3.60064	12.0971	4.40106	2.91984	7.43687	3.20383	10.8573	0.041594	0.0382949	0.0441623	1.00136	1.15391	0.949637	0.958213	0.81499	1.03617	0.987208	0.985187	1.09606	0.0413504	1.03497	0.936459	1.02282	25.0293	8.49786e-05
115434256	Os01g0124000	Os01g0124000 [Oryza sativa Japonica Group]	32.8	1	4	4	32	14	14	11	14	14	11	14	11	14	11	11	11	16.9574	13.3545	45.0266	30.6167	27.3902	13.992	32.5667	48.2726	43.4237	8.3361	11.4538	14.149	0.495536	0.920655	0.487586	1.44292	1.34609	1.05075	0.560647	0.54212	0.660549	1.04505	1.41596	1.00716	0.634592	1.27992	0.587772	1.15606	2.01692	0.0253361
115440919	Os01g0837600	Os01g0837600 [Oryza sativa Japonica Group]	32.35	1	4	4	4	2	2	2	2	2	2	2	2	2	2	2	2	384773	1.18647e+06	748699	3.01101	6.79539	1.46878	4.21592	5.70566	0.672354	0.44542	2.38249	11.9687	0.0275465	0.030522	0.0382741	1.07171	1.14642	1.02387	0.804797	0.840446	0.771765	1.50341	1.64408	1.63631	0.0321142	1.08067	0.80567	1.5946	33.6507	8.09159e-06
115461104	Os04g0661900	Os04g0661900, partial [Oryza sativa Japonica Group]	32.08	1	4	4	12	4	4	4	4	4	4	4	4	4	4	4	4	294059	398054	211852	12.303	5.81804	6.60882	8.18709	7.50919	6.00939	9.59791	4.61814	5.17185	0.0602221	0.0620333	0.0706174	0.981862	1.03569	0.957616	1.03542	1.04219	0.95433	0.903164	0.944162	0.996474	0.0642909	0.991723	1.01065	0.947933	15.4255	2.37729e-06
115480697	Os09g0564000	Os09g0564000 [Oryza sativa Japonica Group]	31.1	1	7	7	41	15	15	8	15	15	8	15	8	15	8	8	8	12.2902	10.8339	13.4661	10.7877	18.6863	7.01268	16.6989	23.9163	24.2429	13.8657	14.3215	7.75717	0.682553	0.685556	0.691344	1.213	1.33366	1.39179	0.744526	0.740843	0.769813	1.10701	1.40612	1.34657	0.686484	1.31282	0.751727	1.28656	1.91238	0.000287427
297724475	Os06g0149300	Os06g0149300 [Oryza sativa Japonica Group]	30.77	1	2	2	3	1	1	2	1	1	2	1	2	1	2	2	2	1.33582	10.6272	4.97323							9.75284	8.9534	14.731	0.744486	0.755073	0.786991	1.13858	1.37322	1.20127	0.81333	0.995084	0.713246	1.09691	1.11622	1.16961	0.762183	1.23769	0.840553	1.12758	1.62387	0.00262624
297596251	Os01g0188100	Os01g0188100, partial [Oryza sativa Japonica Group]	30.77	1	2	2	3	1	1	2	1	1	2	1	2	1	2	2	2	3.77058e+06	5.59993e+06	2.03615e+06							5.54292e+06	5.12852e+06	1.60671	0.0448241	0.0439014	0.0509779	1.07853	1.01765	1.12109	0.883226	0.855231	0.893651	0.0450802	0.0418034	1.03581	0.0465678	1.07242	0.877369	0.374232	23.0293	4.42014e-06
115478256	Os09g0267600	Os09g0267600 [Oryza sativa Japonica Group]	30.45	1	5	7	10	4	4	3	4	4	3	4	3	4	3	3	3	4472.46	4472.46	4472.46	10.9182	7.2381	16.3235	7.08363	3.13297	21.7955	14.4171	13.6056	7.02823	0.0174413	0.0161265	0.0217449	0.923204	0.980093	0.859783	0.915361	0.878052	1.4382	1.03982	1.0092	1.07123	0.0184375	0.921027	1.0772	1.04008	49.9539	1.31122e-05
297719749	Os01g0221400	Os01g0221400 [Oryza sativa Japonica Group]	30.38	1	2	2	4	1	1	1	1	1	1	1	1	1	1	1	1													0.703028	0.801144	0.876623	1.16205	1.45637	1.15667	0.749816	0.614281	0.695192	1.42914	1.34987	1.38319	0.793598	1.25837	0.68643	1.3874	1.58565	0.0138544
115447427	Os02g0629800	Os02g0629800 [Oryza sativa Japonica Group]	30	1	2	2	2	1	1	1	1	1	1	1	1	1	1	1	1													0.024454	0.0226105	0.030488	1.1089	1.01987	1.11764	0.830061	0.760954	0.910514	0.023252	0.857994	1.02683	0.0258508	1.08213	0.833843	0.636025	41.8607	4.61389e-06
115476564	Os08g0434300	Os08g0434300, partial [Oryza sativa Japonica Group]	29.49	1	3	10	35	2	2	2	2	2	2	2	2	2	2	2	2	30.6181	19.133	26.7983	15.5394	17.0594	2.89223	35.0492	38.4409	34.2699	1.17544	10.0487	8.96409	0.69538	0.698471	0.72451	1.37522	1.33418	1.14696	0.73977	0.740512	0.665119	1.26591	1.22014	1.45855	0.70612	1.28545	0.715134	1.31487	1.82045	0.00121849
297728629	Os11g0644750	Os11g0644750 [Oryza sativa Japonica Group]	28.75	1	3	3	9	5	5	3	5	5	3	5	3	5	3	3	3	11.2093	4.89195	15.0118	1.98647	15.0948	13.4908	8.57049	11.0915	23.4307	14.27	5.29296	0.592333	0.835067	0.71358	0.709718	1.27098	1.32303	1.37275	0.862911	0.770063	0.699232	1.2232	1.18005	1.06534	0.752788	1.32226	0.777402	1.1562	1.75648	0.000354156
115481814	Os10g0389200	Os10g0389200 [Oryza sativa Japonica Group]	27.92	2	7	7	18	8	8	8	8	8	8	8	8	8	8	8	8	12.2326	27.7967	16.2836	12.5581	2.24573	12.1312	8.74338	15.4022	7.31137	9.76442	12.2007	14.5811	0.758712	0.698517	0.724894	1.29044	1.32431	1.3039	0.751227	0.667229	0.697295	1.18161	1.13412	1.13453	0.727374	1.30622	0.70525	1.15008	1.7958	8.50094e-06
115486263	Os11g0615200	Os11g0615200 [Oryza sativa Japonica Group]	27.8	2	4	4	17	3	3	5	3	3	5	3	5	3	5	5	5	293.697	293.697	293.697	3.0044	3.01736	16.3212	4.84854	5.79158	5.67591	8.62861	9.99722	3.21429	0.00295603	0.00273319	0.00368542	0.990614	1.01002	0.979975	0.917819	1.10419	0.925042	0.91237	1.01238	1.01546	0.00312488	0.993536	0.982351	0.980071	317.944	3.73751e-08
115487090	Os12g0123500	Os12g0123500 [Oryza sativa Japonica Group]	27.49	4	9	11	20	6	6	8	6	6	8	6	8	6	8	8	8	16.7898	24.3359	21.6462	11.9464	13.9601	12.7717	5.8961	7.58527	20.7748	7.84172	8.51347	7.34242	0.690139	0.749632	0.658013	1.59453	1.48071	1.56089	0.50857	0.502401	0.486791	1.20214	1.45298	1.26774	0.699261	1.54538	0.499254	1.30762	2.21001	3.98136e-05
297726853	Os09g0345500	Os09g0345500 [Oryza sativa Japonica Group]	26	1	5	5	22	9	9	11	9	9	11	9	11	9	11	11	11	17.1275	13.7042	13.8036	9.69668	10.7115	15.441	6.77659	7.7566	16.1202	11.6562	10.9823	10.2448	0.904156	0.811699	0.768298	1.14196	1.38967	1.32619	0.781298	0.80857	0.83155	1.07306	1.18293	1.16496	0.828051	1.28594	0.807139	1.14032	1.55297	0.00559764
115456629	Os03g0851500	Os03g0851500 [Oryza sativa Japonica Group]	25.52	1	4	4	9	4	4	2	4	4	2	4	2	4	2	2	2	6.63687e+06	8.29452e+06	4.32884e+06	14.4855	13.1354	6.82612	18.0692	22.4977	9.03583	2.02958e+07	1.38831e+07	1.69738e+07	0.0426508	0.040708	0.0499898	1.0599	1.0091	1.02653	0.841611	0.964101	0.79623	0.0474083	0.042197	0.0470543	0.0444495	1.03184	0.867314	0.0455532	23.2138	3.33645e-07
297724619	Os06g0229066	Os06g0229066 [Oryza sativa Japonica Group]	24.49	1	7	10	28	5	5	6	5	5	6	5	6	5	6	6	6	66.1718	49.4483	62.6383	15.6722	35.3262	24.1005	65.233	29.7142	30.3109	20.8596	16.8565	13.214	0.482153	0.551728	0.510056	1.08871	1.0854	1.01351	0.579081	0.629501	0.713736	1.21645	1.39779	1.14935	0.514646	1.06254	0.640772	1.25453	2.0646	6.65009e-05
115480023	Os09g0505800	Os09g0505800 [Oryza sativa Japonica Group]	24.19	1	2	10	21	3	3	2	3	3	2	3	2	3	2	2	2	52.28	94962	59889.6	2.87595	6.27602	9.58439	0.759992	3.57829	6.59431	12.6858	1.21101	4.47442	0.00421767	0.0660286	0.0817429	0.982412	0.878226	0.971393	0.926665	0.945648	1.00474	0.910645	0.950632	0.95229	0.0506631	0.94401	0.959018	0.937856	18.6331	2.53549e-05
115442407	Os01g0963000	Os01g0963000 [Oryza sativa Japonica Group]	24.16	1	6	8	15	3	3	5	3	3	5	3	5	3	5	5	5	14.1444	18.316	14.904	7.25799	0.771587	8.4313	13.5656	9.43883	21.891	10.9024	6.26593	29.8179	0.679782	0.639635	0.66869	0.891489	1.2205	0.92412	0.814493	0.828149	0.654081	1.33214	1.1863	1.89289	0.662703	1.01204	0.765574	1.47044	1.52714	0.0294805
115434254	Os01g0123900	Os01g0123900 [Oryza sativa Japonica Group]	23.83	1	4	4	19	5	5	4	5	5	4	5	4	5	4	4	4	5.45496	5.77775	19.2188	11.0279	5.01703	10.85	22.3319	14.271	12.5523	12.8753	16.946	11.4196	0.702694	0.812523	0.861585	1.46953	1.28722	1.13241	0.725444	0.887437	0.809105	1.14315	1.24573	1.11225	0.792267	1.29639	0.807329	1.16704	1.6363	0.00958268
115472187	Os07g0495000	Os07g0495000 [Oryza sativa Japonica Group]	23.62	1	5	5	11	2	2	5	2	2	5	2	5	2	5	5	5	174.304	174.304	174.304	11.3141	6.30567	2.14887	11.9409	4.81781	14.8044	20.3174	11.063	26.2308	0.00521378	0.00482075	0.00650028	0.907365	0.922717	0.879243	0.879782	0.875546	0.892242	1.04285	0.981148	0.918389	0.0055116	0.903108	0.882523	0.980796	163.856	2.43107e-07
115459790	Os04g0551200	Os04g0551200 [Oryza sativa Japonica Group]	22.73	2	8	9	14	5	5	7	5	5	7	5	7	5	7	7	7	17.7287	17.3595	9.91424	3.86463	2.42897	22.3154	5.32323	8.6561	6.92448	9.95814	7.38195	13.9468	0.782808	0.709966	0.832695	1.23967	1.41459	1.32627	0.741265	0.844996	0.760248	1.06941	1.13479	1.1572	0.775156	1.32685	0.78217	1.12047	1.71172	0.000870822
115477763	Os08g0556600	Os08g0556600 [Oryza sativa Japonica Group]	22.22	1	2	2	6	2	2	4	2	2	4	2	4	2	4	4	4	336.665	336.665	336.665	3.63153e+07	3.1018e+07	2.51178e+07	2.44192e+07	14.3785	17.3978	336.665	336.665	8.60336	0.00413579	0.00382402	0.0051563	0.0376901	0.0352793	0.0333571	0.0341816	1.15973	1.13755	0.0039325	0.00368785	1.13623	0.00437204	0.0354422	0.777152	0.381283	8.10656	1.91094e-05
115435898	Os01g0271400	Os01g0271400 [Oryza sativa Japonica Group]	22.15	1	6	6	13	4	4	1	4	4	1	4	1	4	1	1	1				5.60047	3.58647	5.35174	3.93273	6.63849	9.61532				0.00162495	0.00150245	0.0020259	1.00322	1.05068	1.0072	1.13668	1.03446	1.11182	0.00154508	1.14272	1.08071	0.00171777	1.02036	1.09432	0.741658	594.005	2.97013e-07
115463437	Os05g0363200	Os05g0363200 [Oryza sativa Japonica Group]	21.7	1	1	10	24	1	1	1	1	1	1	1	1	1	1	1	1													0.648456	0.712139	0.617977	1.0268	1.13267	1.11105	0.858553	0.751775	0.871812	1.24855	1.31274	1.36214	0.659524	1.09017	0.82738	1.30781	1.65297	0.000537471
115469130	Os06g0640500	Os06g0640500 [Oryza sativa Japonica Group]	21.24	6	9	9	15	8	8	4	8	8	4	8	4	8	4	4	4	839555	1.35887e+06	574321	8.19914	8.21887	9.47404	10.6983	5.03693	16.8974	25.0636	5.90524	17.3527	0.0569977	0.0523874	0.0645464	1.16684	1.08296	1.15303	0.886117	0.972911	0.872686	0.862659	1.11292	0.880461	0.0579772	1.13427	0.910571	0.952013	19.5642	2.10032e-06
115466060	Os06g0118700	Os06g0118700 [Oryza sativa Japonica Group]	21.05	2	9	10	50	20	20	25	20	20	25	20	25	20	25	25	25	124.155	103.235	129.462	19.7005	21.085	20.3386	56.0721	52.5271	67.5008	15.3237	16.0569	13.3095	0.19172	0.26417	0.230893	1.51311	1.70588	1.85891	0.440892	0.453473	0.388491	1.79552	1.5471	1.24006	0.228928	1.69263	0.427619	1.52756	7.39375	0.000138143
297604995	Os05g0588300	Os05g0588300 [Oryza sativa Japonica Group]	20.69	1	3	3	7	4	4	2	4	4	2	4	2	4	2	2	2	51.0397	51.0397	51.0397	6.65522	11.2177	14.6221	3.89029	6.20311	11.2448	8.19553	4.72404	7.80652	0.0107117	0.00990423	0.0133548	1.02458	1.05718	0.978596	0.998844	1.01117	0.940841	0.995494	0.964836	0.932983	0.0113236	1.02012	0.983618	0.964438	90.0878	1.56496e-06
115485309	Os11g0433500	Os11g0433500, partial [Oryza sativa Japonica Group]	20.51	1	4	5	13	7	7	2	7	7	2	7	2	7	2	2	2	154.927	154.927	154.927	5.59943	7.7002	5.30456	12.8217	11.8792	6.07077	14.233	7.59043	7.35536	0.00141294	0.00130643	0.00176159	1.02886	1.01124	0.994848	0.93472	0.846445	0.956046	0.992828	1.02427	1.08486	0.00149365	1.01165	0.912403	1.03399	677.298	5.3582e-08
115445679	Os02g0300700	Os02g0300700 [Oryza sativa Japonica Group]	20.42	1	3	5	9	2	2	2	2	2	2	2	2	2	2	2	2	41514.8	39853.6	27452.8	14.9289	19.5831	23.2406	1.41959	7.6584	10.8577	3.98502	2.88337	12.4353	0.081275	0.0745534	0.0933742	0.961298	0.92093	0.915432	1.0447	1.14426	1.46241	1.06748	0.964009	1.05012	0.0830675	0.932554	1.21713	1.0272	11.2264	6.5894e-07
115488484	Os12g0456200	Os12g0456200 [Oryza sativa Japonica Group]	20.38	1	4	4	9	1	1	3	1	1	3	1	3	1	3	3	3	7.64834	7.64834	7.64834							0.619544	6.77404	2.70606	0.00301559	0.00278827	0.00375969	0.978617	1.06243	0.840643	1.00028	0.955925	0.868842	0.942431	0.893487	1.01357	0.00318785	0.960563	0.941682	0.94983	301.32	0.00012112
297609865	Os09g0538000	Os09g0538000 [Oryza sativa Japonica Group]	19.92	1	5	5	9	1	1	1	1	1	1	1	1	1	1	1	1													0.396185	0.693049	0.393451	1.66792	1.24287	1.23305	0.53391	0.595973	0.420071	1.69173	2.04606	1.70321	0.494228	1.38128	0.516651	1.81367	2.79483	0.00705621
115484981	Os11g0256200	Os11g0256200 [Oryza sativa Japonica Group]	19.59	1	3	3	5	3	3	2	3	3	2	3	2	3	2	2	2	3.15769e+06	2.11432e+06	814243	0.516016	43.8951	29.5035	46.6155	8.18313	12.0388	1.97079e+07	9.50285e+06	8.05233	0.0417271	0.036334	0.0422593	1.04763	0.803762	0.815804	0.65706	0.908343	1.04411	0.0514726	0.0436256	1.38149	0.0401068	0.889064	0.869839	0.492195	22.1674	0.000433058
115459582	Os04g0530600	Os04g0530600 [Oryza sativa Japonica Group]	19.44	1	2	3	7	1	1	1	1	1	1	1	1	1	1	1	1													0.759628	0.783772	0.847171	1.99512	1.70126	1.33803	2.31762	1.07381	1.53129	1.39325	0.962887	1.2781	0.796857	1.67814	1.64091	1.21141	2.10594	0.0100745
115458332	Os04g0416700	Os04g0416700 [Oryza sativa Japonica Group]	19.09	1	3	3	8	2	2	2	2	2	2	2	2	2	2	2	2	6.8339e+06	8.62479e+06	1.86704e+06	12.884	35.4043	8.23007	7.45556	4.07842	0.0352022	7.00123e+06	1.12496e+07	8.70496	0.0411317	0.0393108	0.0423554	0.95927	0.846886	0.940362	0.882772	1.01588	1.00152	0.0392453	0.0393546	0.957233	0.0409326	0.915506	0.966724	0.345278	22.3662	1.48033e-05
115439497	Os01g0708600	Os01g0708600 [Oryza sativa Japonica Group]	19.07	1	3	3	4	1	1	1	1	1	1	1	1	1	1	1	1													0.00224196	0.00207295	0.00279516	0.949798	0.92067	0.873493	0.998575	1.27769	0.91576	1.00244	0.978022	1.08931	0.00237002	0.914654	1.06401	1.02326	385.926	2.10817e-06
115457960	Os04g0376300	Os04g0376300, partial [Oryza sativa Japonica Group]	19.05	2	3	3	8	4	4	4	4	4	4	4	4	4	4	4	4	3.08532e+06	3.94296e+06	1.55692e+06	9.07404	5.78451	9.32593	6.39521	3.27716	3.71642	5.25583	7.29944	8.19219	0.0503603	0.0481899	0.0552491	1.03208	0.974076	1.03459	1.02821	1.05074	0.969932	0.997571	1.04194	1.02358	0.0512665	1.01358	1.01629	1.02103	19.7709	1.08893e-06
115452049	Os03g0262100	Os03g0262100 [Oryza sativa Japonica Group]	18.55	1	4	4	4	2	2	1	2	2	1	2	1	2	1	1	1				2.64559	4.44484	4.44734	5.04099	0.188728	8.6606				0.00073057	0.000675497	0.000910838	0.986681	0.970687	1.00293	1.0174	1.0873	0.916415	0.00069466	1.0572	1.07226	0.000772301	0.986766	1.00704	0.71005	1277.69	4.76172e-08
115449059	Os02g0781400	Os02g0781400 [Oryza sativa Japonica Group]	18.43	1	3	5	21	3	3	1	3	3	1	3	1	3	1	1	1				1.3438	10.0548	7.57464	29.6672	25.8278	27.4094				0.478772	0.53772	0.385805	1.10525	0.89193	1.2433	0.554515	0.536653	0.786072	1.13139	1.06799	0.909447	0.467432	1.08016	0.625747	1.03628	2.31084	0.00532038
115436110	Os01g0299400	Os01g0299400 [Oryza sativa Japonica Group]	18.27	2	2	2	4	3	3	1	3	3	1	3	1	3	1	1	1				7.03187	6.75862	7.97141	1.94333	9.6756	10.1957				0.687674	0.768185	0.484996	0.967405	1.07789	0.960237	0.964283	1.03229	1.09601	1.07483	1.07425	1.16046	0.646952	1.00184	1.03086	1.10318	1.54856	0.0184815
115466858	Os06g0191300	Os06g0191300, partial [Oryza sativa Japonica Group]	18.1	1	3	6	13	3	3	1	3	3	1	3	1	3	1	1	1				3.66799	2.2981	6.3519	6.23757	0.862131	11.3341				0.000792037	0.00073233	0.000987471	0.931531	0.938757	0.953489	1.00108	1.11289	0.938482	0.000753105	0.000706252	0.000766001	0.000837279	0.941259	1.01748	0.000741786	1124.19	1.3367e-08
115459702	Os04g0542900	Os04g0542900 [Oryza sativa Japonica Group]	17.73	1	10	10	16	8	8	6	8	8	6	8	6	8	6	6	6	428.461	410.058	324.103	14.6422	10.2428	11.0452	12.996	11.8484	5.04438	456.181	42.1864	47.9844	0.28857	0.266626	0.292771	0.933924	1.00789	0.951623	0.989049	1.07491	1.0003	0.288402	0.82145	0.821503	0.282656	0.964479	1.02142	0.643785	3.4122	8.72812e-06
115458324	Os04g0416000	Os04g0416000 [Oryza sativa Japonica Group]	17.65	1	3	3	9	5	5	4	5	5	4	5	4	5	4	4	4	697492	1.03081e+06	350204	9.92833	16.8531	12.864	4.92582	6.38253	15.5894	505380	560481	4.82314	0.0644515	0.0661107	0.0760906	0.98106	0.979617	1.04769	1.05385	0.993854	1.01986	0.0623554	0.0590099	1.02988	0.0688843	1.00279	1.02252	0.383749	14.5576	2.10297e-06
115483062	Os10g0528400	Os10g0528400 [Oryza sativa Japonica Group]	17.6	2	2	4	14	2	2	1	2	2	1	2	1	2	1	1	1				706935	1.58258e+06	925273	1.49984e+06	2.15153e+06	1.17928e+06				0.00398136	0.00368123	0.00496376	0.0497033	0.0539116	0.0482424	0.0535022	0.056649	0.052549	0.00378566	0.00355015	0.00385049	0.00420879	0.0506191	0.0542334	0.00372877	12.027	1.18244e-05
115446925	Os02g0581100	Os02g0581100 [Oryza sativa Japonica Group]	16.81	1	3	3	53	24	24	25	24	24	25	24	25	24	25	25	25	221.907	106775	106775	9.67263	10.4551	5.81891	9.59487	7.01153	8.32294	10.8607	8.1059	15.5088	0.00172831	0.0039291	0.00529799	1.05129	0.939412	0.986962	0.912608	0.963577	1.03366	1.18414	1.09513	1.09459	0.0036518	0.992556	0.969948	1.12462	271.799	6.89418e-06
115466062	Os06g0118800	Os06g0118800 [Oryza sativa Japonica Group]	16.6	1	3	3	5	2	2	2	2	2	2	2	2	2	2	2	2	10.3626	25.3176	34.4328	14.2547	19.1799	14.7765	5.2757	5.67587	11.2099	11.3126	7.88858	10.5349	0.420283	0.499539	0.474733	1.40156	1.62183	1.4902	0.630037	0.641831	0.620639	1.29898	1.33107	1.41489	0.464852	1.50453	0.630835	1.34831	3.23658	0.000107576
297606028	Os06g0567900	Os06g0567900, partial [Oryza sativa Japonica Group]	16.58	1	5	5	6	2	2	2	2	2	2	2	2	2	2	2	2	51.2043	32.511	35.75	6.53201	4.35492	13.0362	56.2658	21.526	51.8163	10.8583	6.60511	9.60846	0.801749	0.857871	0.815803	1.32041	1.46505	1.09954	0.807295	0.784896	0.816734	1.17151	1.13799	1.03611	0.825141	1.295	0.802975	1.1152	1.56943	0.0119998
115482572	Os10g0481400	Os10g0481400, partial [Oryza sativa Japonica Group]	16.39	1	2	2	2	1	1	1	1	1	1	1	1	1	1	1	1													0.558006	0.52457	0.530632	0.84317	0.88587	0.881713	0.991481	1.09746	0.972206	1.44122	1.20767	0.637022	0.537736	0.870251	1.02038	1.0953	1.61836	4.07214e-05
115442413	Os01g0963400	Os01g0963400, partial [Oryza sativa Japonica Group]	16.39	1	3	3	10	6	6	3	6	6	3	6	3	6	3	3	3	135.152	135.152	135.152	35683.1	32473.4	42325.9	48791.9	55094.3	42639.9	135.152	135.152	135.152	0.000644239	0.000595674	0.000803204	0.0989169	0.0931985	0.0934203	0.104104	0.102687	0.100306	0.000612572	0.000574462	0.000623061	0.000681039	0.0951786	0.102366	0.000603365	139.755	9.20287e-07
115485331	Os11g0438700	Os11g0438700 [Oryza sativa Japonica Group]	16.29	1	3	4	7	3	3	2	3	3	2	3	2	3	2	2	2	1.13767e+06	1.53716e+07	9.04732e+06	29.1082	3.3086	1.03795	2.87518	1.9458	25.8797	1.34842e+06	7.91961e+06	6.43014	0.0752164	0.101836	0.127523	0.950078	1.06495	1.07252	0.957268	0.88896	1.00136	0.0734326	0.0895031	1.0745	0.101525	1.02918	0.949197	0.412477	10.1372	2.58101e-05
297603803	Os05g0140500	Os05g0140500 [Oryza sativa Japonica Group]	15.82	1	2	2	8	4	4	4	4	4	4	4	4	4	4	4	4	3.71463e+06	4.93719e+06	1.89974e+06	15.0797	7.74784	12.6076	13.2929	5.56062	18.9784	11.4822	8.81501	9.73773	0.046616	0.0421785	0.0516514	0.989994	0.99027	0.941395	1.00714	1.04471	0.851598	0.960438	1.01139	0.989915	0.0468153	0.973886	0.967816	0.987247	20.8027	5.97126e-07
115448641	Os02g0744100	Os02g0744100 [Oryza sativa Japonica Group]	15.7	1	4	4	6	2	2	4	2	2	4	2	4	2	4	4	4	168057	220681	94097.1	3.66288e+06	2.34533e+06	4.66668e+06	5.12526e+06	2.95008	11.6461	264827	10.6357	5.02861	0.0269967	0.0261692	0.0303467	0.0522248	0.046723	0.0503179	0.0524678	1.02625	0.992898	0.0277633	0.936108	0.930657	0.0278375	0.0497552	0.690538	0.631509	1.78734	0.000439677
115454887	Os03g0709300	Os03g0709300 [Oryza sativa Japonica Group]	15.5	2	2	2	4	2	2	2	2	2	2	2	2	2	2	2	2	2.38333	1.02446	5.13202	2.75069	3.34219	1.10519	9.24187	13.0386	7.86935	0.480092	3.74909	1.60378	0.905351	0.66015	0.714066	1.19654	1.41732	1.21873	0.754756	0.796016	0.777524	1.27652	1.23668	1.17148	0.759856	1.27753	0.776099	1.22823	1.68128	0.00717315
115458750	Os04g0457800	Os04g0457800 [Oryza sativa Japonica Group]	15.45	4	9	9	15	8	8	6	8	8	6	8	6	8	6	6	6	118100	105486	56002.8	21.6664	23.585	19.0871	12.4733	20.0564	60.1499	12.2269	16.9739	25.0007	0.084051	0.0804072	0.095587	0.912903	0.943987	0.912552	0.89996	0.947328	1.03159	0.988147	0.886143	0.89809	0.0866817	0.923147	0.959627	0.924126	10.6499	2.05335e-07
115466300	Os06g0140100	Os06g0140100 [Oryza sativa Japonica Group]	15.29	1	5	5	6	4	4	2	4	4	2	4	2	4	2	2	2	114.23	95.8376	110.678	8.1437	4.19293	2.96023	8.31123	3.26536	11.4887	33.9123	26.2817	20.9107	0.544243	0.556364	0.52952	1.07417	1.13765	1.03788	0.891183	0.925942	0.844918	1.38245	1.41094	1.57483	0.543376	1.08324	0.887348	1.45607	1.99353	5.73323e-05
115442427	Os01g0965400	Os01g0965400 [Oryza sativa Japonica Group]	15.1	1	4	4	7	2	2	2	2	2	2	2	2	2	2	2	2	128.922	109.179	94.4645	2.79792	0.450304	9.1605	10.6384	49.002	75.4424	77.0731	54.3437	84.1349	0.629558	0.662371	0.697571	1.13232	1.09975	1.00889	1.02756	1.20698	1.34067	0.46337	0.581605	0.493367	0.663167	1.08032	1.19174	0.512781	1.62903	0.000567918
115453341	Os03g0389700	Os03g0389700 [Oryza sativa Japonica Group]	14.8	2	1	8	19	1	1	1	1	1	1	1	1	1	1	1	1													0.827652	0.858883	0.935063	1.36736	1.5497	1.17594	0.782896	0.710641	0.695182	1.11244	1.22339	1.08524	0.873866	1.36433	0.729573	1.14035	1.56126	0.0120728
297608482	Os08g0369700	Os08g0369700 [Oryza sativa Japonica Group]	14.46	2	2	2	4	2	2	2	2	2	2	2	2	2	2	2	2	1.40521e+07	2.01782e+07	8.90887e+06	3.60591	2.00085	7.34672	0.448344	0.359534	4.69201	4.27194	5.53539	3.49255	0.0324981	0.031581	0.0380147	1.06818	0.916725	0.966724	1.06907	1.04547	1.13034	1.01423	0.982391	1.05435	0.0340313	0.983876	1.08163	1.01699	28.9109	2.87407e-05
115482728	Os10g0497100	Os10g0497100 [Oryza sativa Japonica Group]	14.46	1	4	4	6	2	2	2	2	2	2	2	2	2	2	2	2	1.47347e+06	1.3145e+06	440081	4.73136	1.16188	2.79839	10.2423	6.50252	0.0899762	1.11306e+06	1.34118e+06	920159	0.0583164	0.0529781	0.0599874	0.982053	1.01378	0.957813	1.07989	0.99447	1.10722	0.0530894	0.0512508	0.0524083	0.057094	0.98455	1.06053	0.0522495	17.2444	5.77238e-07
115474965	Os08g0167500	Os08g0167500 [Oryza sativa Japonica Group]	14.23	1	4	4	9	5	5	4	5	5	4	5	4	5	4	4	4	9.56193e+06	2.84945e+07	6.8512e+06	4.41956	11.7458	6.25807	2.74234	6.3438	1.65746	9.39211	2.46367	9.55859	0.0348685	0.0385476	0.0468579	1.04897	0.949094	0.943614	1.07302	1.05567	1.01548	0.805063	0.855781	0.817951	0.0400913	0.980559	1.04806	0.826265	24.4581	1.06761e-05
115447405	Os02g0626400	Os02g0626400 [Oryza sativa Japonica Group]	14.21	4	6	10	16	2	2	3	2	2	3	2	3	2	3	3	3	10.8147	7.15784	15.2386	7.05988	13.9079	0.351147	22.5338	27.5966	18.1946	4.34446	10.4479	6.48436	0.45709	0.507503	0.560918	1.29908	1.28268	1.15841	0.842133	0.7935	0.887775	1.20706	1.24124	1.32728	0.508503	1.24672	0.841136	1.25853	2.45175	0.000160807
115477092	Os08g0498100	Os08g0498100 [Oryza sativa Japonica Group]	13.49	1	3	3	8	3	3	5	3	3	5	3	5	3	5	5	5	41.0197	15.0567	28.8456	2.31479	1.68473	6.34103	4.83918	6.78038	24.2968	15.1583	6.67292	19.1347	0.706051	0.770014	0.668922	1.26132	1.39477	0.989524	0.704465	0.617951	0.597196	1.39691	1.44543	1.43513	0.714996	1.2152	0.63987	1.42582	1.6996	0.0151958
115477469	Os08g0531000	Os08g0531000 [Oryza sativa Japonica Group]	13.16	1	7	7	11	6	6	2	6	6	2	6	2	6	2	2	2	27.108	12.8134	38.9179	8.08171	3.07482	6.00381	17.5351	19.1555	19.6798	23.7052	0.648562	7.4231	0.583464	0.640267	0.59095	1.02312	0.873796	0.859154	0.73606	0.637728	2.17419	0.688789	0.924565	0.737733	0.604894	0.91869	1.18266	0.783696	1.51876	0.00476914
115436662	Os01g0382000	Os01g0382000 [Oryza sativa Japonica Group]	12.8	1	2	2	4	1	1	3	1	1	3	1	3	1	3	3	3	79.513	31.6835	10.3923							13.8375	1.42668	20.7514	0.376123	0.416952	0.439879	0.704104	0.936263	0.617915	0.556219	0.59123	0.641946	2.02064	1.33322	1.64575	0.410985	0.75276	0.596465	1.66654	1.8316	0.024275
115448907	Os02g0767700	Os02g0767700 [Oryza sativa Japonica Group]	12.77	1	4	4	6	4	4	2	4	4	2	4	2	4	2	2	2	708960	874627	280492	2.2456	4.54568	2.89033	6.00284	1.15516	5.35269	1.36542	3.58069	5.68742	0.0577063	0.0551705	0.0617618	1.00209	0.885524	0.938786	1.00959	1.03513	1.0258	0.957018	1.06571	1.02021	0.0582129	0.942134	1.02351	1.01431	16.1843	1.26245e-05
297727627	Os10g0439600	Os10g0439600 [Oryza sativa Japonica Group]	12.66	1	3	3	3	2	2	1	2	2	1	2	1	2	1	1	1				16.1439	3.91413	11.3082	4.66948	10.8063	6.64267				0.0056309	0.00520642	0.00702033	1.11215	1.08642	1.08343	0.991139	0.949421	1.01097	0.00535412	0.00502103	1.01558	0.00595255	1.094	0.983844	0.341987	183.787	2.97745e-08
115460140	Os04g0584600	Os04g0584600 [Oryza sativa Japonica Group]	12.4	5	3	6	10	1	1	3	1	1	3	1	3	1	3	3	3	887.709	887.709	887.709							62.7755	4.64962	3.48124	0.00390728	0.00361273	0.00487139	0.937475	0.841199	1.01766	0.948789	1.24068	0.947992	0.71188	0.928082	1.04111	0.00413047	0.93211	1.04582	0.89369	225.667	5.36984e-05
115456834	Os04g0107500	Os04g0107500 [Oryza sativa Japonica Group]	12.34	1	3	3	4	2	2	2	2	2	2	2	2	2	2	2	2	2.58611e+07	2.00326e+07	2.25763e+07	11.0255	10.4216	6.85846	2.71196	19.7532	12.3473	22.7234	3.797	14.1682	0.0335829	0.0299929	0.041106	1.04062	1.01545	0.937872	0.880026	0.968392	0.987177	0.966746	1.048	1.00029	0.0348939	0.997981	0.945198	1.00501	28.6004	6.47343e-06
115467226	Os06g0229000	Os06g0229000, partial [Oryza sativa Japonica Group]	12.23	1	2	2	3	1	1	2	1	1	2	1	2	1	2	2	2	26.9087	3.86935	1.7062							10.8612	1.49608	4.94282	0.763494	0.73497	0.773336	1.19415	1.25013	1.18168	0.666972	0.583289	0.778126	1.38405	1.42007	1.2117	0.757266	1.20865	0.676129	1.3386	1.59608	4.69731e-05
115481198	Os10g0155500	Os10g0155500 [Oryza sativa Japonica Group]	12.15	1	4	4	8	4	4	4	4	4	4	4	4	4	4	4	4	79.1076	78.2588	84.5769	5.99447	2.23602	2.57124	10.3598	7.94446	10.6453	8.40645	16.1425	20.5993	0.611251	0.58674	0.630896	1.01307	1.06616	1.02889	0.886769	1.08142	0.848995	1.10857	1.27113	1.22057	0.609629	1.03604	0.939062	1.20009	1.69946	3.01678e-05
115459448	Os04g0518100	Os04g0518100 [Oryza sativa Japonica Group]	11.74	1	1	8	17	1	1	1	1	1	1	1	1	1	1	1	1													0.716995	0.760121	0.731354	1.19286	1.43049	0.945661	0.67189	0.601216	0.686511	1.39068	1.36585	1.40694	0.736157	1.18967	0.653206	1.38783	1.61605	0.0320693
297597167	Os01g0605600	Os01g0605600, partial [Oryza sativa Japonica Group]	11.66	1	4	5	8	4	4	2	4	4	2	4	2	4	2	2	2	23954.3	19718.2	7872.66	5.69207	1.5652	2.37536	4.66962	7.238	6.31322	8.77387	4.68655	3.74591	0.119046	0.105754	0.116801	0.968128	1.02498	1.01487	0.993021	0.949582	1.07146	0.995544	1.0882	1.05437	0.113867	1.00266	1.00469	1.04604	8.80553	1.00353e-06
115474721	Os08g0137800	Os08g0137800 [Oryza sativa Japonica Group]	11.05	2	2	2	3	1	1	2	1	1	2	1	2	1	2	2	2	255443	735835	688817							500319	520252	22.5818	0.0676457	0.0744675	0.0993556	0.90249	0.997855	0.836579	0.947864	1.06379	1.00761	0.0719517	0.067907	0.82468	0.0804896	0.912308	1.00642	0.321513	11.3345	6.39876e-05
115442035	Os01g0931400	Os01g0931400 [Oryza sativa Japonica Group]	10.98	2	3	3	6	4	4	2	4	4	2	4	2	4	2	2	2	22578	28476.2	15902.6	11.0132	12.9163	3.4135	4.80067	2.8161	6.79406	25.2945	18.0987	22.4354	0.101545	0.0984132	0.117688	0.920924	0.908043	0.967594	0.852813	1.01607	0.98838	0.869535	0.914531	0.951762	0.105882	0.932187	0.952421	0.911943	8.80401	1.68908e-06
115462901	Os05g0268500	Os05g0268500 [Oryza sativa Japonica Group]	10.97	1	4	4	11	6	6	2	6	6	2	6	2	6	2	2	2	4.74435e+07	7.52457e+07	3.19576e+07	11.6428	5.77221	15.3649	9.78933	8.0929	18.4206	6.17605e+07	5.63994e+07	5.52783	0.0322278	0.031651	0.0381239	1.00423	0.988967	0.981109	0.952084	1.06578	1.03878	0.031723	0.0293981	0.970061	0.0340009	0.991436	1.01888	0.343728	29.1591	1.80994e-08
297720899	Os02g0162200	Os02g0162200 [Oryza sativa Japonica Group]	10.34	2	2	2	3	1	1	2	1	1	2	1	2	1	2	2	2	92992.4	90808.9	64139.3							13.2623	7.4658	2.46749	0.0767747	0.0706798	0.0893627	1.00128	1.1212	1.02054	0.907143	1.11029	0.840737	1.02542	1.01466	0.983027	0.0789391	1.04768	0.952725	1.0077	13.2719	1.34585e-05
115489102	Os12g0563600	Os12g0563600 [Oryza sativa Japonica Group]	10.34	1	3	3	6	3	3	3	3	3	3	3	3	3	3	3	3	45.5892	45.5892	45.5892	1.29293	0.94699	2.00318	1.6911	9.44264	0.894499	8.99427	7.98078	0.789447	0.0059792	0.00552846	0.00745456	0.927955	1.07039	0.851088	0.943634	0.971456	0.894477	0.913853	1.01484	1.08152	0.00632074	0.94981	0.936522	1.0034	150.269	0.0001251
115457384	Os04g0233400	Os04g0233400 [Oryza sativa Japonica Group]	10.28	1	2	2	8	5	5	2	5	5	2	5	2	5	2	2	2	587.784	587.784	587.784	354.258	354.258	354.258	354.258	354.258	354.258	587.784	587.784	587.784	0.000891433	0.000824233	0.00111139	0.00315036	0.00301168	0.00292967	0.00301357	0.0030201	0.00307212	0.000847615	0.000794883	0.000862129	0.000942353	0.00303057	0.00303526	0.000834876	3.21596	4.22018e-05
115486946	Os12g0109900	Os12g0109900 [Oryza sativa Japonica Group]	10.14	3	4	4	4	2	2	2	2	2	2	2	2	2	2	2	2	104547	202885	124302	6.50091	5.99527	7.20372	6.43631	5.91289	13.0174	379325	4.05687	12.4984	0.074875	0.0778388	0.0963006	0.987441	1.01402	1.03798	1.0131	1.05065	0.91278	0.0889992	1.0004	1.11648	0.0830048	1.01315	0.992178	0.735295	12.2059	5.32385e-07
115439591	Os01g0717700	Os01g0717700 [Oryza sativa Japonica Group]	10.12	1	3	5	5	2	2	1	2	2	1	2	1	2	1	1	1				1.68654	1.25986	3.62181	9.76456	5.65938	21.7757				0.635193	0.733313	0.683242	1.00373	1.21197	1.0368	0.891136	0.938058	0.996036	0.624702	0.614462	0.707748	0.683916	1.08417	0.941743	0.648971	1.58523	0.00476133
115481706	Os10g0365800	Os10g0365800 [Oryza sativa Japonica Group]	10.01	1	5	5	8	3	3	2	3	3	2	3	2	3	2	2	2	5.66303	2.39873	63.1691	6.60402	10.0229	40.4826	25.5389	1.02881	7.03997	31.7192	0.0880259	0.343549	0.625663	0.797502	0.490068	1.2399	1.3994	1.29794	0.684249	0.728074	0.71924	1.51786	1.26063	1.20414	0.637745	1.31241	0.710521	1.32754	2.0579	0.00255617
297613603	Os12g0637200	Os12g0637200 [Oryza sativa Japonica Group]	9.93	1	3	3	7	2	2	5	2	2	5	2	5	2	5	5	5	12.7227	8.39524	12.4468	16.3187	18.625	0.667654	4.93814	9.6904	15.2757	7.78734	10.0543	4.08689	0.741485	0.856804	0.590959	1.27509	0.921602	1.11492	0.609981	0.692925	0.541428	1.09473	1.27748	0.960865	0.72975	1.10387	0.614778	1.11102	1.51267	0.0430575
297604508	Os05g0414700	Os05g0414700, partial [Oryza sativa Japonica Group]	9.6	14	4	6	8	3	3	2	3	3	2	3	2	3	2	2	2	1.07328e+06	1.62733e+06	655279	2.23932	8.92138	7.5062	4.33624	4.76204	18.8634	1.51069e+06	11.0705	19.048	0.0491891	0.0485085	0.0567077	0.848063	0.987314	0.938123	0.981885	1.06747	1.05697	0.0493186	0.950251	0.85954	0.0514684	0.9245	1.03544	0.619703	17.9625	2.83614e-05
115456655	Os03g0852900	Os03g0852900 [Oryza sativa Japonica Group]	9.57	2	6	6	8	5	5	2	5	5	2	5	2	5	2	2	2	1.01787e+06	1.46813e+06	465904	3.46515	5.32708	6.37082	8.16462	4.40989	9.25527	1.10622e+06	9.52539	14.0114	0.0542978	0.0531466	0.0597169	0.980679	0.9737	0.969148	0.943821	0.905878	1.0289	0.0523064	0.900511	0.871126	0.0557204	0.974509	0.959533	0.607981	17.4893	1.98286e-09
115463681	Os05g0390500	Os05g0390500 [Oryza sativa Japonica Group]	9.51	1	5	5	7	4	4	1	4	4	1	4	1	4	1	1	1				7.83726	1.30382	5.29096	1.00554	1.50519	12.2148				0.653639	0.690805	0.608142	0.964953	1.00989	1.02915	0.948196	1.01072	0.917931	0.619115	0.608709	0.607487	0.650862	1.00133	0.958948	0.61177	1.53847	0.000329413
115454547	Os03g0672400	Os03g0672400 [Oryza sativa Japonica Group]	9.34	1	5	5	9	4	4	3	4	4	3	4	3	4	3	3	3	1684.19	1684.19	1684.19	9.32925	11.1681	3.82825	2.86752	2.98539	6.97862	53.3833	47.8619	17.2665	0.0111513	0.0103106	0.0139028	0.957598	0.97091	1.02841	0.979622	1.08091	1.11244	0.731415	0.862367	0.927619	0.0117883	0.985638	1.05766	0.840467	83.6119	1.48897e-06
115452989	Os03g0346900	Os03g0346900 [Oryza sativa Japonica Group]	9.29	1	4	4	4	2	2	2	2	2	2	2	2	2	2	2	2	55919	93886.4	38933.3	10.4324	20.8916	9.42579	17.9585	1.61481	32.7416	78328.4	10.2823	8.30615	0.083075	0.0845794	0.0966041	0.96881	0.951342	0.933903	1.01706	1.00896	0.724159	0.0841343	1.06139	1.05909	0.0880861	0.951351	0.916729	0.734873	10.8002	1.55068e-07
115474865	Os08g0157100	Os08g0157100 [Oryza sativa Japonica Group]	9.09	2	4	4	5	2	2	2	2	2	2	2	2	2	2	2	2	311336	305193	207674	21.3162	3.79449	2.57399	2.07733	13.33	16.6724	3.52987	0.244977	0.384763	0.069146	0.0637194	0.0804623	1.02654	1.03424	1.06577	1.07152	1.00644	1.09577	0.898716	1.03886	1.05336	0.0711092	1.04218	1.05791	0.996978	14.6561	1.90971e-07
115435682	Os01g0251100	Os01g0251100 [Oryza sativa Japonica Group]	9.09	1	3	3	4	3	3	1	3	3	1	3	1	3	1	1	1				1.24083	6.02182	18.5252	11.7047	5.59964	152.117				0.00342651	0.00316821	0.004272	0.950745	0.975562	0.87682	0.906347	1.02044	0.833787	0.00325809	0.00305539	0.00331388	0.00362224	0.934376	0.920192	0.00320912	257.955	6.14382e-06
115489764	Os12g0637100	Os12g0637100 [Oryza sativa Japonica Group]	9.07	1	3	3	7	2	2	1	2	2	1	2	1	2	1	1	1				1.59176e+06	1.6045e+06	2.29182e+06	2.07614e+06	2.37073e+06	2.47964e+06				0.00296008	0.00273694	0.00369048	0.0520743	0.0498428	0.0511834	0.0518698	0.0530327	0.0543109	0.00281458	0.00263948	0.00286278	0.00312917	0.0510335	0.0530711	0.00277228	16.309	2.88408e-07
115480932	Os10g0118200	Os10g0118200 [Oryza sativa Japonica Group]	9.02	1	3	3	6	1	1	4	1	1	4	1	4	1	4	4	4	49.002	37.1541	51.2104							12.3635	15.1576	12.5861	0.885599	0.778478	0.47838	1.83824	1.6919	1.51177	0.459096	0.391952	0.662526	1.06142	1.23539	1.06732	0.714153	1.68064	0.504525	1.12138	2.35333	0.00330388
115447457	Os02g0633200	Os02g0633200 [Oryza sativa Japonica Group]	9.01	1	4	4	8	6	6	2	6	6	2	6	2	6	2	2	2	6.29449e+06	7.01228e+06	3.46436e+06	5.78737	12.2289	6.86269	5.81213	2.66886	7.05379	10.009	5.90769	11.5811	0.0445442	0.0418278	0.0509149	0.953282	0.96939	0.941897	1.04679	1.0413	0.916653	1.05081	1.03444	1.00967	0.0457623	0.954856	1.00158	1.03164	20.8656	4.40809e-08
115447919	Os02g0680400	Os02g0680400 [Oryza sativa Japonica Group]	8.94	1	5	5	8	5	5	3	5	5	3	5	3	5	3	3	3	174.759	95.4008	64.2936	12.2977	10.7178	17.0337	15.4868	3.8003	13.4234	99.1303	49.7018	54.7737	0.432424	0.522306	0.472607	1.00556	0.984824	0.952417	0.956971	0.849568	0.992415	0.454156	0.835842	0.823648	0.475779	0.980935	0.932985	0.704549	2.06174	7.53156e-05
115484443	Os11g0176100	Os11g0176100 [Oryza sativa Japonica Group]	8.89	1	4	4	4	2	2	1	2	2	1	2	1	2	1	1	1				8.18565	4.46044	17.26	0.880025	3.25751	6.10744				0.00471078	0.00435566	0.00587316	0.976108	1.02593	0.962773	0.911422	1.06015	1.00023	1.04399	1.08058	1.18643	0.00497987	0.98827	0.990602	1.10367	198.453	8.74475e-07
115444129	Os02g0139300	Os02g0139300 [Oryza sativa Japonica Group]	8.79	1	3	3	4	1	1	2	1	1	2	1	2	1	2	2	2	127506	111336	38657.9							1.43123	10.8975	14.8534	0.0914164	0.0824956	0.0912318	1.05028	1.10913	1.0587	1.05639	1.02254	1.13317	0.944797	0.98495	0.959959	0.0883813	1.0727	1.0707	0.963235	12.1372	7.64738e-07
115450975	Os03g0168200	Os03g0168200 [Oryza sativa Japonica Group]	8.68	1	2	2	3	1	1	1	1	1	1	1	1	1	1	1	1													0.667107	0.796183	0.592539	1.12902	1.07534	0.97057	0.796931	0.731614	0.873689	1.33781	1.35053	1.41727	0.685276	1.05831	0.800745	1.36853	1.54435	0.00781908
115446577	Os02g0542400	Os02g0542400 [Oryza sativa Japonica Group]	8.54	1	2	2	3	1	1	1	1	1	1	1	1	1	1	1	1													0.00696342	0.00643849	0.00868164	1.08832	1.07039	1.14513	1.06417	1.14645	1.24864	0.92283	1.01156	1.15204	0.00736118	1.10128	1.15309	1.02881	149.606	1.07791e-06
115455101	Os03g0729000	Os03g0729000 [Oryza sativa Japonica Group]	8.53	1	4	4	7	1	1	3	1	1	3	1	3	1	3	3	3	17.6689	1.9543	1.95956							23.2481	13.3623	5.16052	0.648743	0.918652	0.710154	1.44715	1.59367	1.17947	0.50949	0.473656	0.488934	1.58346	1.09825	1.31126	0.759183	1.40676	0.490693	1.33099	1.85299	0.011429
297600650	Os03g0248200	Os03g0248200 [Oryza sativa Japonica Group]	8.49	1	4	4	4	2	2	2	2	2	2	2	2	2	2	2	2	893470	1.45254e+06	710412	15.383	4.9211	1.53959	6.09455	18.3454	17.293	2.0549e+06	5.57949	5.82901	0.0545959	0.0544576	0.0656288	0.91168	1.06287	0.943998	0.812477	0.923328	0.845951	0.059049	1.03363	1.14755	0.0582275	0.972849	0.860585	0.746743	16.7077	3.81288e-05
115476004	Os08g0344600	Os08g0344600 [Oryza sativa Japonica Group]	8.35	2	2	3	12	6	6	4	6	6	4	6	4	6	4	4	4	6.26539e+08	1.82748e+09	3.14719e+08	9.83465	6.72398	5.29839	7.53755	17.5288	20.4658	1.03732e+09	9.6244e+08	3.71631e+08	0.0243689	0.0246258	0.0279144	0.987832	0.999604	0.985197	1.08847	0.915241	0.934202	0.0245675	0.0227796	0.0223204	0.0256364	0.990877	0.979303	0.0232225	38.6512	3.02372e-09
115488164	Os12g0278800	Os12g0278800 [Oryza sativa Japonica Group]	8.13	1	4	4	5	2	2	3	2	2	3	2	3	2	3	3	3	6.08428	0.768346	3.0239	102.894	48.895	78.7619	230.096	38.5998	116.651	2.23958	1.64865	13.1467	0.926291	0.952278	0.921571	1.84215	1.44694	1.61356	2.22355	1.31868	1.55625	1.00987	0.949548	1.00995	0.93338	1.63422	1.6995	0.989789	1.75086	0.0036609
297606074	Os06g0585200	Os06g0585200 [Oryza sativa Japonica Group]	7.8	2	4	4	5	3	3	2	3	3	2	3	2	3	2	2	2	44929.4	45456.5	21997.2	22.671	27.5266	3.71103	13.5007	1.61556	0.364491	47225.1	48726.9	56691.5	0.101588	0.0941412	0.109876	1.04419	1.1133	1.04664	1.00231	0.98488	1.08339	0.0975258	0.0920097	0.102715	0.101868	1.06804	1.02353	0.0974167	10.4845	1.95017e-06
115441055	Os01g0849000	Os01g0849000 [Oryza sativa Japonica Group]	7.63	1	1	1	2	1	1	1	1	1	1	1	1	1	1	1	1													0.841072	0.73279	0.760521	1.22066	1.37717	1.11425	0.809873	0.766211	0.914577	1.61011	1.43766	1.50784	0.778127	1.23736	0.83022	1.51854	1.59018	0.00520907
115462171	Os05g0154800	Os05g0154800 [Oryza sativa Japonica Group]	7.51	1	4	4	6	4	4	2	4	4	2	4	2	4	2	2	2	111168	139700	56351.4	3.43422	8.07944	3.68873	5.3896	1.38502	5.05664	133429	196057	177984	0.0789343	0.0760243	0.0868064	1.08966	1.05822	1.06119	0.997689	1.04193	0.987653	0.0775461	0.0778023	0.082978	0.0805883	1.06969	1.00909	0.0794421	13.2735	7.68857e-08
115458984	Os04g0479100	Os04g0479100 [Oryza sativa Japonica Group]	7.39	1	4	4	5	3	3	2	3	3	2	3	2	3	2	2	2	2.96872e+06	3.69873e+06	1.40862e+06	2.77826	12.2911	7.43617	2.33238	21.173	27.3471	2.36704e+06	4.13415e+06	2.56024e+06	0.0487121	0.0465279	0.0542491	0.980732	1.02243	0.985343	0.92936	1.03288	0.833174	0.0447761	0.0456096	0.046082	0.0498297	0.996168	0.931805	0.0454892	19.9915	2.40636e-07
115464811	Os05g0509900	Os05g0509900 [Oryza sativa Japonica Group]	7.34	1	2	2	2	1	1	1	1	1	1	1	1	1	1	1	1													0.00180528	0.00166919	0.00225073	1.01394	0.966853	0.865223	0.910228	1.0208	0.867694	0.00171654	0.00160975	1.10147	0.0019084	0.948672	0.932906	0.368267	497.103	2.7301e-05
115466622	Os06g0165800	Os06g0165800 [Oryza sativa Japonica Group]	7.31	1	2	2	5	3	3	2	3	3	2	3	2	3	2	2	2	0.320167	0.320167	0.320167	1.38876	8.88471	0.842631	14.0552	11.7941	8.37844	7.58689	11.4921	2.78754	0.00202089	0.00186855	0.00251955	1.15998	1.16381	1.16307	0.796298	0.928746	0.745532	1.07843	1.06968	1.15031	0.00213633	1.16229	0.823525	1.09947	544.057	6.60933e-12
115450357	Os03g0119500	Os03g0119500, partial [Oryza sativa Japonica Group]	7.22	6	2	4	9	1	1	2	1	1	2	1	2	1	2	2	2	17.6121	17.6121	17.6121							1.54841e+06	6.26531	5.89086	0.00263784	0.00243899	0.00328872	1.14704	0.992252	0.955716	0.998835	0.825159	0.894854	0.0546105	0.98394	0.976211	0.00278852	1.03167	0.906283	0.671587	369.971	6.19692e-05
115466492	Os06g0154400	Os06g0154400 [Oryza sativa Japonica Group]	7.2	1	1	1	2	1	1	1	1	1	1	1	1	1	1	1	1													0.795065	0.676893	0.810951	1.62702	1.31217	1.73285	0.662247	0.574857	0.642872	1.56839	1.45829	1.48142	0.76097	1.55735	0.626659	1.5027	2.04653	0.00393621
115458464	Os04g0432600	Os04g0432600 [Oryza sativa Japonica Group]	7.14	1	1	1	3	1	1	2	1	1	2	1	2	1	2	2	2	44.8	18.8224	33.6809							7.1833	41.5477	29.764	0.881106	0.935912	0.900857	1.20283	1.32536	1.58659	1.29752	1.34477	1.51316	0.93539	0.798382	0.829367	0.905958	1.37159	1.38515	0.85438	1.51397	0.0151746
115482952	Os10g0517500	Os10g0517500 [Oryza sativa Japonica Group]	6.9	1	3	3	5	2	2	3	2	2	3	2	3	2	3	3	3	9.97136	0.412256	0.612132	13.1788	18.1141	6.72497	22.4539	59.2788	49.8585	6.30974	24.5807	23.5558	0.511426	0.532297	0.437067	1.02769	1.22072	0.878127	0.497612	0.434153	0.449984	1.50064	1.61449	1.93475	0.493597	1.04218	0.460583	1.68329	2.1114	0.0060414
115487442	Os12g0159000	Os12g0159000 [Oryza sativa Japonica Group]	6.77	1	1	1	3	2	2	1	2	2	1	2	1	2	1	1	1				19.4227	18.7084	29.1257	12.5778	20.7749	8.57067				0.00540684	0.00499925	0.00674097	0.964674	0.86173	0.920823	0.921638	1.01883	0.934551	0.796785	0.728591	0.658571	0.00571568	0.915742	0.958339	0.727982	160.216	6.87803e-06
297603833	Os05g0149200	Os05g0149200 [Oryza sativa Japonica Group]	6.61	1	7	7	8	6	6	2	6	6	2	6	2	6	2	2	2	3.29545e+06	3.2517e+06	1.58788e+06	10.2569	17.9934	7.94098	11.7493	5.25377	8.68311	2.46407	7.8556	2.55734	0.0479999	0.0442938	0.0536138	1.00028	0.969478	1.01244	0.964705	0.971166	1.11672	1.08161	1.05166	1.06096	0.0486358	0.994063	1.01753	1.06475	20.4389	2.18734e-07
115470983	Os07g0190800	Os07g0190800 [Oryza sativa Japonica Group]	6.52	1	1	1	2	1	1	1	1	1	1	1	1	1	1	1	1													0.72834	0.744647	0.671547	1.25371	1.82606	1.26369	0.675882	0.755077	0.670103	1.03915	1.13785	1.23241	0.714845	1.44782	0.700354	1.13647	2.02536	0.0183194
297600903	Os03g0346800	Os03g0346800 [Oryza sativa Japonica Group]	6.38	1	3	3	7	4	4	3	4	4	3	4	3	4	3	3	3	88.4689	88.4689	88.4689	3.36732	8.07744	10.7939	7.84293	12.3504	5.11137	2.33128	1.11714	1.63682	0.00929274	0.00859222	0.0115857	0.946767	1.03358	1.00734	0.929948	0.937816	1.03529	1.13899	0.91813	0.976165	0.00982356	0.995894	0.967686	1.0111	101.378	2.76504e-06
115450419	Os03g0124200	Os03g0124200 [Oryza sativa Japonica Group]	6.37	8	3	7	9	2	2	1	2	2	1	2	1	2	1	1	1				4.05742	2.7397	0.447247	11.3293	7.99977	41.0617				0.74442	0.726066	0.714205	1.08879	1.17004	1.0495	0.930909	0.89974	1.15985	0.69482	0.738727	0.744041	0.728231	1.10278	0.996832	0.725862	1.51433	0.00051202
115451811	Os03g0239400	Os03g0239400 [Oryza sativa Japonica Group]	6.27	1	2	2	4	2	2	2	2	2	2	2	2	2	2	2	2	4045.52	5527.18	2822.96	9.93414	4.83338	8.09217	1.8303	7.99246	6.56549	5609.25	37.2107	12.2127	0.165378	0.164948	0.188173	0.967332	1.00722	1.0175	0.938207	1.04797	0.956716	0.170222	0.964339	1.00676	0.172833	0.997351	0.980964	0.713772	5.77061	1.11097e-06
115480854	Os10g0104500	Os10g0104500 [Oryza sativa Japonica Group]	6.04	2	3	3	6	3	3	3	3	3	3	3	3	3	3	3	3	17.5721	0.0620389	1.92737	3.73557	6.09139	6.26102	13.3842	8.08808	8.80178	2.57563	7.05136	8.15715	0.752584	0.863473	0.776029	1.2007	1.23735	1.18069	0.929533	0.924985	1.00014	1.26693	1.37279	1.31769	0.797362	1.20625	0.951553	1.31913	1.5128	0.000405878
115453553	Os03g0418800	Os03g0418800 [Oryza sativa Japonica Group]	5.94	1	2	4	7	2	2	2	2	2	2	2	2	2	2	2	2	2.46872e+07	1.75414e+07	1.03029e+07	5.75815	4.62604	0.517274	2.76105	6.12342	1.66657	7.93984	5.75137	0.311386	0.0351905	0.031057	0.0388956	1.01346	1.03021	0.990235	0.936135	0.906564	0.879073	1.02674	1.1609	1.2754	0.0350477	1.0113	0.907257	1.15435	28.8551	1.28356e-07
115455237	Os03g0740700	Os03g0740700 [Oryza sativa Japonica Group]	5.93	1	4	4	4	1	1	2	1	1	2	1	2	1	2	2	2	125901	134911	44528.5							185455	231119	8.44019	0.0684947	0.0641157	0.0704188	1.0288	1.00725	1.07843	0.994248	0.997187	0.947864	0.0697266	0.0679209	1.14081	0.0676764	1.03816	0.979767	0.426152	15.34	1.35138e-06
115434784	Os01g0172100	Os01g0172100 [Oryza sativa Japonica Group]	5.85	2	1	2	4	1	1	1	1	1	1	1	1	1	1	1	1													0.000777636	0.000719014	0.000969517	0.811893	0.862769	0.891219	0.997858	0.895384	1.71311	0.988703	1.04735	0.937667	0.000822056	0.855294	1.20212	0.991241	1040.43	3.24624e-06
115453367	Os03g0392400	Os03g0392400 [Oryza sativa Japonica Group]	5.68	1	1	2	7	3	3	2	3	3	2	3	2	3	2	2	2	25.6191	25.6191	25.6191	1166	1166	1166	1166	1166	1166	25.6191	25.6191	25.6191	0.0042352	0.00391593	0.00528023	0.00959687	0.00917441	0.00892457	0.00918015	0.00920005	0.0093585	0.00402702	0.00377649	0.00409598	0.00447712	0.00923195	0.00924623	0.0039665	2.06203	0.000479187
115480219	Os09g0520800	Os09g0520800 [Oryza sativa Japonica Group]	5.67	1	3	3	10	6	6	4	6	6	4	6	4	6	4	4	4	23.9426	4.89005	8.18945	9.21109	13.4566	10.8295	7.37552	4.79351	12.2305	15.0225	7.34707	15.3856	0.758163	0.827382	0.834673	1.05639	1.50736	1.22361	0.820261	0.797403	0.713875	1.02579	1.11217	0.969156	0.806739	1.26245	0.77718	1.03571	1.56488	0.0271702
115463669	Os05g0389500	Os05g0389500 [Oryza sativa Japonica Group]	5.4	1	2	2	3	1	1	2	1	1	2	1	2	1	2	2	2	9165.64	9609.84	6645.69							8074.35	11240.5	36.7973	0.0732634	0.0684617	0.0848721	0.862828	0.927063	0.936064	1.03669	1.07165	1.7854	0.0676952	0.0683541	0.702702	0.0755324	0.908652	1.29792	0.279584	12.03	3.82175e-06
115466882	Os06g0193000	Os06g0193000 [Oryza sativa Japonica Group]	5	1	1	1	2	1	1	1	1	1	1	1	1	1	1	1	1													0.00194335	0.00179685	0.00242287	1.06696	1.11571	1.11752	0.932924	0.891152	0.88556	1.16127	1.13365	1.20313	0.00205436	1.10006	0.903212	1.16602	535.477	3.0988e-07
115482414	Os10g0465900	Os10g0465900 [Oryza sativa Japonica Group]	4.93	1	1	1	2	1	1	1	1	1	1	1	1	1	1	1	1													0.369408	0.416547	0.389738	1.01444	0.998024	0.977013	1.14707	0.953506	0.981733	0.296537	0.330723	0.275706	0.391898	0.996494	1.02744	0.300989	2.54274	4.11813e-06
115466934	Os06g0199200	Os06g0199200 [Oryza sativa Japonica Group]	4.9	1	2	2	2	1	1	1	1	1	1	1	1	1	1	1	1													0.0126239	0.0116723	0.0157389	1.08838	1.17678	1.07689	1.06392	1.03841	0.965919	0.0120034	0.0112567	0.870168	0.013345	1.11402	1.02275	0.297809	83.4781	4.04392e-06
115444469	Os02g0168500	Os02g0168500 [Oryza sativa Japonica Group]	4.76	1	2	2	2	1	1	1	1	1	1	1	1	1	1	1	1													0.00956736	0.00884613	0.0119281	0.869263	1.11877	1.18502	1.16327	0.942087	1.06237	0.00909708	0.00853113	0.00925286	0.0101139	1.05769	1.05591	0.00896036	104.578	0.000402696
115452147	Os03g0268600	Os03g0268600 [Oryza sativa Japonica Group]	4.7	1	2	2	3	2	2	1	2	2	1	2	1	2	1	1	1				11.047	16.3075	11.0893	0.418534	13.5997	8.93361				0.870358	0.764216	0.633545	1.41769	1.32465	1.38109	0.964276	1.11233	0.942581	1.03204	0.931774	0.970826	0.756039	1.37447	1.0064	0.978212	1.81799	0.00109997
115467856	Os06g0326000	Os06g0326000 [Oryza sativa Japonica Group]	4.5	1	1	1	2	1	1	1	1	1	1	1	1	1	1	1	1													0.0088294	0.00816381	0.0110081	0.905578	0.902359	0.901633	0.953712	0.952369	1.29279	1.31027	1.33154	1.17076	0.00933375	0.90319	1.06629	1.27085	96.766	4.57767e-11
115440803	Os01g0827500	Os01g0827500 [Oryza sativa Japonica Group]	4.29	2	3	3	5	3	3	2	3	3	2	3	2	3	2	2	2	33.883	67.8987	58.8142	0.0815398	6.6327	0.539313	6.9432	4.42915	25.5366	0.99878	3.6617	4.48946	0.677234	0.664815	0.562401	1.01534	0.999889	0.950621	1.00801	0.929526	1.02572	1.09587	1.02372	0.937119	0.634817	0.988618	0.987751	1.0189	1.55733	0.00101853
115451281	Os03g0192600	Os03g0192600 [Oryza sativa Japonica Group]	4.27	1	1	1	4	2	2	2	2	2	2	2	2	2	2	2	2	1.36643	13.2529	5.77698	4.03877	5.43413	12.7734	0.747823	3.37506	11.968	15.3952	4.66959	9.93824	0.861373	0.749193	0.770205	1.09631	1.39752	1.09239	0.777893	0.827094	0.743684	1.37989	1.32155	1.46039	0.79359	1.1954	0.78289	1.38728	1.50632	0.0197155
115452911	Os03g0338600	Os03g0338600 [Oryza sativa Japonica Group]	4.26	1	2	2	2	1	1	1	1	1	1	1	1	1	1	1	1													0.0141468	0.0130804	0.0176375	0.965647	0.904246	0.928025	1.10738	1.02874	0.956281	0.0134515	0.0126146	0.970509	0.0149549	0.932639	1.0308	0.332192	62.3634	8.71664e-07
115481256	Os10g0166600	Os10g0166600 [Oryza sativa Japonica Group]	4.25	2	2	2	3	1	1	2	1	1	2	1	2	1	2	2	2	1.62902	21.4442	21.647							15.8362	19.48	8.21714	0.697711	0.653333	0.592495	1.31788	1.27554	1.33961	0.573833	0.540346	0.680888	1.08561	1.22669	1.10718	0.647846	1.31101	0.598356	1.13983	2.02364	5.01618e-05
115466064	Os06g0119100	Os06g0119100 [Oryza sativa Japonica Group]	4.16	1	4	4	4	2	2	2	2	2	2	2	2	2	2	2	2	62.0182	53.0408	49.2031	17.7539	15.8628	16.2458	2.18588	15.5762	13.5557	17.4196	24.2833	17.6087	0.909548	0.895478	0.926698	1.31148	1.71572	1.43756	0.510048	0.404116	0.435505	1.06084	1.00151	1.13253	0.910574	1.48825	0.44989	1.06496	1.63441	0.00849908
115448691	Os02g0749300	Os02g0749300 [Oryza sativa Japonica Group]	4.1	1	1	1	2	1	1	1	1	1	1	1	1	1	1	1	1													0.75604	0.490507	0.384906	1.00399	0.842959	0.966218	1.15736	1.07324	1.22021	0.373519	0.472102	0.352016	0.543817	0.937724	1.15027	0.399212	1.72434	0.030927
115466484	Os06g0153600	Os06g0153600 [Oryza sativa Japonica Group]	3.86	1	1	1	2	1	1	1	1	1	1	1	1	1	1	1	1													0.752872	0.78835	0.629385	1.12026	1.25379	1.11477	0.844291	0.796937	0.80389	1.17683	1.34506	1.29141	0.723536	1.16294	0.815039	1.2711	1.6073	0.00267884
115447079	Os02g0596100	Os02g0596100 [Oryza sativa Japonica Group]	3.76	1	2	2	2	1	1	1	1	1	1	1	1	1	1	1	1													0.0120572	0.0111483	0.0150323	0.998301	1.00099	0.963839	0.903014	0.891526	0.901086	0.0114646	0.0107513	0.0116609	0.012746	0.98771	0.898542	0.0112923	77.492	1.38399e-07
115474299	Os07g0695900	Os07g0695900 [Oryza sativa Japonica Group]	3.65	1	1	1	3	1	1	2	1	1	2	1	2	1	2	2	2	23.7764	15.6867	23.1098							11.9888	8.85162	11.1922	0.101412	0.986201	0.640183	1.27031	1.53955	1.40177	1.11859	1.537	1.01953	1.21637	1.0715	1.19045	0.575932	1.40388	1.22504	1.15944	2.43758	0.0369705
115451535	Os03g0214000	Os03g0214000 [Oryza sativa Japonica Group]	3.09	1	2	2	7	4	4	3	4	4	3	4	3	4	3	3	3	650.111	650.111	650.111	555893	3.12055e+06	625013	2.36211e+06	508187	441100	650.111	650.111	650.111	0.013123	0.0121338	0.0163611	0.0607115	0.0645052	0.0609508	0.0612938	0.0606516	0.0581201	0.012478	0.0117017	0.0126917	0.0138727	0.0620558	0.0600218	0.0122905	4.47325	1.08383e-05
115471069	Os07g0201500	Os07g0201500 [Oryza sativa Japonica Group]	2.17	1	1	1	2	1	1	1	1	1	1	1	1	1	1	1	1													0.852491	0.785498	0.733169	1.24039	1.17105	1.34921	1.02462	0.944251	0.981204	0.81993	0.850945	1.05728	0.790386	1.25355	0.983357	0.909385	1.586	0.00174746
297608869	Os08g0526700	Os08g0526700 [Oryza sativa Japonica Group]	2.08	1	1	1	2	1	1	1	1	1	1	1	1	1	1	1	1													0.895054	0.787682	0.822018	1.33406	1.31561	1.44545	0.810695	0.853017	0.82295	1.07248	1.37545	1.55079	0.834918	1.36504	0.828887	1.33291	1.63494	0.0005005
297724695	Os06g0277900	Os06g0277900 [Oryza sativa Japonica Group]	1.91	2	1	1	2	1	1	1	1	1	1	1	1	1	1	1	1													0.844036	0.742678	0.612897	1.53128	1.29029	1.35444	0.871935	1.01715	0.775763	0.658342	0.768522	0.794532	0.733204	1.392	0.888283	0.740466	1.89852	0.00258134
115484643	Os11g0207300	Os11g0207300 [Oryza sativa Japonica Group]	1.86	1	1	1	2	1	1	1	1	1	1	1	1	1	1	1	1													0.53531	0.798831	0.84125	1.004	1.25679	1.12667	1.09619	0.849481	0.909721	1.02099	1.05225	1.73352	0.72513	1.12915	0.951798	1.26892	1.55717	0.0283843
115463621	Os05g0383100	Os05g0383100 [Oryza sativa Japonica Group]	1.68	1	1	1	2	1	1	1	1	1	1	1	1	1	1	1	1													0.634309	0.642382	0.626699	0.950602	0.944803	0.97812	0.903214	0.987883	0.896902	0.612217	0.654294	0.599595	0.634463	0.957842	0.929333	0.622035	1.50969	8.65524e-06
297724421	Os06g0121200	Os06g0121200 [Oryza sativa Japonica Group]	1.01	1	1	1	2	1	1	1	1	1	1	1	1	1	1	1	1													0.29872	0.312667	0.297408	1.31744	1.42977	1.41691	0.605453	0.552721	0.555297	1.28366	1.5713	1.34034	0.302932	1.38804	0.571157	1.39843	4.58203	7.08072e-06
115482882	Os10g0510000	Os10g0510000 [Oryza sativa Japonica Group]	47.75	1	1	15	143	2	2	2	2	2	2	2	2	2	2	2	2	94.0591	217.919	132.974	22.6289	2.75767	23.019	20.3561	14.2414	17.4305	50.1825	105.59	22.3715	1.68866	2.55176	2.03012	0.892906	0.905312	0.925481	1.02776	0.916899	0.85018	1.07594	1.43818	0.912556	2.09018	0.9079	0.931613	1.14222	0.434364	0.0092556
115466024	Os06g0115300	Os06g0115300 [Oryza sativa Japonica Group]	46.15	1	4	5	24	2	2	4	2	2	4	2	4	2	4	4	4	12.2753	10.6004	18.2001	49.6073	26.7248	57.5917	9.02846	15.8846	10.7748	17.4762	32.4508	27.4902	1.23436	1.33471	1.37406	0.703126	0.73739	0.729134	1.24082	1.60798	1.20934	0.726162	0.71536	0.708467	1.31438	0.723216	1.35271	0.716663	0.550234	0.000160001
115479725	Os09g0474300	Os09g0474300 [Oryza sativa Japonica Group]	46.02	1	12	29	128	8	8	13	8	8	13	8	13	8	13	13	13	10.5665	18.1719	8.46532	3.3749e+06	2.30486e+06	4.56452e+06	6.38432e+06	7.07387	2.49975	13.0849	9.72385	4.64562	1.05161	0.99564	1.00626	0.0471228	0.0447023	0.0463664	0.0495834	1.04361	0.987355	0.867391	0.902075	0.876682	1.01784	0.0460639	0.693516	0.882049	0.0452566	5.84349e-07
115449209	Os02g0795300	Os02g0795300 [Oryza sativa Japonica Group]	44.11	1	4	13	24	2	2	1	2	2	1	2	1	2	1	1	1				7.47542	8.27283	1.93244	1.70211	2.89777	5.17643				1.51585	1.49034	1.22958	0.708791	0.607508	0.671969	1.15427	0.880309	1.34373	0.722029	0.846122	0.807317	1.41193	0.662756	1.1261	0.791823	0.469399	0.00146271
115478398	Os09g0294000	Os09g0294000 [Oryza sativa Japonica Group]	43.17	2	28	39	97	26	26	23	26	26	23	26	23	26	23	23	23	14.1183	16.0125	11.1218	9.86638	18.8267	9.2152	9.31607	11.4639	12.42	14.9674	16.0633	18.3913	1.34427	1.20051	1.15721	0.882432	0.654416	0.917259	1.24835	1.26475	1.26448	0.64538	0.745279	0.582615	1.234	0.818036	1.25919	0.657758	0.662914	0.0141263
115466694	Os06g0174400	Os06g0174400 [Oryza sativa Japonica Group]	38.46	1	6	6	13	3	3	5	3	3	5	3	5	3	5	5	5	21.12	12.8081	33.6287	99.3561	99.3561	99.3561	99.3561	0.623123	15.7929	5.27625	12.3553	2.19636	1.03865	0.998659	0.979732	0.00588149	0.00562258	0.00546947	0.0056261	0.988196	0.96222	0.986581	0.919795	0.971853	1.00568	0.00565785	0.652014	0.95941	0.00562589	5.44572e-07
115437620	Os01g0559100	Os01g0559100 [Oryza sativa Japonica Group]	36.24	1	2	16	41	3	3	1	3	3	1	3	1	3	1	1	1				5.71547	5.71547	5.71547	5.71547	7.89929	4.91303				0.00125291	0.00115846	0.00156207	0.000899943	0.000860327	0.000836899	0.000860865	1.00939	1.09453	0.00119133	0.00111721	0.977482	0.00132448	0.000865723	0.701591	0.326597	0.653632	0.0204427
115480904	Os10g0113900	Os10g0113900 [Oryza sativa Japonica Group]	36.06	2	10	11	23	8	8	6	8	8	6	8	6	8	6	6	6	4.76309	7.39822	4.78081	43.0452	49.6507	37.2915	13.6941	18.6607	13.6351	18.0246	27.4548	17.6451	1.58004	1.54917	1.67731	0.642768	0.626763	0.652609	1.46264	1.34479	1.23565	0.65275	0.574519	0.552573	1.60217	0.640713	1.34769	0.593281	0.399903	1.6628e-05
115475275	Os08g0205400	Os08g0205400 [Oryza sativa Japonica Group]	33.33	1	2	2	12	6	6	6	6	6	6	6	6	6	6	6	6	28.5514	7.99893	21.4538	3.13513e+06	8.89041e+06	3.72396e+06	1.47247e+06	5.26934	13.6723	28.9511	9.15985	3.37031	0.833193	0.87123	0.939251	0.0489658	0.0498391	0.0430063	0.0421454	0.988498	1.04001	0.965359	1.04553	1.12754	0.881225	0.0472704	0.690219	1.04614	0.0536417	1.14915e-05
115447545	Os02g0641800	Os02g0641800 [Oryza sativa Japonica Group]	31.26	1	3	13	37	3	3	3	3	3	3	3	3	3	3	3	3	14.8644	5.3	35.6606	33.5309	33.5309	33.5309	33.5309	5.39029	19.2141	21.972	39.0302	6.95298	0.9191	1.06527	0.92414	0.00484845	0.00463502	0.0045088	0.00463792	0.95723	0.960847	0.861504	0.742857	0.906812	0.969503	0.00466409	0.640905	0.837058	0.00481081	3.58718e-05
115447527	Os02g0639900	Os02g0639900 [Oryza sativa Japonica Group]	30.06	1	4	5	17	2	2	1	2	2	1	2	1	2	1	1	1				192.367	172.28	115.332	71.323	6.17574e+10	254.167				1.20887	1.2674	1.20977	0.482672	0.529669	0.601265	0.699726	0.0161056	2.80536	1.09307	1.08279	1.00748	1.22868	0.537869	1.17373	1.06111	0.437762	6.30337e-05
115458736	Os04g0456700	Os04g0456700 [Oryza sativa Japonica Group]	27.46	1	3	4	32	10	10	15	10	10	15	10	15	10	15	15	15	20.2648	29.173	43.3974	263398	431924	302581	259666	15.5472	11.5941	33.672	30.5257	10.4744	0.892819	0.898088	0.91049	0.0684296	0.0704768	0.0662889	0.0623287	0.951664	0.877389	0.880366	0.858212	0.947248	0.900466	0.0683984	0.630461	0.895275	0.075959	1.04483e-08
115473311	Os07g0613200	Os07g0613200 [Oryza sativa Japonica Group]	26.71	1	3	4	15	5	5	4	5	5	4	5	4	5	4	4	4	4.96811	7.64997	7.15405	1492.52	1492.52	1492.52	1492.52	9.50787	5.3691	17.6561	15.9004	20.0228	0.898994	0.941062	0.850069	0.00326966	0.00312573	0.00304061	0.00312769	1.00508	1.01979	0.950296	0.954214	0.844197	0.896708	0.00314534	0.676	0.916235	0.00350765	4.47167e-06
115484719	Os11g0214900	Os11g0214900 [Oryza sativa Japonica Group]	24.87	2	4	4	9	6	6	3	6	6	3	6	3	6	3	3	3	0.146464	0.0761953	5.19632	7.70863	5.28872	10.6925	3.69824	8.19166	7.47394	27.1477	24.7346	9.29664	1.85	1.83333	1.79641	0.968194	0.780381	0.878238	1.1244	1.1366	1.09599	0.701419	0.678208	0.608437	1.82658	0.875604	1.119	0.662688	0.479368	7.30203e-05
115481308	Os10g0178500	Os10g0178500 [Oryza sativa Japonica Group]	22.35	1	10	10	23	8	8	11	8	8	11	8	11	8	11	11	11	9.7964	11.3155	5.61256	27.2777	23.6249	31.3085	2.17399	11.8046	7.99994	19.3628	26.4572	24.5164	1.81093	1.88317	1.791	0.339996	0.38761	0.402685	1.61559	1.52978	1.39789	0.534718	0.34712	0.40713	1.82837	0.376764	1.51442	0.429656	0.206066	1.75241e-06
297602887	Os04g0470200	Os04g0470200 [Oryza sativa Japonica Group]	21.05	2	3	3	5	2	2	3	2	2	3	2	3	2	3	3	3	12.7386	0.541168	1.16178	2.15201e+06	2.48632e+06	3.13762e+06	2.85101e+06	2.66084e+06	4.15943e+06	9.34672	6.65711	3.30696	1.00811	0.971239	1.01133	0.0462062	0.0451423	0.0454627	0.0461038	0.0457305	0.0496935	1.0092	0.992748	0.98783	0.996893	0.0456037	0.0471759	0.996593	0.0457459	2.00432e-07
115449123	Os02g0787300	Os02g0787300, partial [Oryza sativa Japonica Group]	20.3	1	4	7	20	3	3	4	3	3	4	3	4	3	4	4	4	221606	290202	101477	1116.53	1116.53	1116.53	1116.53	3.2554	8.81577	596092	810465	14.3406	0.0548367	0.0530383	0.058632	0.00467484	0.00446905	0.00434735	0.00447185	0.949355	0.896814	0.0631904	0.0639019	1.1186	0.0555023	0.00449708	0.61688	0.415229	0.0810251	6.54863e-06
297597394	Os01g0688200	Os01g0688200 [Oryza sativa Japonica Group]	20.07	1	5	5	7	2	2	4	2	2	4	2	4	2	4	4	4	9.89193	18.8146	6.65392	44433.3	45944.8	39026.9	53083.4	71720.2	45601.5	9.07186	6.98155	12.4158	0.918381	1.00735	0.984141	0.0850474	0.0818299	0.0771217	0.0841774	0.0892744	0.0833513	0.978359	1.005	0.971424	0.969958	0.081333	0.085601	0.984928	0.0838521	4.89261e-06
115482938	Os10g0516300	Os10g0516300, partial [Oryza sativa Japonica Group]	19.95	1	7	7	21	12	12	9	12	12	9	12	9	12	9	9	9	5.23022	8.28859	21.944	170.021	187.443	198.263	194.26	30.5342	24.3049	5.54495	4.48657	5.35175	0.929316	0.950156	0.961345	0.340548	0.325557	0.316691	0.32576	0.966556	0.930001	0.958001	0.986352	1.00584	0.946939	0.327598	0.740773	0.983399	0.345955	7.58541e-07
297601855	Os03g0804200	Os03g0804200 [Oryza sativa Japonica Group]	18.9	1	2	2	4	2	2	2	2	2	2	2	2	2	2	2	2	58853.6	68742.1	29344.6	2.69494e+06	2.98125e+06	3.05616e+06	2.86645e+06	5.10545	12.4811	69711.7	74024.1	8.30072	0.0847465	0.0806761	0.0922938	0.0498179	0.0483465	0.0472036	0.048095	0.994445	0.960081	0.0831818	0.0788824	1.0457	0.0859055	0.048456	0.66754	0.402589	0.564062	0.000425838
115476606	Os08g0439900	Os08g0439900 [Oryza sativa Japonica Group]	18.88	1	3	3	3	1	1	1	1	1	1	1	1	1	1	1	1													1.19615	1.13948	0.945629	0.00648729	0.00620172	0.00603283	0.0062056	0.00621905	0.00632616	1.13593	1.08846	1.46243	1.09375	0.00624061	0.00625027	1.22894	0.00570569	0.000137475
115477130	Os08g0500900	Os08g0500900 [Oryza sativa Japonica Group]	18.62	2	5	5	9	4	4	4	4	4	4	4	4	4	4	4	4	13.9229	19.3339	44.1924	1.90029e+06	3.45565e+06	3.22762e+06	2.36019e+06	4.2077	3.59249	11.8323	4.49763	3.25615	1.01879	0.933055	0.978159	0.0497967	0.0503398	0.0484774	0.0475912	1.05217	0.984719	0.990731	0.988427	0.980869	0.976667	0.049538	0.694826	0.986675	0.0507215	3.04048e-06
115438805	Os01g0641000	Os01g0641000 [Oryza sativa Japonica Group]	18.3	2	2	7	11	1	1	1	1	1	1	1	1	1	1	1	1													0.846267	0.895548	0.81466	0.00406215	0.00388333	0.00377758	0.00388576	0.00389419	0.00396125	0.828849	0.807822	0.839914	0.852158	0.00390769	0.00391373	0.825528	0.00458563	3.53774e-06
115465807	Os05g0593800	Os05g0593800 [Oryza sativa Japonica Group]	16.91	2	2	8	17	2	2	1	2	2	1	2	1	2	1	1	1				1.2921e+06	2.1531e+06	1.71868e+06	1.80934e+06	1.5623e+06	5.32229e+06				0.975462	0.899396	0.959444	0.0506501	0.0523545	0.0492154	0.0510233	0.049999	0.0610435	1.01764	0.978727	1.05488	0.944767	0.05074	0.0540219	1.01708	0.0537064	2.69463e-06
115461086	Os04g0660400	Os04g0660400 [Oryza sativa Japonica Group]	16.43	1	6	6	11	3	3	8	3	3	8	3	8	3	8	8	8	6.85555	20.4747	19.01	103.897	103.897	103.897	103.897	1.66255	23.9878	18.4979	12.8019	14.6867	0.966386	0.867692	0.912281	0.0024597	0.00235142	0.00228739	0.00235289	1.0157	1.06599	1.03851	1.04592	1.14594	0.915453	0.00236617	0.694679	1.07679	0.0025847	5.6855e-06
115442515	Os01g0971800	Os01g0971800 [Oryza sativa Japonica Group]	16.39	7	3	4	6	2	2	2	2	2	2	2	2	2	2	2	2	17.862	27.2888	9.79592	72631.2	81579.7	90336.5	57797.6	63926.9	53679.9	11.507	22.2079	14.1727	1.17786	1.05369	0.976241	0.0882675	0.0862153	0.0854515	0.0808952	0.0826247	0.0813188	0.806372	0.725604	0.765749	1.06927	0.0866448	0.0816129	0.765908	0.081032	7.47681e-05
297597012	Os01g0556400	Os01g0556400 [Oryza sativa Japonica Group]	15.79	2	5	5	6	2	2	3	2	2	3	2	3	2	3	3	3	2.42939	12.9258	13.9944	20494.2	27784.8	24156.4	17984.4	1.48786	9.91358	4.21042	0.621939	1.86027	0.987383	0.847656	0.824962	0.11162	0.113536	0.107361	0.10391	0.892441	0.813512	1.04148	1.05253	1.21268	0.886667	0.110839	0.603288	1.10223	0.125006	0.000107334
115457690	Os04g0316200	Os04g0316200 [Oryza sativa Japonica Group]	15.27	3	3	4	7	2	2	3	2	2	3	2	3	2	3	3	3	3.5887	17.7855	4.26127	14.2268	21.9728	9.97949	1.98278	2.25304	13.3735	2.77849	14.9305	0.738672	1.34203	1.63198	1.18228	1.00437	0.815764	0.917272	1.15861	1.32776	1.15929	0.789299	0.667806	0.683758	1.38543	0.912468	1.21522	0.713621	0.658617	0.029376
115435184	Os01g0207400	Os01g0207400, partial [Oryza sativa Japonica Group]	14.51	1	3	3	7	3	3	4	3	3	4	3	4	3	4	4	4	43.8354	43.8354	43.8354	52.6815	52.6815	52.6815	52.6815	52.6815	52.6815	43.8354	43.8354	43.8354	0.00717649	0.00663549	0.00894728	0.00355151	0.00339518	0.00330272	0.0033973	0.00340467	0.0034633	0.00682373	0.00639921	0.00694058	0.00758642	0.00341647	0.00342176	0.00672117	0.45034	0.00402547
115477206	Os08g0508800	Os08g0508800 [Oryza sativa Japonica Group]	14.29	1	4	12	18	2	2	2	2	2	2	2	2	2	2	2	2	5.64257	21.8963	22.3145	406292	880844	18.6228	9.16403	10.9226	3.54066	20.4567	13.1189	11.0258	0.788772	1.02781	1.50591	0.0476515	0.0516285	0.656264	1.04452	1.76679	1.20987	0.964236	0.854872	1.03686	1.10749	0.251848	1.34039	0.95199	0.227403	0.0428524
115482750	Os10g0498500	Os10g0498500 [Oryza sativa Japonica Group]	13.93	1	1	5	9	1	1	1	1	1	1	1	1	1	1	1	1													2.02748	1.72166	1.66552	0.394788	0.381695	0.390061	1.57345	1.69573	1.46927	0.451847	0.452657	0.48558	1.80488	0.388848	1.57948	0.463361	0.215442	0.000229586
115481544	Os10g0330400	Os10g0330400 [Oryza sativa Japonica Group]	13.18	1	4	4	6	2	2	4	2	2	4	2	4	2	4	4	4	0.646321	9.60405	0.900794	14.0249	20.166	18.5244	12.5443	19.9424	27.4242	12.9587	3.79672	5.58802	1.2819	1.29743	1.2847	0.822154	0.836658	0.876357	1.20206	1.14079	1.11539	0.891071	0.992506	0.924351	1.28801	0.845056	1.15275	0.935976	0.656094	1.25632e-05
115485691	Os11g0524300	Os11g0524300 [Oryza sativa Japonica Group]	12.36	1	3	3	4	1	1	3	1	1	3	1	3	1	3	3	3	589.551	589.551	589.551							589.551	589.551	589.551	0.00331802	0.00306789	0.00413673	0.0013877	0.00132661	0.00129049	0.00132744	0.00133032	0.00135323	0.00315492	0.00295865	0.00320895	0.00350755	0.00133493	0.001337	0.0031075	0.380589	0.00257452
115453637	Os03g0429000	Os03g0429000 [Oryza sativa Japonica Group]	12.2	1	1	1	6	2	2	4	2	2	4	2	4	2	4	4	4	31.5953	31.5953	31.5953	28.1251	28.1251	28.1251	28.1251	8.24285	9.92431	31.5953	31.5953	39607.3	0.00748014	0.00691626	0.00932586	0.0051293	0.0049035	0.00476997	0.00490657	0.925909	0.847642	0.00711246	0.00666998	0.0972974	0.00790742	0.00493426	0.592819	0.0370266	0.624003	0.0155506
115464751	Os05g0502500	Os05g0502500 [Oryza sativa Japonica Group]	11.97	1	2	2	3	2	2	1	2	2	1	2	1	2	1	1	1				1.04097e+07	1.18771e+07	1.42378e+07	2.8103e+07	2.42257e+07	2.55104e+07				1.19394	1.13398	1.13816	0.0352862	0.0343611	0.0342783	0.03869	0.0380042	0.03893	0.930048	0.887575	0.836526	1.15536	0.0346419	0.0385414	0.884717	0.0299836	5.30097e-07
115453423	Os03g0399900	Os03g0399900, partial [Oryza sativa Japonica Group]	11.81	1	1	1	2	1	1	1	1	1	1	1	1	1	1	1	1													0.00455984	0.0042161	0.00568497	0.00325377	0.00311054	0.00302583	0.00311248	0.874884	0.909763	0.0043357	0.00406597	0.788113	0.0048203	0.00313005	0.59592	0.265505	0.649347	0.019632
297611815	Os11g0470500	Os11g0470500 [Oryza sativa Japonica Group]	11.65	1	3	3	5	3	3	2	3	3	2	3	2	3	2	2	2	8.039	3.72269	10.0926	7.12316	7.76366	13.5516	3.9882	3.31782	3.85992	9.8165	12.2227	14.2551	1.53789	1.38723	1.66076	0.57116	0.587171	0.591276	1.4248	1.33492	1.62822	0.776879	0.661241	0.722265	1.52863	0.583202	1.46264	0.720128	0.381521	0.000284011
115467074	Os06g0215200	Os06g0215200 [Oryza sativa Japonica Group]	11.52	1	3	3	3	2	2	1	2	2	1	2	1	2	1	1	1				345654	422255	609412	370549	155958	416169				1.05667	1.14136	1.0538	0.0585829	0.0578971	0.0597977	0.0566927	0.0490003	0.0589174	0.978382	1.1149	0.986224	1.08394	0.0587592	0.0548701	1.0265	0.0542088	3.68028e-06
115461793	Os05g0121200	Os05g0121200 [Oryza sativa Japonica Group]	11.29	1	4	4	7	2	2	3	2	2	3	2	3	2	3	3	3	8.75233	4.97878	16.6953	33.7152	33.7653	31.4097	29.4997	68.9715	74.8406	27.2895	12.1569	6.01757	1.06381	1.13469	1.12105	0.715411	0.753248	0.72104	0.79441	0.814354	0.992714	1.0772	0.988844	1.00737	1.10652	0.7299	0.867159	1.02447	0.659638	0.00010801
115440123	Os01g0764400	Os01g0764400 [Oryza sativa Japonica Group]	11.18	1	3	3	4	2	2	2	2	2	2	2	2	2	2	2	2	7.28923	5.07136	14.3447	4.27249e+06	6.67976e+06	4.92436e+06	4.24916e+06	5.76333e+06	2.62248e+06	8.40518	1.49398	19.9035	1.02216	1.0133	0.942648	0.0443638	0.0452412	0.0421176	0.0424035	0.0444166	0.0402516	1.12039	1.0429	0.989612	0.992704	0.0439075	0.0423572	1.05097	0.0442302	2.96023e-06
115485339	Os11g0439600	Os11g0439600 [Oryza sativa Japonica Group]	11.16	3	4	6	12	4	4	4	4	4	4	4	4	4	4	4	4	23.6981	17.1639	16.1968	42.4681	39.7297	41.9513	9.92163	20.1121	12.3057	37.3803	45.8986	58.6082	1.94947	1.55651	1.28668	0.564082	0.585645	0.552778	1.5235	1.53207	1.17367	0.677615	0.669101	0.525676	1.59755	0.567502	1.40975	0.624131	0.355233	0.00590075
115486631	Os11g0682300	Os11g0682300, partial [Oryza sativa Japonica Group]	10.85	1	2	4	11	4	4	2	4	4	2	4	2	4	2	2	2	4.24131	6.63241	2.26096	1.91911e+07	2.46847e+07	2.22848e+07	2.03398e+07	9.50782	13.0777	3.42332	5.34969	1.44268	0.982838	1.04148	0.992876	0.0372791	0.0360455	0.0355499	0.0355775	0.84103	1.03479	1.25508	1.10317	0.854444	1.00573	0.0362915	0.637131	1.0709	0.0360847	7.29583e-07
297728691	Os11g0676200	Os11g0676200 [Oryza sativa Japonica Group]	10.83	1	5	5	7	3	3	2	3	3	2	3	2	3	2	2	2	17.5309	3.88404	12.4937	4.37498	8.47134	1.5787	7.37632	2.45135	11.5647	22.0898	17.5348	23.4978	1.17546	1.22068	1.3693	0.759142	0.860488	0.842211	1.24862	1.33147	1.0656	0.770795	0.794629	0.77058	1.25515	0.820614	1.21523	0.778668	0.653799	0.00280858
297721277	Os02g0530100	Os02g0530100 [Oryza sativa Japonica Group]	10.71	1	2	2	8	3	3	2	3	3	2	3	2	3	2	2	2	9.89974	1.03788	10.1692	3.90743	14.2896	11.2679	8.22644	7.63206	58.9449	0.0992321	6.40679	14.9601	1.07212	1.08637	1.44759	0.745796	0.768091	0.743187	1.05031	0.916754	1.29442	0.749253	0.59573	1.17589	1.20203	0.752358	1.08716	0.840289	0.625908	0.0217194
115455903	Os03g0795900	Os03g0795900 [Oryza sativa Japonica Group]	10.64	17	3	4	6	2	2	2	2	2	2	2	2	2	2	2	2	8.44931	3.39151	5.53249	3871.86	4315.47	4652.01	3610.28	4.63388	26.561	7.51454	4.76943	11.4002	0.964688	0.86601	0.974003	0.150398	0.147689	0.146329	0.141369	0.972036	1.0147	1.05216	1.01355	1.05503	0.9349	0.148138	0.709367	1.04024	0.158454	2.20822e-05
115484621	Os11g0205500	Os11g0205500 [Oryza sativa Japonica Group]	10.6	2	7	8	10	3	3	4	3	3	4	3	4	3	4	4	4	32.4859	30.4469	32.9998	2.17222	25.5742	6.66368	45.3876	47.2827	27.8797	23.9255	47.0592	54.3203	1.18771	1.18799	1.25541	0.768823	0.77072	0.776098	0.955963	0.924187	1.01064	0.718256	0.631093	0.616848	1.21037	0.77188	0.963598	0.655399	0.637724	4.17913e-05
115481080	Os10g0138100	Os10g0138100, partial [Oryza sativa Japonica Group]	10.6	2	4	16	39	2	2	2	2	2	2	2	2	2	2	2	2	22.3018	35.7787	14.2713	49.1412	59.5515	41.2905	9.67714	5.70284	6.33644	4.54661	4.28151	1.13313	1.23245	1.19058	1.40326	0.369171	0.361117	0.41922	1.69332	1.85804	1.56259	0.80251	0.699894	0.698003	1.27543	0.383169	1.70465	0.733469	0.300423	0.000189672
297597647	Os01g0761000	Os01g0761000 [Oryza sativa Japonica Group]	9.93	1	1	1	6	1	1	4	1	1	4	1	4	1	4	4	4	3.84941e+06	3.84941e+06	3.84941e+06							3.84941e+06	3.84941e+06	3.84941e+06	0.0519103	0.0479971	0.0647191	0.00179918	0.00171998	0.00167314	0.00172106	0.00172479	0.00175449	0.0493587	0.0462879	0.0502039	0.0548755	0.00173077	0.00173345	0.0486168	0.0315399	0.000461048
115478705	Os09g0347800	Os09g0347800 [Oryza sativa Japonica Group]	8.8	1	4	4	8	4	4	4	4	4	4	4	4	4	4	4	4	12.067	20.7752	21.4396	6614.42	7112.45	7475.67	10028.7	13.1113	13.8467	15.198	16.1167	6.41426	1.02994	0.975501	0.93435	0.147395	0.133399	0.139066	0.137731	0.989884	1.04165	0.868651	0.983866	0.972699	0.979931	0.139953	0.72309	0.941739	0.14282	7.3331e-06
115470703	Os07g0162700	Os07g0162700 [Oryza sativa Japonica Group]	6.84	1	3	3	5	3	3	2	3	3	2	3	2	3	2	2	2	15.8435	18.7251	11.1373	16.5881	14.5923	11.6907	0.0970254	2.06585	7.50376	23.992	13.0528	15.4961	1.37221	1.20928	1.2059	0.844861	0.740155	0.91498	1.097	1.23175	1.20154	0.665469	0.745601	0.718993	1.26247	0.833332	1.17677	0.710021	0.660083	0.00456844
297603733	Os05g0121600	Os05g0121600, partial [Oryza sativa Japonica Group]	6.15	1	1	1	2	1	1	1	1	1	1	1	1	1	1	1	1													1.03489	0.995358	1.17074	0.574531	0.803069	0.572719	0.8476	0.807441	0.984001	0.970912	0.752575	0.908612	1.067	0.650106	0.879681	0.877366	0.609287	0.0110141
115462249	Os05g0161200	Os05g0161200 [Oryza sativa Japonica Group]	5.83	1	3	4	5	2	2	1	2	2	1	2	1	2	1	1	1				82.549	82.539	56.9996	65.5921	39.9022	84.7456				1.19349	1.18667	1.12596	0.639572	0.728085	0.743393	0.799854	0.890513	0.762224	0.746076	0.793801	0.711191	1.16871	0.703683	0.817531	0.750356	0.602103	0.000278645
115440505	Os01g0800300	Os01g0800300 [Oryza sativa Japonica Group]	5.78	1	2	2	3	1	1	2	1	1	2	1	2	1	2	2	2	9.61678	25.1224	16.9231							28.2623	42.0586	31.4399	0.904495	0.942558	0.923514	0.589358	0.678199	0.576438	0.627598	0.525893	0.563575	0.981052	0.81154	0.824439	0.923523	0.614665	0.572355	0.872344	0.665566	0.000797748
115458124	Os04g0395900	Os04g0395900 [Oryza sativa Japonica Group]	5.72	1	3	3	4	2	2	2	2	2	2	2	2	2	2	2	2	10.3653	0.562776	5.11962	236741	258163	286947	281996	2.88684	0.234228	4.09907	10.1986	3.88937	0.915363	1.02677	0.986571	0.0686201	0.0665762	0.0659346	0.0676235	0.997308	0.981225	0.823049	0.862204	0.860981	0.976234	0.0670436	0.682052	0.848745	0.0686758	9.81175e-06
115486143	Os11g0598300	Os11g0598300 [Oryza sativa Japonica Group]	5.63	3	5	9	21	6	6	7	6	6	7	6	7	6	7	7	7	73.2435	99.979	41.6178	126.942	145.801	132.04	13.845	25.3349	17.7485	29.5885	23.5046	88.2094	1.25752	1.12705	1.36102	0.160759	0.133772	0.211688	1.74723	1.33044	1.50521	0.602748	0.559066	0.511048	1.24853	0.16874	1.52762	0.557621	0.135151	0.000111697
115486145	Os11g0598500	Os11g0598500 [Oryza sativa Japonica Group]	5.5	2	4	8	17	5	5	4	5	5	4	5	4	5	4	4	4	3.77674	6.37474	5.41456	49.2051	73.3743	55.4096	8.36756	6.2667	24.7627	11.333	16.7511	23.5417	1.82568	1.95502	2.10922	0.342021	0.349196	0.407809	1.73086	1.1022	1.34372	0.443793	0.367328	0.359451	1.9633	0.366342	1.39226	0.390191	0.186595	4.63033e-05
115482784	Os10g0501300	Os10g0501300 [Oryza sativa Japonica Group]	4.68	1	2	2	2	1	1	1	1	1	1	1	1	1	1	1	1													1.28418	1.54327	1.39353	0.888438	1.02431	0.82765	1.01192	0.976859	0.964024	1.08592	1.03918	0.806002	1.407	0.913466	0.984269	0.977034	0.649232	0.00653057
297723761	Os05g0179900	Os05g0179900 [Oryza sativa Japonica Group]	3.4	1	2	2	3	2	2	1	2	2	1	2	1	2	1	1	1				1.70604e+06	1.51312e+06	4.69672e+06	2.69025e+06	9.90795	6.79477				1.02974	1.07537	1.05583	0.0475327	0.0446122	0.0514026	0.0487067	1.0407	1.04332	0.868151	1.04266	1.00422	1.05365	0.0478492	0.710911	0.971676	0.0454128	1.8669e-07
297727735	Os10g0506200	Os10g0506200 [Oryza sativa Japonica Group]	3.26	2	3	4	6	3	3	1	3	3	1	3	1	3	1	1	1				18.5088	9.83674	2.19515	22.0135	17.4238	1.33741				0.896185	1.14592	1.10498	0.687369	0.601986	0.697513	1.26328	1.26813	1.20495	0.776709	0.847165	0.649537	1.04903	0.662289	1.24545	0.757803	0.631336	0.009614
297611242	Os11g0148700	Os11g0148700, partial [Oryza sativa Japonica Group]	2.91	1	3	3	4	2	2	2	2	2	2	2	2	2	2	2	2	4.39645	4.74585	7.5431	28714.6	37545.7	32107.8	41652.3	24232.5	33938.6	19.3247	19.2929	11.2947	1.02846	0.978617	1.00925	0.100552	0.101371	0.0956145	0.103509	0.0931456	0.101371	1.00254	0.990513	0.979836	1.00544	0.099179	0.0993417	0.990962	0.0986422	4.06208e-07
115466138	Os06g0127900	Os06g0127900 [Oryza sativa Japonica Group]	2.61	1	1	1	2	1	1	1	1	1	1	1	1	1	1	1	1													1.27945	1.32355	1.21015	0.753337	0.777571	0.841344	1.22014	1.1684	1.65688	0.997016	0.947622	0.864849	1.27105	0.790751	1.34847	0.936496	0.622123	0.000338897
115455333	Os03g0748300	Os03g0748300 [Oryza sativa Japonica Group]	2.19	1	1	1	2	1	1	1	1	1	1	1	1	1	1	1	1													1.28486	1.25478	1.24966	0.759243	0.812404	0.824473	1.01785	0.899295	1.38911	0.743875	0.765691	0.770908	1.2631	0.798707	1.10209	0.760158	0.632339	3.45961e-05
115479043	Os09g0400500	Os09g0400500 [Oryza sativa Japonica Group]	2.16	1	1	1	2	1	1	1	1	1	1	1	1	1	1	1	1													0.0508229	0.0469917	0.0633634	0.030226	0.0288954	0.0281086	0.0289135	1.10357	0.741674	0.0483247	0.0453183	0.955146	0.053726	0.0290767	0.624718	0.349596	0.541203	0.00777665
115487916	Os12g0231000	Os12g0231000 [Oryza sativa Japonica Group]	1.72	1	1	1	2	1	1	1	1	1	1	1	1	1	1	1	1													1.34943	1.37734	1.23344	0.884042	0.800244	0.899518	1.382	1.22287	1.27977	0.701141	0.610556	0.535989	1.32007	0.861268	1.29488	0.615895	0.652442	0.0010358
115434516	Os01g0147900	Os01g0147900 [Oryza sativa Japonica Group]	71.94	1	14	16	231	122	122	63	122	122	63	122	63	122	63	63	63	51052.7	94.0762	229.131	153.664	143.463	21.3533	19.6711	20.179	17.5914	41.4521	16.3705	14.8105	0.0993388	0.754861	0.48638	0.588106	0.58259	0.925293	1.03001	1.00693	1.01275	0.824795	0.959382	0.935406	0.44686	0.698663	1.01656	0.906528	2.27491	0.0402452
115439241	Os01g0685800	Os01g0685800 [Oryza sativa Japonica Group]	54.22	1	2	22	312	3	3	4	3	3	4	3	4	3	4	4	4	34.7152	34.7152	34.7152	4.62681	3.60724	0.0163225	3.26594	11.8017	4.67573	5.44359	1.88923	1.13482	0.000496482	0.000459055	0.000618989	1.02287	1.05156	1.08229	1.02681	0.991641	1.12562	0.942	0.999913	1.04987	0.000524842	1.05224	1.04803	0.997262	1996.84	1.27683e-05
115480834	Os10g0100700	Os10g0100700 [Oryza sativa Japonica Group]	45.37	1	3	15	123	9	9	8	9	9	8	9	8	9	8	8	8	4.65282e+07	6.3137e+07	1.69564e+07	519.69	519.69	13.5803	10.8677	4.37978	5.16224	9.10909e+07	11.0568	5.53863	0.0302223	0.0280971	0.0340376	0.00126689	0.00121112	1.27207	0.831575	0.920776	0.766544	0.0303704	1.06493	1.08591	0.0307857	0.424849	0.839632	0.72707	27.2735	5.50316e-05
115468870	Os06g0607800	Os06g0607800 [Oryza sativa Japonica Group]	42.64	1	2	14	37	1	1	1	1	1	1	1	1	1	1	1	1													0.00182464	0.00168709	0.00227487	1.17253	0.996092	1.16082	1.2279	1.30368	1.34683	0.00173495	0.00162702	0.852542	0.00192887	1.10982	1.2928	0.285301	670.238	3.13899e-06
115467546	Os06g0274000	Os06g0274000 [Oryza sativa Japonica Group]	38.38	1	3	3	8	3	3	3	3	3	3	3	3	3	3	3	3	1337.68	1337.68	1337.68	1.35605	10.6731	2.27436	10.4331	0.189755	12.4996	1337.68	11.2331	1.36495	0.00309782	0.0028643	0.00386221	1.07589	0.845654	0.906627	0.943591	1.03716	1.19652	0.00294555	1.11687	1.08812	0.00327478	0.942722	1.05909	0.735979	323.408	0.000138937
297605324	Os06g0185900	Os06g0185900, partial [Oryza sativa Japonica Group]	35.82	1	2	2	26	9	9	17	9	9	17	9	17	9	17	17	17	181.722	181.722	181.722	80.678	80.678	13.4766	7.1837	13.6414	7.32375	181.722	3.5269	4.16079	0.00210817	0.00194924	0.00262835	0.000878027	0.000839376	1.01972	0.969962	1.04831	0.991103	0.00200454	0.983113	1.00957	0.00222859	0.34048	1.00313	0.664895	450.117	1.78718e-06
115451465	Os03g0209000	Os03g0209000 [Oryza sativa Japonica Group]	34.84	1	3	3	6	2	2	2	2	2	2	2	2	2	2	2	2	1.45383e+06	2.10053e+06	369502	4.53471	11.7235	7.1423	4.23827	3.24226	13.7793	10.7514	3.22709	9.21417	0.0625714	0.0611963	0.062658	1.06484	0.876767	0.962546	1.00646	1.17804	1.06696	0.800935	0.916504	0.870027	0.0621419	0.968052	1.08382	0.862489	17.441	3.45401e-05
115452411	Os03g0292800	Os03g0292800 [Oryza sativa Japonica Group]	33.49	1	4	8	26	1	1	2	1	1	2	1	2	1	2	2	2	239875	353264	94737.6							11.4763	14.9911	1.64743	0.0654599	0.0646144	0.0692767	1.17247	0.987192	0.924302	1.08666	1.03243	0.953855	1.14913	1.1208	1.16006	0.0664503	1.02799	1.02432	1.14333	15.4148	1.56175e-05
115472953	Os07g0574800	Os07g0574800 [Oryza sativa Japonica Group]	33.11	1	4	13	45	3	3	4	3	3	4	3	4	3	4	4	4	6.03894e+06	6.22513e+06	2.5798e+06	0.834109	15.9483	3.60064	12.0971	4.40106	2.91984	7.43687	3.20383	10.8573	0.041594	0.0382949	0.0441623	1.00136	1.15391	0.949637	0.958213	0.81499	1.03617	0.987208	0.985187	1.09606	0.0413504	1.03497	0.936459	1.02282	22.6469	0.00015912
115440919	Os01g0837600	Os01g0837600 [Oryza sativa Japonica Group]	32.35	1	4	4	4	2	2	2	2	2	2	2	2	2	2	2	2	384773	1.18647e+06	748699	3.01101	6.79539	1.46878	4.21592	5.70566	0.672354	0.44542	2.38249	11.9687	0.0275465	0.030522	0.0382741	1.07171	1.14642	1.02387	0.804797	0.840446	0.771765	1.50341	1.64408	1.63631	0.0321142	1.08067	0.80567	1.5946	25.0877	2.71604e-06
115461104	Os04g0661900	Os04g0661900, partial [Oryza sativa Japonica Group]	32.08	1	4	4	12	4	4	4	4	4	4	4	4	4	4	4	4	294059	398054	211852	12.303	5.81804	6.60882	8.18709	7.50919	6.00939	9.59791	4.61814	5.17185	0.0602221	0.0620333	0.0706174	0.981862	1.03569	0.957616	1.03542	1.04219	0.95433	0.903164	0.944162	0.996474	0.0642909	0.991723	1.01065	0.947933	15.7199	4.84254e-06
297596251	Os01g0188100	Os01g0188100, partial [Oryza sativa Japonica Group]	30.77	1	2	2	3	1	1	2	1	1	2	1	2	1	2	2	2	3.77058e+06	5.59993e+06	2.03615e+06							5.54292e+06	5.12852e+06	1.60671	0.0448241	0.0439014	0.0509779	1.07853	1.01765	1.12109	0.883226	0.855231	0.893651	0.0450802	0.0418034	1.03581	0.0465678	1.07242	0.877369	0.374232	18.8407	2.34398e-07
115478256	Os09g0267600	Os09g0267600 [Oryza sativa Japonica Group]	30.45	1	5	7	10	4	4	3	4	4	3	4	3	4	3	3	3	4472.46	4472.46	4472.46	10.9182	7.2381	16.3235	7.08363	3.13297	21.7955	14.4171	13.6056	7.02823	0.0174413	0.0161265	0.0217449	0.923204	0.980093	0.859783	0.915361	0.878052	1.4382	1.03982	1.0092	1.07123	0.0184375	0.921027	1.0772	1.04008	58.4244	0.00424548
115447427	Os02g0629800	Os02g0629800 [Oryza sativa Japonica Group]	30	1	2	2	2	1	1	1	1	1	1	1	1	1	1	1	1													0.024454	0.0226105	0.030488	1.1089	1.01987	1.11764	0.830061	0.760954	0.910514	0.023252	0.857994	1.02683	0.0258508	1.08213	0.833843	0.636025	32.2559	4.84668e-05
115486263	Os11g0615200	Os11g0615200 [Oryza sativa Japonica Group]	27.8	2	4	4	17	3	3	5	3	3	5	3	5	3	5	5	5	293.697	293.697	293.697	3.0044	3.01736	16.3212	4.84854	5.79158	5.67591	8.62861	9.99722	3.21429	0.00295603	0.00273319	0.00368542	0.990614	1.01002	0.979975	0.917819	1.10419	0.925042	0.91237	1.01238	1.01546	0.00312488	0.993536	0.982351	0.980071	314.365	8.78178e-05
115463323	Os05g0346300	Os05g0346300 [Oryza sativa Japonica Group]	26.56	1	2	4	19	3	3	1	3	3	1	3	1	3	1	1	1				12.2533	0.967667	9.08211	2.51005	4.89968	11.0905				0.753059	0.693487	0.688098	1.07687	1.04451	1.04742	1.03698	1.10863	1.10148	0.722342	0.823456	0.701542	0.711548	1.05627	1.08236	0.749113	1.52114	0.000275021
115456629	Os03g0851500	Os03g0851500 [Oryza sativa Japonica Group]	25.52	1	4	4	9	4	4	2	4	4	2	4	2	4	2	2	2	6.63687e+06	8.29452e+06	4.32884e+06	14.4855	13.1354	6.82612	18.0692	22.4977	9.03583	2.02958e+07	1.38831e+07	1.69738e+07	0.0426508	0.040708	0.0499898	1.0599	1.0091	1.02653	0.841611	0.964101	0.79623	0.0474083	0.042197	0.0470543	0.0444495	1.03184	0.867314	0.0455532	19.5123	8.11826e-05
115434036	Os01g0106400	Os01g0106400 [Oryza sativa Japonica Group]	25.16	1	6	7	20	4	4	5	4	4	5	4	5	4	5	5	5	31.1579	9.1335	8.59346	9.48393	23.0489	42.0428	14.2297	7.00751	9.62308	5.45267	12.5731	6.03784	0.785017	0.687775	0.755827	0.850325	0.683776	0.650593	1.50531	1.2336	1.06066	1.03902	1.47421	1.12958	0.742873	0.728231	1.26652	1.21427	1.7049	0.0168219
115480023	Os09g0505800	Os09g0505800 [Oryza sativa Japonica Group]	24.19	1	2	10	21	3	3	2	3	3	2	3	2	3	2	2	2	52.28	94962	59889.6	2.87595	6.27602	9.58439	0.759992	3.57829	6.59431	12.6858	1.21101	4.47442	0.00421767	0.0660286	0.0817429	0.982412	0.878226	0.971393	0.926665	0.945648	1.00474	0.910645	0.950632	0.95229	0.0506631	0.94401	0.959018	0.937856	18.9293	1.08111e-05
115462499	Os05g0191500	Os05g0191500 [Oryza sativa Japonica Group]	23.98	1	3	3	8	3	3	3	3	3	3	3	3	3	3	3	3	68.6856	34.8021	160.364	8.19934	15.6808	4.27872	0.34322	15.9167	30.5153	2.60778	16.869	27.6253	0.184548	0.275077	0.304253	1.03538	0.586622	3.05826	0.47911	0.667541	0.576533	2.27349	1.57882	1.56679	0.254626	1.56008	0.574395	1.80637	2.25584	0.00804382
115472187	Os07g0495000	Os07g0495000 [Oryza sativa Japonica Group]	23.62	1	5	5	11	2	2	5	2	2	5	2	5	2	5	5	5	174.304	174.304	174.304	11.3141	6.30567	2.14887	11.9409	4.81781	14.8044	20.3174	11.063	26.2308	0.00521378	0.00482075	0.00650028	0.907365	0.922717	0.879243	0.879782	0.875546	0.892242	1.04285	0.981148	0.918389	0.0055116	0.903108	0.882523	0.980796	160.121	6.52544e-09
115465449	Os05g0563100	Os05g0563100 [Oryza sativa Japonica Group]	22.78	1	2	3	7	1	1	1	1	1	1	1	1	1	1	1	1													0.00271157	0.00250716	0.00338065	0.00420553	0.0040204	0.924488	0.97343	1.03396	1.27789	0.00257829	1.02093	0.847243	0.00286646	0.310905	1.09509	0.623584	382.037	0.000301366
297602764	Os04g0432500	Os04g0432500 [Oryza sativa Japonica Group]	22.7	1	7	7	17	4	4	5	4	4	5	4	5	4	5	5	5	6.29172	6.29172	6.29172	2.24199e+06	2.54617e+06	7.4127	3.52691	6.03737	7.31195	6.29172	2.74146	7.17422	0.00481364	0.00445077	0.0060014	0.0530832	0.0531006	1.0453	0.987956	1.01064	1.02135	0.00457703	1.03236	1.05814	0.0050886	0.383828	1.00665	0.69836	197.825	5.62424e-08
115489316	Os12g0583300	Os12g0583300 [Oryza sativa Japonica Group]	22.65	1	8	8	30	10	10	14	10	10	14	10	14	10	14	14	14	10.6791	10.1964	11.9616	6.40341	6.37759	8.33816	12.5241	17.3811	12.9616	11.7941	6.08199	8.84336	0.70099	0.794273	0.858321	0.956118	0.924777	1.06739	1.0537	1.42455	1.35132	1.08553	1.01791	0.873392	0.784528	0.982761	1.27653	0.992275	1.62712	0.0158063
115435898	Os01g0271400	Os01g0271400 [Oryza sativa Japonica Group]	22.15	1	6	6	13	4	4	1	4	4	1	4	1	4	1	1	1				5.60047	3.58647	5.35174	3.93273	6.63849	9.61532				0.00162495	0.00150245	0.0020259	1.00322	1.05068	1.0072	1.13668	1.03446	1.11182	0.00154508	1.14272	1.08071	0.00171777	1.02036	1.09432	0.741658	637.058	3.758e-06
115469130	Os06g0640500	Os06g0640500 [Oryza sativa Japonica Group]	21.24	6	9	9	15	8	8	4	8	8	4	8	4	8	4	4	4	839555	1.35887e+06	574321	8.19914	8.21887	9.47404	10.6983	5.03693	16.8974	25.0636	5.90524	17.3527	0.0569977	0.0523874	0.0645464	1.16684	1.08296	1.15303	0.886117	0.972911	0.872686	0.862659	1.11292	0.880461	0.0579772	1.13427	0.910571	0.952013	15.7057	1.12327e-05
115466060	Os06g0118700	Os06g0118700 [Oryza sativa Japonica Group]	21.05	2	9	10	50	20	20	25	20	20	25	20	25	20	25	25	25	124.155	103.235	129.462	19.7005	21.085	20.3386	56.0721	52.5271	67.5008	15.3237	16.0569	13.3095	0.19172	0.26417	0.230893	1.51311	1.70588	1.85891	0.440892	0.453473	0.388491	1.79552	1.5471	1.24006	0.228928	1.69263	0.427619	1.52756	1.86792	0.00234017
297604995	Os05g0588300	Os05g0588300 [Oryza sativa Japonica Group]	20.69	1	3	3	7	4	4	2	4	4	2	4	2	4	2	2	2	51.0397	51.0397	51.0397	6.65522	11.2177	14.6221	3.89029	6.20311	11.2448	8.19553	4.72404	7.80652	0.0107117	0.00990423	0.0133548	1.02458	1.05718	0.978596	0.998844	1.01117	0.940841	0.995494	0.964836	0.932983	0.0113236	1.02012	0.983618	0.964438	86.8645	1.48571e-06
115485309	Os11g0433500	Os11g0433500, partial [Oryza sativa Japonica Group]	20.51	1	4	5	13	7	7	2	7	7	2	7	2	7	2	2	2	154.927	154.927	154.927	5.59943	7.7002	5.30456	12.8217	11.8792	6.07077	14.233	7.59043	7.35536	0.00141294	0.00130643	0.00176159	1.02886	1.01124	0.994848	0.93472	0.846445	0.956046	0.992828	1.02427	1.08486	0.00149365	1.01165	0.912403	1.03399	610.853	1.09413e-05
115445679	Os02g0300700	Os02g0300700 [Oryza sativa Japonica Group]	20.42	1	3	5	9	2	2	2	2	2	2	2	2	2	2	2	2	41514.8	39853.6	27452.8	14.9289	19.5831	23.2406	1.41959	7.6584	10.8577	3.98502	2.88337	12.4353	0.081275	0.0745534	0.0933742	0.961298	0.92093	0.915432	1.0447	1.14426	1.46241	1.06748	0.964009	1.05012	0.0830675	0.932554	1.21713	1.0272	14.6522	0.000845916
115488484	Os12g0456200	Os12g0456200 [Oryza sativa Japonica Group]	20.38	1	4	4	9	1	1	3	1	1	3	1	3	1	3	3	3	7.64834	7.64834	7.64834							0.619544	6.77404	2.70606	0.00301559	0.00278827	0.00375969	0.978617	1.06243	0.840643	1.00028	0.955925	0.868842	0.942431	0.893487	1.01357	0.00318785	0.960563	0.941682	0.94983	295.397	1.69901e-05
115484981	Os11g0256200	Os11g0256200 [Oryza sativa Japonica Group]	19.59	1	3	3	5	3	3	2	3	3	2	3	2	3	2	2	2	3.15769e+06	2.11432e+06	814243	0.516016	43.8951	29.5035	46.6155	8.18313	12.0388	1.97079e+07	9.50285e+06	8.05233	0.0417271	0.036334	0.0422593	1.04763	0.803762	0.815804	0.65706	0.908343	1.04411	0.0514726	0.0436256	1.38149	0.0401068	0.889064	0.869839	0.492195	21.6881	0.00185586
115447423	Os02g0629200	Os02g0629200 [Oryza sativa Japonica Group]	19.44	1	4	4	27	7	7	4	7	7	4	7	4	7	4	4	4	1344.21	1344.21	1344.21	428.447	428.447	4.2724	8.92005	9.69918	17.36	1344.21	6.64476	0.693548	0.00100897	0.000932906	0.00125793	0.00189555	0.0018121	1.12832	1.00035	0.980251	0.962343	0.000959371	0.968422	0.921661	0.0010666	0.377341	0.980981	0.630347	919.727	9.44326e-08
115458332	Os04g0416700	Os04g0416700 [Oryza sativa Japonica Group]	19.09	1	3	3	8	2	2	2	2	2	2	2	2	2	2	2	2	6.8339e+06	8.62479e+06	1.86704e+06	12.884	35.4043	8.23007	7.45556	4.07842	0.0352022	7.00123e+06	1.12496e+07	8.70496	0.0411317	0.0393108	0.0423554	0.95927	0.846886	0.940362	0.882772	1.01588	1.00152	0.0392453	0.0393546	0.957233	0.0409326	0.915506	0.966724	0.345278	23.6174	2.55218e-05
115439497	Os01g0708600	Os01g0708600 [Oryza sativa Japonica Group]	19.07	1	3	3	4	1	1	1	1	1	1	1	1	1	1	1	1													0.00224196	0.00207295	0.00279516	0.949798	0.92067	0.873493	0.998575	1.27769	0.91576	1.00244	0.978022	1.08931	0.00237002	0.914654	1.06401	1.02326	448.943	0.000633044
115457960	Os04g0376300	Os04g0376300, partial [Oryza sativa Japonica Group]	19.05	2	3	3	8	4	4	4	4	4	4	4	4	4	4	4	4	3.08532e+06	3.94296e+06	1.55692e+06	9.07404	5.78451	9.32593	6.39521	3.27716	3.71642	5.25583	7.29944	8.19219	0.0503603	0.0481899	0.0552491	1.03208	0.974076	1.03459	1.02821	1.05074	0.969932	0.997571	1.04194	1.02358	0.0512665	1.01358	1.01629	1.02103	19.8238	2.34972e-06
115452049	Os03g0262100	Os03g0262100 [Oryza sativa Japonica Group]	18.55	1	4	4	4	2	2	1	2	2	1	2	1	2	1	1	1				2.64559	4.44484	4.44734	5.04099	0.188728	8.6606				0.00073057	0.000675497	0.000910838	0.986681	0.970687	1.00293	1.0174	1.0873	0.916415	0.00069466	1.0572	1.07226	0.000772301	0.986766	1.00704	0.71005	1303.95	3.48567e-05
115468320	Os06g0524500	Os06g0524500 [Oryza sativa Japonica Group]	18.42	2	2	2	5	2	2	3	2	2	3	2	3	2	3	3	3	324.468	324.468	324.468	450219	875455	5.58108	0.706287	5.26083	13.6396	324.468	2.80823	2.11858	0.0125771	0.011629	0.0156804	0.0563253	0.0599433	0.96874	1.0544	1.05865	1.08129	0.0119589	1.07736	1.14843	0.0132955	0.36167	1.06478	0.745915	80.0858	2.48464e-08
115436110	Os01g0299400	Os01g0299400 [Oryza sativa Japonica Group]	18.27	2	2	2	4	3	3	1	3	3	1	3	1	3	1	1	1				7.03187	6.75862	7.97141	1.94333	9.6756	10.1957				0.687674	0.768185	0.484996	0.967405	1.07789	0.960237	0.964283	1.03229	1.09601	1.07483	1.07425	1.16046	0.646952	1.00184	1.03086	1.10318	1.59341	0.0142221
115466858	Os06g0191300	Os06g0191300, partial [Oryza sativa Japonica Group]	18.1	1	3	6	13	3	3	1	3	3	1	3	1	3	1	1	1				3.66799	2.2981	6.3519	6.23757	0.862131	11.3341				0.000792037	0.00073233	0.000987471	0.931531	0.938757	0.953489	1.00108	1.11289	0.938482	0.000753105	0.000706252	0.000766001	0.000837279	0.941259	1.01748	0.000741786	1215.22	3.74001e-05
115459702	Os04g0542900	Os04g0542900 [Oryza sativa Japonica Group]	17.73	1	10	10	16	8	8	6	8	8	6	8	6	8	6	6	6	428.461	410.058	324.103	14.6422	10.2428	11.0452	12.996	11.8484	5.04438	456.181	42.1864	47.9844	0.28857	0.266626	0.292771	0.933924	1.00789	0.951623	0.989049	1.07491	1.0003	0.288402	0.82145	0.821503	0.282656	0.964479	1.02142	0.643785	3.61364	1.24989e-05
115458324	Os04g0416000	Os04g0416000 [Oryza sativa Japonica Group]	17.65	1	3	3	9	5	5	4	5	5	4	5	4	5	4	4	4	697492	1.03081e+06	350204	9.92833	16.8531	12.864	4.92582	6.38253	15.5894	505380	560481	4.82314	0.0644515	0.0661107	0.0760906	0.98106	0.979617	1.04769	1.05385	0.993854	1.01986	0.0623554	0.0590099	1.02988	0.0688843	1.00279	1.02252	0.383749	14.844	7.17817e-07
115483062	Os10g0528400	Os10g0528400 [Oryza sativa Japonica Group]	17.6	2	2	4	14	2	2	1	2	2	1	2	1	2	1	1	1				706935	1.58258e+06	925273	1.49984e+06	2.15153e+06	1.17928e+06				0.00398136	0.00368123	0.00496376	0.0497033	0.0539116	0.0482424	0.0535022	0.056649	0.052549	0.00378566	0.00355015	0.00385049	0.00420879	0.0506191	0.0542334	0.00372877	12.8858	2.70639e-06
115473427	Os07g0622000	Os07g0622000 [Oryza sativa Japonica Group]	17.11	2	2	6	13	3	3	1	3	3	1	3	1	3	1	1	1				77.8697	77.8697	2.65932	14.402	12.3291	2.27325				0.00305008	0.00282015	0.00380268	0.00464338	0.00443898	0.978805	0.994993	1.10496	0.99064	0.00290015	1.08972	0.986335	0.0032243	0.329296	1.0302	0.692984	319.51	1.04652e-05
297607018	Os07g0274700	Os07g0274700, partial [Oryza sativa Japonica Group]	16.92	2	1	2	5	1	1	2	1	1	2	1	2	1	2	2	2	129.644	129.644	129.644							129.644	0.124559	3.75305	0.00141798	0.00131109	0.00176787	0.00052713	0.000503926	0.816833	0.792144	1.1025	0.802841	0.00134829	1.05005	1.22946	0.00149898	0.272621	0.899161	0.760288	599.848	0.000909847
115446925	Os02g0581100	Os02g0581100 [Oryza sativa Japonica Group]	16.81	1	3	3	53	24	24	25	24	24	25	24	25	24	25	25	25	221.907	106775	106775	9.67263	10.4551	5.81891	9.59487	7.01153	8.32294	10.8607	8.1059	15.5088	0.00172831	0.0039291	0.00529799	1.05129	0.939412	0.986962	0.912608	0.963577	1.03366	1.18414	1.09513	1.09459	0.0036518	0.992556	0.969948	1.12462	265.608	1.03592e-05
115482572	Os10g0481400	Os10g0481400, partial [Oryza sativa Japonica Group]	16.39	1	2	2	2	1	1	1	1	1	1	1	1	1	1	1	1													0.558006	0.52457	0.530632	0.84317	0.88587	0.881713	0.991481	1.09746	0.972206	1.44122	1.20767	0.637022	0.537736	0.870251	1.02038	1.0953	1.89755	0.000277829
115442413	Os01g0963400	Os01g0963400, partial [Oryza sativa Japonica Group]	16.39	1	3	3	10	6	6	3	6	6	3	6	3	6	3	3	3	135.152	135.152	135.152	35683.1	32473.4	42325.9	48791.9	55094.3	42639.9	135.152	135.152	135.152	0.000644239	0.000595674	0.000803204	0.0989169	0.0931985	0.0934203	0.104104	0.102687	0.100306	0.000612572	0.000574462	0.000623061	0.000681039	0.0951786	0.102366	0.000603365	150.308	8.50736e-08
115485331	Os11g0438700	Os11g0438700 [Oryza sativa Japonica Group]	16.29	1	3	4	7	3	3	2	3	3	2	3	2	3	2	2	2	1.13767e+06	1.53716e+07	9.04732e+06	29.1082	3.3086	1.03795	2.87518	1.9458	25.8797	1.34842e+06	7.91961e+06	6.43014	0.0752164	0.101836	0.127523	0.950078	1.06495	1.07252	0.957268	0.88896	1.00136	0.0734326	0.0895031	1.0745	0.101525	1.02918	0.949197	0.412477	9.34938	1.93212e-05
297603803	Os05g0140500	Os05g0140500 [Oryza sativa Japonica Group]	15.82	1	2	2	8	4	4	4	4	4	4	4	4	4	4	4	4	3.71463e+06	4.93719e+06	1.89974e+06	15.0797	7.74784	12.6076	13.2929	5.56062	18.9784	11.4822	8.81501	9.73773	0.046616	0.0421785	0.0516514	0.989994	0.99027	0.941395	1.00714	1.04471	0.851598	0.960438	1.01139	0.989915	0.0468153	0.973886	0.967816	0.987247	20.6731	9.95026e-05
115458750	Os04g0457800	Os04g0457800 [Oryza sativa Japonica Group]	15.45	4	9	9	15	8	8	6	8	8	6	8	6	8	6	6	6	118100	105486	56002.8	21.6664	23.585	19.0871	12.4733	20.0564	60.1499	12.2269	16.9739	25.0007	0.084051	0.0804072	0.095587	0.912903	0.943987	0.912552	0.89996	0.947328	1.03159	0.988147	0.886143	0.89809	0.0866817	0.923147	0.959627	0.924126	11.0707	2.30272e-05
115466300	Os06g0140100	Os06g0140100 [Oryza sativa Japonica Group]	15.29	1	5	5	6	4	4	2	4	4	2	4	2	4	2	2	2	114.23	95.8376	110.678	8.1437	4.19293	2.96023	8.31123	3.26536	11.4887	33.9123	26.2817	20.9107	0.544243	0.556364	0.52952	1.07417	1.13765	1.03788	0.891183	0.925942	0.844918	1.38245	1.41094	1.57483	0.543376	1.08324	0.887348	1.45607	1.63303	0.000154639
115442427	Os01g0965400	Os01g0965400 [Oryza sativa Japonica Group]	15.1	1	4	4	7	2	2	2	2	2	2	2	2	2	2	2	2	128.922	109.179	94.4645	2.79792	0.450304	9.1605	10.6384	49.002	75.4424	77.0731	54.3437	84.1349	0.629558	0.662371	0.697571	1.13232	1.09975	1.00889	1.02756	1.20698	1.34067	0.46337	0.581605	0.493367	0.663167	1.08032	1.19174	0.512781	1.79704	0.00469569
297608482	Os08g0369700	Os08g0369700 [Oryza sativa Japonica Group]	14.46	2	2	2	4	2	2	2	2	2	2	2	2	2	2	2	2	1.40521e+07	2.01782e+07	8.90887e+06	3.60591	2.00085	7.34672	0.448344	0.359534	4.69201	4.27194	5.53539	3.49255	0.0324981	0.031581	0.0380147	1.06818	0.916725	0.966724	1.06907	1.04547	1.13034	1.01423	0.982391	1.05435	0.0340313	0.983876	1.08163	1.01699	31.7833	2.05591e-06
115482728	Os10g0497100	Os10g0497100 [Oryza sativa Japonica Group]	14.46	1	4	4	6	2	2	2	2	2	2	2	2	2	2	2	2	1.47347e+06	1.3145e+06	440081	4.73136	1.16188	2.79839	10.2423	6.50252	0.0899762	1.11306e+06	1.34118e+06	920159	0.0583164	0.0529781	0.0599874	0.982053	1.01378	0.957813	1.07989	0.99447	1.10722	0.0530894	0.0512508	0.0524083	0.057094	0.98455	1.06053	0.0522495	18.5751	7.86983e-06
115474965	Os08g0167500	Os08g0167500 [Oryza sativa Japonica Group]	14.23	1	4	4	9	5	5	4	5	5	4	5	4	5	4	4	4	9.56193e+06	2.84945e+07	6.8512e+06	4.41956	11.7458	6.25807	2.74234	6.3438	1.65746	9.39211	2.46367	9.55859	0.0348685	0.0385476	0.0468579	1.04897	0.949094	0.943614	1.07302	1.05567	1.01548	0.805063	0.855781	0.817951	0.0400913	0.980559	1.04806	0.826265	26.1417	5.32348e-07
115447405	Os02g0626400	Os02g0626400 [Oryza sativa Japonica Group]	14.21	4	6	10	16	2	2	3	2	2	3	2	3	2	3	3	3	10.8147	7.15784	15.2386	7.05988	13.9079	0.351147	22.5338	27.5966	18.1946	4.34446	10.4479	6.48436	0.45709	0.507503	0.560918	1.29908	1.28268	1.15841	0.842133	0.7935	0.887775	1.20706	1.24124	1.32728	0.508503	1.24672	0.841136	1.25853	1.65414	0.00119671
115448907	Os02g0767700	Os02g0767700 [Oryza sativa Japonica Group]	12.77	1	4	4	6	4	4	2	4	4	2	4	2	4	2	2	2	708960	874627	280492	2.2456	4.54568	2.89033	6.00284	1.15516	5.35269	1.36542	3.58069	5.68742	0.0577063	0.0551705	0.0617618	1.00209	0.885524	0.938786	1.00959	1.03513	1.0258	0.957018	1.06571	1.02021	0.0582129	0.942134	1.02351	1.01431	17.5822	2.43566e-08
297727627	Os10g0439600	Os10g0439600 [Oryza sativa Japonica Group]	12.66	1	3	3	3	2	2	1	2	2	1	2	1	2	1	1	1				16.1439	3.91413	11.3082	4.66948	10.8063	6.64267				0.0056309	0.00520642	0.00702033	1.11215	1.08642	1.08343	0.991139	0.949421	1.01097	0.00535412	0.00502103	1.01558	0.00595255	1.094	0.983844	0.341987	165.281	7.10004e-07
115460140	Os04g0584600	Os04g0584600 [Oryza sativa Japonica Group]	12.4	5	3	6	10	1	1	3	1	1	3	1	3	1	3	3	3	887.709	887.709	887.709							62.7755	4.64962	3.48124	0.00390728	0.00361273	0.00487139	0.937475	0.841199	1.01766	0.948789	1.24068	0.947992	0.71188	0.928082	1.04111	0.00413047	0.93211	1.04582	0.89369	253.196	0.000433558
115456834	Os04g0107500	Os04g0107500 [Oryza sativa Japonica Group]	12.34	1	3	3	4	2	2	2	2	2	2	2	2	2	2	2	2	2.58611e+07	2.00326e+07	2.25763e+07	11.0255	10.4216	6.85846	2.71196	19.7532	12.3473	22.7234	3.797	14.1682	0.0335829	0.0299929	0.041106	1.04062	1.01545	0.937872	0.880026	0.968392	0.987177	0.966746	1.048	1.00029	0.0348939	0.997981	0.945198	1.00501	27.0878	1.05176e-05
115481198	Os10g0155500	Os10g0155500 [Oryza sativa Japonica Group]	12.15	1	4	4	8	4	4	4	4	4	4	4	4	4	4	4	4	79.1076	78.2588	84.5769	5.99447	2.23602	2.57124	10.3598	7.94446	10.6453	8.40645	16.1425	20.5993	0.611251	0.58674	0.630896	1.01307	1.06616	1.02889	0.886769	1.08142	0.848995	1.10857	1.27113	1.22057	0.609629	1.03604	0.939062	1.20009	1.54038	0.0107853
297597167	Os01g0605600	Os01g0605600, partial [Oryza sativa Japonica Group]	11.66	1	4	5	8	4	4	2	4	4	2	4	2	4	2	2	2	23954.3	19718.2	7872.66	5.69207	1.5652	2.37536	4.66962	7.238	6.31322	8.77387	4.68655	3.74591	0.119046	0.105754	0.116801	0.968128	1.02498	1.01487	0.993021	0.949582	1.07146	0.995544	1.0882	1.05437	0.113867	1.00266	1.00469	1.04604	8.82335	1.56562e-05
297597653	Os01g0762600	Os01g0762600 [Oryza sativa Japonica Group]	11.46	1	3	3	3	1	1	2	1	1	2	1	2	1	2	2	2	1.1013e+06	1.62594e+06	662618							803170	2.05781e+06	1.34806e+06	0.0534602	0.0525016	0.0614938	0.000672347	0.00064275	0.962647	0.967102	0.945844	0.963982	0.048364	0.0524808	0.0533541	0.0558185	0.321321	0.958976	0.0513997	17.1802	2.44227e-08
115439599	Os01g0718900	Os01g0718900 [Oryza sativa Japonica Group]	11.4	1	3	3	15	8	8	6	8	8	6	8	6	8	6	6	6	253.859	253.859	253.859	710.16	710.16	5.91234	6.56481	11.2195	18.9735	253.859	8.90541	5.442	0.0414353	0.0383118	0.0516594	0.0659939	0.0630888	1.07885	1.02253	0.973465	0.906251	0.0393986	1.106	1.17143	0.0438022	0.402643	0.967415	0.772278	22.086	1.08455e-05
115474721	Os08g0137800	Os08g0137800 [Oryza sativa Japonica Group]	11.05	2	2	2	3	1	1	2	1	1	2	1	2	1	2	2	2	255443	735835	688817							500319	520252	22.5818	0.0676457	0.0744675	0.0993556	0.90249	0.997855	0.836579	0.947864	1.06379	1.00761	0.0719517	0.067907	0.82468	0.0804896	0.912308	1.00642	0.321513	12.5038	1.19012e-05
115442035	Os01g0931400	Os01g0931400 [Oryza sativa Japonica Group]	10.98	2	3	3	6	4	4	2	4	4	2	4	2	4	2	2	2	22578	28476.2	15902.6	11.0132	12.9163	3.4135	4.80067	2.8161	6.79406	25.2945	18.0987	22.4354	0.101545	0.0984132	0.117688	0.920924	0.908043	0.967594	0.852813	1.01607	0.98838	0.869535	0.914531	0.951762	0.105882	0.932187	0.952421	0.911943	8.99511	7.59352e-05
115462901	Os05g0268500	Os05g0268500 [Oryza sativa Japonica Group]	10.97	1	4	4	11	6	6	2	6	6	2	6	2	6	2	2	2	4.74435e+07	7.52457e+07	3.19576e+07	11.6428	5.77221	15.3649	9.78933	8.0929	18.4206	6.17605e+07	5.63994e+07	5.52783	0.0322278	0.031651	0.0381239	1.00423	0.988967	0.981109	0.952084	1.06578	1.03878	0.031723	0.0293981	0.970061	0.0340009	0.991436	1.01888	0.343728	29.9663	8.81601e-06
297720899	Os02g0162200	Os02g0162200 [Oryza sativa Japonica Group]	10.34	2	2	2	3	1	1	2	1	1	2	1	2	1	2	2	2	92992.4	90808.9	64139.3							13.2623	7.4658	2.46749	0.0767747	0.0706798	0.0893627	1.00128	1.1212	1.02054	0.907143	1.11029	0.840737	1.02542	1.01466	0.983027	0.0789391	1.04768	0.952725	1.0077	12.0691	0.000424232
115489102	Os12g0563600	Os12g0563600 [Oryza sativa Japonica Group]	10.34	1	3	3	6	3	3	3	3	3	3	3	3	3	3	3	3	45.5892	45.5892	45.5892	1.29293	0.94699	2.00318	1.6911	9.44264	0.894499	8.99427	7.98078	0.789447	0.0059792	0.00552846	0.00745456	0.927955	1.07039	0.851088	0.943634	0.971456	0.894477	0.913853	1.01484	1.08152	0.00632074	0.94981	0.936522	1.0034	148.167	2.05032e-06
115457384	Os04g0233400	Os04g0233400 [Oryza sativa Japonica Group]	10.28	1	2	2	8	5	5	2	5	5	2	5	2	5	2	2	2	587.784	587.784	587.784	354.258	354.258	354.258	354.258	354.258	354.258	587.784	587.784	587.784	0.000891433	0.000824233	0.00111139	0.00315036	0.00301168	0.00292967	0.00301357	0.0030201	0.00307212	0.000847615	0.000794883	0.000862129	0.000942353	0.00303057	0.00303526	0.000834876	3.22094	1.91052e-05
297596107	Os01g0148000	Os01g0148000 [Oryza sativa Japonica Group]	10.22	1	2	2	3	2	2	1	2	2	1	2	1	2	1	1	1				469320	722089	1.5815	4.63519	12.8134	11.359				0.00493521	0.00456317	0.00615297	0.0668989	0.0685773	1.03132	1.04667	0.950337	0.939813	0.00469262	0.970031	0.9484	0.00521712	0.388932	0.978939	0.641041	187.64	8.85111e-06
115486946	Os12g0109900	Os12g0109900 [Oryza sativa Japonica Group]	10.14	3	4	4	4	2	2	2	2	2	2	2	2	2	2	2	2	104547	202885	124302	6.50091	5.99527	7.20372	6.43631	5.91289	13.0174	379325	4.05687	12.4984	0.074875	0.0778388	0.0963006	0.987441	1.01402	1.03798	1.0131	1.05065	0.91278	0.0889992	1.0004	1.11648	0.0830048	1.01315	0.992178	0.735295	11.9533	2.61719e-05
297604508	Os05g0414700	Os05g0414700, partial [Oryza sativa Japonica Group]	9.6	14	4	6	8	3	3	2	3	3	2	3	2	3	2	2	2	1.07328e+06	1.62733e+06	655279	2.23932	8.92138	7.5062	4.33624	4.76204	18.8634	1.51069e+06	11.0705	19.048	0.0491891	0.0485085	0.0567077	0.848063	0.987314	0.938123	0.981885	1.06747	1.05697	0.0493186	0.950251	0.85954	0.0514684	0.9245	1.03544	0.619703	20.118	3.42321e-06
115456655	Os03g0852900	Os03g0852900 [Oryza sativa Japonica Group]	9.57	2	6	6	8	5	5	2	5	5	2	5	2	5	2	2	2	1.01787e+06	1.46813e+06	465904	3.46515	5.32708	6.37082	8.16462	4.40989	9.25527	1.10622e+06	9.52539	14.0114	0.0542978	0.0531466	0.0597169	0.980679	0.9737	0.969148	0.943821	0.905878	1.0289	0.0523064	0.900511	0.871126	0.0557204	0.974509	0.959533	0.607981	17.2205	1.56647e-05
115454547	Os03g0672400	Os03g0672400 [Oryza sativa Japonica Group]	9.34	1	5	5	9	4	4	3	4	4	3	4	3	4	3	3	3	1684.19	1684.19	1684.19	9.32925	11.1681	3.82825	2.86752	2.98539	6.97862	53.3833	47.8619	17.2665	0.0111513	0.0103106	0.0139028	0.957598	0.97091	1.02841	0.979622	1.08091	1.11244	0.731415	0.862367	0.927619	0.0117883	0.985638	1.05766	0.840467	89.7214	1.28154e-05
115452989	Os03g0346900	Os03g0346900 [Oryza sativa Japonica Group]	9.29	1	4	4	4	2	2	2	2	2	2	2	2	2	2	2	2	55919	93886.4	38933.3	10.4324	20.8916	9.42579	17.9585	1.61481	32.7416	78328.4	10.2823	8.30615	0.083075	0.0845794	0.0966041	0.96881	0.951342	0.933903	1.01706	1.00896	0.724159	0.0841343	1.06139	1.05909	0.0880861	0.951351	0.916729	0.734873	10.4072	0.00100678
115474865	Os08g0157100	Os08g0157100 [Oryza sativa Japonica Group]	9.09	2	4	4	5	2	2	2	2	2	2	2	2	2	2	2	2	311336	305193	207674	21.3162	3.79449	2.57399	2.07733	13.33	16.6724	3.52987	0.244977	0.384763	0.069146	0.0637194	0.0804623	1.02654	1.03424	1.06577	1.07152	1.00644	1.09577	0.898716	1.03886	1.05336	0.0711092	1.04218	1.05791	0.996978	14.8772	3.40709e-06
115435682	Os01g0251100	Os01g0251100 [Oryza sativa Japonica Group]	9.09	1	3	3	4	3	3	1	3	3	1	3	1	3	1	1	1				1.24083	6.02182	18.5252	11.7047	5.59964	152.117				0.00342651	0.00316821	0.004272	0.950745	0.975562	0.87682	0.906347	1.02044	0.833787	0.00325809	0.00305539	0.00331388	0.00362224	0.934376	0.920192	0.00320912	254.039	7.23507e-05
115489764	Os12g0637100	Os12g0637100 [Oryza sativa Japonica Group]	9.07	1	3	3	7	2	2	1	2	2	1	2	1	2	1	1	1				1.59176e+06	1.6045e+06	2.29182e+06	2.07614e+06	2.37073e+06	2.47964e+06				0.00296008	0.00273694	0.00369048	0.0520743	0.0498428	0.0511834	0.0518698	0.0530327	0.0543109	0.00281458	0.00263948	0.00286278	0.00312917	0.0510335	0.0530711	0.00277228	16.9601	3.23813e-07
115447457	Os02g0633200	Os02g0633200 [Oryza sativa Japonica Group]	9.01	1	4	4	8	6	6	2	6	6	2	6	2	6	2	2	2	6.29449e+06	7.01228e+06	3.46436e+06	5.78737	12.2289	6.86269	5.81213	2.66886	7.05379	10.009	5.90769	11.5811	0.0445442	0.0418278	0.0509149	0.953282	0.96939	0.941897	1.04679	1.0413	0.916653	1.05081	1.03444	1.00967	0.0457623	0.954856	1.00158	1.03164	21.8866	2.33186e-05
115447919	Os02g0680400	Os02g0680400 [Oryza sativa Japonica Group]	8.94	1	5	5	8	5	5	3	5	5	3	5	3	5	3	3	3	174.759	95.4008	64.2936	12.2977	10.7178	17.0337	15.4868	3.8003	13.4234	99.1303	49.7018	54.7737	0.432424	0.522306	0.472607	1.00556	0.984824	0.952417	0.956971	0.849568	0.992415	0.454156	0.835842	0.823648	0.475779	0.980935	0.932985	0.704549	1.96096	0.00080611
115484443	Os11g0176100	Os11g0176100 [Oryza sativa Japonica Group]	8.89	1	4	4	4	2	2	1	2	2	1	2	1	2	1	1	1				8.18565	4.46044	17.26	0.880025	3.25751	6.10744				0.00471078	0.00435566	0.00587316	0.976108	1.02593	0.962773	0.911422	1.06015	1.00023	1.04399	1.08058	1.18643	0.00497987	0.98827	0.990602	1.10367	198.921	2.1876e-05
115444129	Os02g0139300	Os02g0139300 [Oryza sativa Japonica Group]	8.79	1	3	3	4	1	1	2	1	1	2	1	2	1	2	2	2	127506	111336	38657.9							1.43123	10.8975	14.8534	0.0914164	0.0824956	0.0912318	1.05028	1.10913	1.0587	1.05639	1.02254	1.13317	0.944797	0.98495	0.959959	0.0883813	1.0727	1.0707	0.963235	12.1145	7.4596e-06
115446577	Os02g0542400	Os02g0542400 [Oryza sativa Japonica Group]	8.54	1	2	2	3	1	1	1	1	1	1	1	1	1	1	1	1													0.00696342	0.00643849	0.00868164	1.08832	1.07039	1.14513	1.06417	1.14645	1.24864	0.92283	1.01156	1.15204	0.00736118	1.10128	1.15309	1.02881	156.644	2.78206e-05
297600650	Os03g0248200	Os03g0248200 [Oryza sativa Japonica Group]	8.49	1	4	4	4	2	2	2	2	2	2	2	2	2	2	2	2	893470	1.45254e+06	710412	15.383	4.9211	1.53959	6.09455	18.3454	17.293	2.0549e+06	5.57949	5.82901	0.0545959	0.0544576	0.0656288	0.91168	1.06287	0.943998	0.812477	0.923328	0.845951	0.059049	1.03363	1.14755	0.0582275	0.972849	0.860585	0.746743	14.7797	1.70461e-05
115476004	Os08g0344600	Os08g0344600 [Oryza sativa Japonica Group]	8.35	2	2	3	12	6	6	4	6	6	4	6	4	6	4	4	4	6.26539e+08	1.82748e+09	3.14719e+08	9.83465	6.72398	5.29839	7.53755	17.5288	20.4658	1.03732e+09	9.6244e+08	3.71631e+08	0.0243689	0.0246258	0.0279144	0.987832	0.999604	0.985197	1.08847	0.915241	0.934202	0.0245675	0.0227796	0.0223204	0.0256364	0.990877	0.979303	0.0232225	38.1997	6.43123e-05
115488164	Os12g0278800	Os12g0278800 [Oryza sativa Japonica Group]	8.13	1	4	4	5	2	2	3	2	2	3	2	3	2	3	3	3	6.08428	0.768346	3.0239	102.894	48.895	78.7619	230.096	38.5998	116.651	2.23958	1.64865	13.1467	0.926291	0.952278	0.921571	1.84215	1.44694	1.61356	2.22355	1.31868	1.55625	1.00987	0.949548	1.00995	0.93338	1.63422	1.6995	0.989789	1.8208	0.0475006
297606074	Os06g0585200	Os06g0585200 [Oryza sativa Japonica Group]	7.8	2	4	4	5	3	3	2	3	3	2	3	2	3	2	2	2	44929.4	45456.5	21997.2	22.671	27.5266	3.71103	13.5007	1.61556	0.364491	47225.1	48726.9	56691.5	0.101588	0.0941412	0.109876	1.04419	1.1133	1.04664	1.00231	0.98488	1.08339	0.0975258	0.0920097	0.102715	0.101868	1.06804	1.02353	0.0974167	10.0475	7.32335e-06
115462171	Os05g0154800	Os05g0154800 [Oryza sativa Japonica Group]	7.51	1	4	4	6	4	4	2	4	4	2	4	2	4	2	2	2	111168	139700	56351.4	3.43422	8.07944	3.68873	5.3896	1.38502	5.05664	133429	196057	177984	0.0789343	0.0760243	0.0868064	1.08966	1.05822	1.06119	0.997689	1.04193	0.987653	0.0775461	0.0778023	0.082978	0.0805883	1.06969	1.00909	0.0794421	12.5216	6.69879e-07
115467924	Os06g0338900	Os06g0338900 [Oryza sativa Japonica Group]	7.47	1	3	3	5	2	2	2	2	2	2	2	2	2	2	2	2	1.95092e+06	3.57221e+06	903909	6.95125e+07	6.37978e+07	8.50014	15.2847	13.6976	12.6997	2.93734e+06	2.84842	0.279466	0.042906	0.043426	0.0474864	0.0303955	0.0287346	0.905991	0.910405	0.910005	0.953241	0.0433832	0.927744	0.976555	0.0446061	0.321707	0.92455	0.649227	20.727	4.31765e-07
115458984	Os04g0479100	Os04g0479100 [Oryza sativa Japonica Group]	7.39	1	4	4	5	3	3	2	3	3	2	3	2	3	2	2	2	2.96872e+06	3.69873e+06	1.40862e+06	2.77826	12.2911	7.43617	2.33238	21.173	27.3471	2.36704e+06	4.13415e+06	2.56024e+06	0.0487121	0.0465279	0.0542491	0.980732	1.02243	0.985343	0.92936	1.03288	0.833174	0.0447761	0.0456096	0.046082	0.0498297	0.996168	0.931805	0.0454892	18.6998	0.000106909
115464811	Os05g0509900	Os05g0509900 [Oryza sativa Japonica Group]	7.34	1	2	2	2	1	1	1	1	1	1	1	1	1	1	1	1													0.00180528	0.00166919	0.00225073	1.01394	0.966853	0.865223	0.910228	1.0208	0.867694	0.00171654	0.00160975	1.10147	0.0019084	0.948672	0.932906	0.368267	488.842	3.40719e-05
115466622	Os06g0165800	Os06g0165800 [Oryza sativa Japonica Group]	7.31	1	2	2	5	3	3	2	3	3	2	3	2	3	2	2	2	0.320167	0.320167	0.320167	1.38876	8.88471	0.842631	14.0552	11.7941	8.37844	7.58689	11.4921	2.78754	0.00202089	0.00186855	0.00251955	1.15998	1.16381	1.16307	0.796298	0.928746	0.745532	1.07843	1.06968	1.15031	0.00213633	1.16229	0.823525	1.09947	385.486	0.000113885
115450357	Os03g0119500	Os03g0119500, partial [Oryza sativa Japonica Group]	7.22	6	2	4	9	1	1	2	1	1	2	1	2	1	2	2	2	17.6121	17.6121	17.6121							1.54841e+06	6.26531	5.89086	0.00263784	0.00243899	0.00328872	1.14704	0.992252	0.955716	0.998835	0.825159	0.894854	0.0546105	0.98394	0.976211	0.00278852	1.03167	0.906283	0.671587	325.005	5.7188e-05
115458464	Os04g0432600	Os04g0432600 [Oryza sativa Japonica Group]	7.14	1	1	1	3	1	1	2	1	1	2	1	2	1	2	2	2	44.8	18.8224	33.6809							7.1833	41.5477	29.764	0.881106	0.935912	0.900857	1.20283	1.32536	1.58659	1.29752	1.34477	1.51316	0.93539	0.798382	0.829367	0.905958	1.37159	1.38515	0.85438	1.52894	0.00206512
115487442	Os12g0159000	Os12g0159000 [Oryza sativa Japonica Group]	6.77	1	1	1	3	2	2	1	2	2	1	2	1	2	1	1	1				19.4227	18.7084	29.1257	12.5778	20.7749	8.57067				0.00540684	0.00499925	0.00674097	0.964674	0.86173	0.920823	0.921638	1.01883	0.934551	0.796785	0.728591	0.658571	0.00571568	0.915742	0.958339	0.727982	167.668	6.2436e-06
297603833	Os05g0149200	Os05g0149200 [Oryza sativa Japonica Group]	6.61	1	7	7	8	6	6	2	6	6	2	6	2	6	2	2	2	3.29545e+06	3.2517e+06	1.58788e+06	10.2569	17.9934	7.94098	11.7493	5.25377	8.68311	2.46407	7.8556	2.55734	0.0479999	0.0442938	0.0536138	1.00028	0.969478	1.01244	0.964705	0.971166	1.11672	1.08161	1.05166	1.06096	0.0486358	0.994063	1.01753	1.06475	20.9214	4.0835e-05
297600903	Os03g0346800	Os03g0346800 [Oryza sativa Japonica Group]	6.38	1	3	3	7	4	4	3	4	4	3	4	3	4	3	3	3	88.4689	88.4689	88.4689	3.36732	8.07744	10.7939	7.84293	12.3504	5.11137	2.33128	1.11714	1.63682	0.00929274	0.00859222	0.0115857	0.946767	1.03358	1.00734	0.929948	0.937816	1.03529	1.13899	0.91813	0.976165	0.00982356	0.995894	0.967686	1.0111	98.5066	9.3263e-06
115451811	Os03g0239400	Os03g0239400 [Oryza sativa Japonica Group]	6.27	1	2	2	4	2	2	2	2	2	2	2	2	2	2	2	2	4045.52	5527.18	2822.96	9.93414	4.83338	8.09217	1.8303	7.99246	6.56549	5609.25	37.2107	12.2127	0.165378	0.164948	0.188173	0.967332	1.00722	1.0175	0.938207	1.04797	0.956716	0.170222	0.964339	1.00676	0.172833	0.997351	0.980964	0.713772	5.6758	2.03381e-05
115469784	Os06g0702500	Os06g0702500 [Oryza sativa Japonica Group]	6.24	1	3	6	7	1	1	2	1	1	2	1	2	1	2	2	2	67428.4	35874.3	22170.1							50750.1	10.9645	0.499295	0.100936	0.0826966	0.101234	0.00574455	0.00549167	0.797836	0.946321	1.02629	0.961088	0.0909571	0.95929	0.939966	0.0949556	0.269691	0.977898	0.663404	10.2985	4.03538e-06
115453553	Os03g0418800	Os03g0418800 [Oryza sativa Japonica Group]	5.94	1	2	4	7	2	2	2	2	2	2	2	2	2	2	2	2	2.46872e+07	1.75414e+07	1.03029e+07	5.75815	4.62604	0.517274	2.76105	6.12342	1.66657	7.93984	5.75137	0.311386	0.0351905	0.031057	0.0388956	1.01346	1.03021	0.990235	0.936135	0.906564	0.879073	1.02674	1.1609	1.2754	0.0350477	1.0113	0.907257	1.15435	25.8863	7.91161e-07
115455237	Os03g0740700	Os03g0740700 [Oryza sativa Japonica Group]	5.93	1	4	4	4	1	1	2	1	1	2	1	2	1	2	2	2	125901	134911	44528.5							185455	231119	8.44019	0.0684947	0.0641157	0.0704188	1.0288	1.00725	1.07843	0.994248	0.997187	0.947864	0.0697266	0.0679209	1.14081	0.0676764	1.03816	0.979767	0.426152	14.4772	5.78729e-07
115434784	Os01g0172100	Os01g0172100 [Oryza sativa Japonica Group]	5.85	2	1	2	4	1	1	1	1	1	1	1	1	1	1	1	1													0.000777636	0.000719014	0.000969517	0.811893	0.862769	0.891219	0.997858	0.895384	1.71311	0.988703	1.04735	0.937667	0.000822056	0.855294	1.20212	0.991241	1462.33	0.00951388
115453367	Os03g0392400	Os03g0392400 [Oryza sativa Japonica Group]	5.68	1	1	2	7	3	3	2	3	3	2	3	2	3	2	2	2	25.6191	25.6191	25.6191	1166	1166	1166	1166	1166	1166	25.6191	25.6191	25.6191	0.0042352	0.00391593	0.00528023	0.00959687	0.00917441	0.00892457	0.00918015	0.00920005	0.0093585	0.00402702	0.00377649	0.00409598	0.00447712	0.00923195	0.00924623	0.0039665	2.06522	0.000329924
115463669	Os05g0389500	Os05g0389500 [Oryza sativa Japonica Group]	5.4	1	2	2	3	1	1	2	1	1	2	1	2	1	2	2	2	9165.64	9609.84	6645.69							8074.35	11240.5	36.7973	0.0732634	0.0684617	0.0848721	0.862828	0.927063	0.936064	1.03669	1.07165	1.7854	0.0676952	0.0683541	0.702702	0.0755324	0.908652	1.29792	0.279584	17.1836	0.00743887
115466882	Os06g0193000	Os06g0193000 [Oryza sativa Japonica Group]	5	1	1	1	2	1	1	1	1	1	1	1	1	1	1	1	1													0.00194335	0.00179685	0.00242287	1.06696	1.11571	1.11752	0.932924	0.891152	0.88556	1.16127	1.13365	1.20313	0.00205436	1.10006	0.903212	1.16602	439.656	4.52973e-07
115482414	Os10g0465900	Os10g0465900 [Oryza sativa Japonica Group]	4.93	1	1	1	2	1	1	1	1	1	1	1	1	1	1	1	1													0.369408	0.416547	0.389738	1.01444	0.998024	0.977013	1.14707	0.953506	0.981733	0.296537	0.330723	0.275706	0.391898	0.996494	1.02744	0.300989	2.62169	0.000507189
115466934	Os06g0199200	Os06g0199200 [Oryza sativa Japonica Group]	4.9	1	2	2	2	1	1	1	1	1	1	1	1	1	1	1	1													0.0126239	0.0116723	0.0157389	1.08838	1.17678	1.07689	1.06392	1.03841	0.965919	0.0120034	0.0112567	0.870168	0.013345	1.11402	1.02275	0.297809	76.6389	4.28215e-06
115444469	Os02g0168500	Os02g0168500 [Oryza sativa Japonica Group]	4.76	1	2	2	2	1	1	1	1	1	1	1	1	1	1	1	1													0.00956736	0.00884613	0.0119281	0.869263	1.11877	1.18502	1.16327	0.942087	1.06237	0.00909708	0.00853113	0.00925286	0.0101139	1.05769	1.05591	0.00896036	104.402	8.17846e-05
115467856	Os06g0326000	Os06g0326000 [Oryza sativa Japonica Group]	4.5	1	1	1	2	1	1	1	1	1	1	1	1	1	1	1	1													0.0088294	0.00816381	0.0110081	0.905578	0.902359	0.901633	0.953712	0.952369	1.29279	1.31027	1.33154	1.17076	0.00933375	0.90319	1.06629	1.27085	114.24	0.000733852
115440803	Os01g0827500	Os01g0827500 [Oryza sativa Japonica Group]	4.29	2	3	3	5	3	3	2	3	3	2	3	2	3	2	2	2	33.883	67.8987	58.8142	0.0815398	6.6327	0.539313	6.9432	4.42915	25.5366	0.99878	3.6617	4.48946	0.677234	0.664815	0.562401	1.01534	0.999889	0.950621	1.00801	0.929526	1.02572	1.09587	1.02372	0.937119	0.634817	0.988618	0.987751	1.0189	1.55596	0.00166652
115452911	Os03g0338600	Os03g0338600 [Oryza sativa Japonica Group]	4.26	1	2	2	2	1	1	1	1	1	1	1	1	1	1	1	1													0.0141468	0.0130804	0.0176375	0.965647	0.904246	0.928025	1.10738	1.02874	0.956281	0.0134515	0.0126146	0.970509	0.0149549	0.932639	1.0308	0.332192	68.9273	2.021e-05
115448691	Os02g0749300	Os02g0749300 [Oryza sativa Japonica Group]	4.1	1	1	1	2	1	1	1	1	1	1	1	1	1	1	1	1													0.75604	0.490507	0.384906	1.00399	0.842959	0.966218	1.15736	1.07324	1.22021	0.373519	0.472102	0.352016	0.543817	0.937724	1.15027	0.399212	2.11518	0.00686134
115447079	Os02g0596100	Os02g0596100 [Oryza sativa Japonica Group]	3.76	1	2	2	2	1	1	1	1	1	1	1	1	1	1	1	1													0.0120572	0.0111483	0.0150323	0.998301	1.00099	0.963839	0.903014	0.891526	0.901086	0.0114646	0.0107513	0.0116609	0.012746	0.98771	0.898542	0.0112923	70.4962	1.90752e-09
115451535	Os03g0214000	Os03g0214000 [Oryza sativa Japonica Group]	3.09	1	2	2	7	4	4	3	4	4	3	4	3	4	3	3	3	650.111	650.111	650.111	555893	3.12055e+06	625013	2.36211e+06	508187	441100	650.111	650.111	650.111	0.013123	0.0121338	0.0163611	0.0607115	0.0645052	0.0609508	0.0612938	0.0606516	0.0581201	0.012478	0.0117017	0.0126917	0.0138727	0.0620558	0.0600218	0.0122905	4.32663	8.65512e-06
297724421	Os06g0121200	Os06g0121200 [Oryza sativa Japonica Group]	1.01	1	1	1	2	1	1	1	1	1	1	1	1	1	1	1	1													0.29872	0.312667	0.297408	1.31744	1.42977	1.41691	0.605453	0.552721	0.555297	1.28366	1.5713	1.34034	0.302932	1.38804	0.571157	1.39843	1.88543	0.000114163
115482882	Os10g0510000	Os10g0510000 [Oryza sativa Japonica Group]	47.75	1	1	15	143	2	2	2	2	2	2	2	2	2	2	2	2	94.0591	217.919	132.974	22.6289	2.75767	23.019	20.3561	14.2414	17.4305	50.1825	105.59	22.3715	1.68866	2.55176	2.03012	0.892906	0.905312	0.925481	1.02776	0.916899	0.85018	1.07594	1.43818	0.912556	2.09018	0.9079	0.931613	1.14222	0.445709	0.0106479
115481490	Os10g0320100	Os10g0320100 [Oryza sativa Japonica Group]	34.79	1	16	16	32	13	13	15	13	13	15	13	15	13	15	15	15	11.9696	9.97025	9.30613	9.53698	10.4523	6.81281	11.0492	11.7447	17.6196	13.7303	6.55797	11.5371	1.2571	1.26408	1.21146	1.06124	1.03131	0.973827	0.802969	0.819624	0.782457	1.00269	1.09494	0.976581	1.24421	1.02212	0.801683	1.02474	0.64433	2.32212e-05
115483851	Os11g0116300	Os11g0116300 [Oryza sativa Japonica Group]	25.94	1	1	5	13	1	1	1	1	1	1	1	1	1	1	1	1													1.02226	1.13285	0.994407	0.94265	1.03357	0.814712	0.691408	0.689131	0.627106	0.997276	1.03212	1.0117	1.04984	0.930312	0.669215	1.0137	0.637445	0.00128802
115484719	Os11g0214900	Os11g0214900 [Oryza sativa Japonica Group]	24.87	2	4	4	9	6	6	3	6	6	3	6	3	6	3	3	3	0.146464	0.0761953	5.19632	7.70863	5.28872	10.6925	3.69824	8.19166	7.47394	27.1477	24.7346	9.29664	1.85	1.83333	1.79641	0.968194	0.780381	0.878238	1.1244	1.1366	1.09599	0.701419	0.678208	0.608437	1.82658	0.875604	1.119	0.662688	0.612619	3.72322e-06
115471587	Os07g0290200	Os07g0290200 [Oryza sativa Japonica Group]	23.08	1	3	3	4	2	2	2	2	2	2	2	2	2	2	2	2	25.6745	32.94	9.86162	5.00394	0.774797	5.19744	7.80565	0.474285	4.80147	37.1257	26.6043	43.2458	0.85409	0.812252	0.839341	0.94084	1.4258	0.809971	0.473233	0.485386	0.493588	1.41799	1.23307	1.33582	0.835228	1.05887	0.484069	1.32896	0.579566	1.33793e-05
297602887	Os04g0470200	Os04g0470200 [Oryza sativa Japonica Group]	21.05	2	3	3	5	2	2	3	2	2	3	2	3	2	3	3	3	12.7386	0.541168	1.16178	2.15201e+06	2.48632e+06	3.13762e+06	2.85101e+06	2.66084e+06	4.15943e+06	9.34672	6.65711	3.30696	1.00811	0.971239	1.01133	0.0462062	0.0451423	0.0454627	0.0461038	0.0457305	0.0496935	1.0092	0.992748	0.98783	0.996893	0.0456037	0.0471759	0.996593	0.047323	2.05425e-07
297597394	Os01g0688200	Os01g0688200 [Oryza sativa Japonica Group]	20.07	1	5	5	7	2	2	4	2	2	4	2	4	2	4	4	4	9.89193	18.8146	6.65392	44433.3	45944.8	39026.9	53083.4	71720.2	45601.5	9.07186	6.98155	12.4158	0.918381	1.00735	0.984141	0.0850474	0.0818299	0.0771217	0.0841774	0.0892744	0.0833513	0.978359	1.005	0.971424	0.969958	0.081333	0.085601	0.984928	0.0882523	4.96154e-06
115480437	Os09g0541000	Os09g0541000 [Oryza sativa Japonica Group]	19.46	1	3	3	72	1	1	3	1	1	3	1	3	1	3	3	3	34.9036	11.7138	21.4511							19.0348	25.0015	7.14899	1.5127	1.22621	1.41004	0.96108	0.84508	1.07586	0.761521	0.687783	0.880895	1.24432	1.19892	1.30588	1.38298	0.960673	0.776733	1.2497	0.561635	0.00386759
115476606	Os08g0439900	Os08g0439900 [Oryza sativa Japonica Group]	18.88	1	3	3	3	1	1	1	1	1	1	1	1	1	1	1	1													1.19615	1.13948	0.945629	0.00648729	0.00620172	0.00603283	0.0062056	0.00621905	0.00632616	1.13593	1.08846	1.46243	1.09375	0.00624061	0.00625027	1.22894	0.00571452	0.000137479
115438805	Os01g0641000	Os01g0641000 [Oryza sativa Japonica Group]	18.3	2	2	7	11	1	1	1	1	1	1	1	1	1	1	1	1													0.846267	0.895548	0.81466	0.00406215	0.00388333	0.00377758	0.00388576	0.00389419	0.00396125	0.828849	0.807822	0.839914	0.852158	0.00390769	0.00391373	0.825528	0.00459273	3.53776e-06
115471703	Os07g0412100	Os07g0412100 [Oryza sativa Japonica Group]	17.27	1	9	9	22	7	7	11	7	7	11	7	11	7	11	11	11	9.89646	12.4213	21.4139	7.06081	7.48776	4.69712	14.5336	9.81237	14.343	11.1181	8.35043	18.8299	0.656638	0.651509	0.471079	0.908087	1.4545	0.668847	0.4206	0.347627	0.386583	2.06226	1.23886	2.00403	0.593075	1.01048	0.384937	1.76838	0.649052	0.0321524
115465807	Os05g0593800	Os05g0593800 [Oryza sativa Japonica Group]	16.91	2	2	8	17	2	2	1	2	2	1	2	1	2	1	1	1				1.2921e+06	2.1531e+06	1.71868e+06	1.80934e+06	1.5623e+06	5.32229e+06				0.975462	0.899396	0.959444	0.0506501	0.0523545	0.0492154	0.0510233	0.049999	0.0610435	1.01764	0.978727	1.05488	0.944767	0.05074	0.0540219	1.01708	0.0571802	2.85354e-06
115442515	Os01g0971800	Os01g0971800 [Oryza sativa Japonica Group]	16.39	7	3	4	6	2	2	2	2	2	2	2	2	2	2	2	2	17.862	27.2888	9.79592	72631.2	81579.7	90336.5	57797.6	63926.9	53679.9	11.507	22.2079	14.1727	1.17786	1.05369	0.976241	0.0882675	0.0862153	0.0854515	0.0808952	0.0826247	0.0813188	0.806372	0.725604	0.765749	1.06927	0.0866448	0.0816129	0.765908	0.0763262	7.32551e-05
115435184	Os01g0207400	Os01g0207400, partial [Oryza sativa Japonica Group]	14.51	1	3	3	7	3	3	4	3	3	4	3	4	3	4	4	4	43.8354	43.8354	43.8354	52.6815	52.6815	52.6815	52.6815	52.6815	52.6815	43.8354	43.8354	43.8354	0.00717649	0.00663549	0.00894728	0.00355151	0.00339518	0.00330272	0.0033973	0.00340467	0.0034633	0.00682373	0.00639921	0.00694058	0.00758642	0.00341647	0.00342176	0.00672117	0.451037	0.00397185
115485691	Os11g0524300	Os11g0524300 [Oryza sativa Japonica Group]	12.36	1	3	3	4	1	1	3	1	1	3	1	3	1	3	3	3	589.551	589.551	589.551							589.551	589.551	589.551	0.00331802	0.00306789	0.00413673	0.0013877	0.00132661	0.00129049	0.00132744	0.00133032	0.00135323	0.00315492	0.00295865	0.00320895	0.00350755	0.00133493	0.001337	0.0031075	0.381178	0.0025499
115464751	Os05g0502500	Os05g0502500 [Oryza sativa Japonica Group]	11.97	1	2	2	3	2	2	1	2	2	1	2	1	2	1	1	1				1.04097e+07	1.18771e+07	1.42378e+07	2.8103e+07	2.42257e+07	2.55104e+07				1.19394	1.13398	1.13816	0.0352862	0.0343611	0.0342783	0.03869	0.0380042	0.03893	0.930048	0.887575	0.836526	1.15536	0.0346419	0.0385414	0.884717	0.0333588	5.37453e-07
115467074	Os06g0215200	Os06g0215200 [Oryza sativa Japonica Group]	11.52	1	3	3	3	2	2	1	2	2	1	2	1	2	1	1	1				345654	422255	609412	370549	155958	416169				1.05667	1.14136	1.0538	0.0585829	0.0578971	0.0597977	0.0566927	0.0490003	0.0589174	0.978382	1.1149	0.986224	1.08394	0.0587592	0.0548701	1.0265	0.0506208	3.70189e-06
115440123	Os01g0764400	Os01g0764400 [Oryza sativa Japonica Group]	11.18	1	3	3	4	2	2	2	2	2	2	2	2	2	2	2	2	7.28923	5.07136	14.3447	4.27249e+06	6.67976e+06	4.92436e+06	4.24916e+06	5.76333e+06	2.62248e+06	8.40518	1.49398	19.9035	1.02216	1.0133	0.942648	0.0443638	0.0452412	0.0421176	0.0424035	0.0444166	0.0402516	1.12039	1.0429	0.989612	0.992704	0.0439075	0.0423572	1.05097	0.0426685	2.94639e-06
297597647	Os01g0761000	Os01g0761000 [Oryza sativa Japonica Group]	9.93	1	1	1	6	1	1	4	1	1	4	1	4	1	4	4	4	3.84941e+06	3.84941e+06	3.84941e+06							3.84941e+06	3.84941e+06	3.84941e+06	0.0519103	0.0479971	0.0647191	0.00179918	0.00171998	0.00167314	0.00172106	0.00172479	0.00175449	0.0493587	0.0462879	0.0502039	0.0548755	0.00173077	0.00173345	0.0486168	0.0315888	0.000461095
115455101	Os03g0729000	Os03g0729000 [Oryza sativa Japonica Group]	8.53	1	4	4	7	1	1	3	1	1	3	1	3	1	3	3	3	17.6689	1.9543	1.95956							23.2481	13.3623	5.16052	0.648743	0.918652	0.710154	1.44715	1.59367	1.17947	0.50949	0.473656	0.488934	1.58346	1.09825	1.31126	0.759183	1.40676	0.490693	1.33099	0.646344	0.0310574
115440505	Os01g0800300	Os01g0800300 [Oryza sativa Japonica Group]	5.78	1	2	2	3	1	1	2	1	1	2	1	2	1	2	2	2	9.61678	25.1224	16.9231							28.2623	42.0586	31.4399	0.904495	0.942558	0.923514	0.589358	0.678199	0.576438	0.627598	0.525893	0.563575	0.981052	0.81154	0.824439	0.923523	0.614665	0.572355	0.872344	0.619752	0.000375549
115466064	Os06g0119100	Os06g0119100 [Oryza sativa Japonica Group]	4.16	1	4	4	4	2	2	2	2	2	2	2	2	2	2	2	2	62.0182	53.0408	49.2031	17.7539	15.8628	16.2458	2.18588	15.5762	13.5557	17.4196	24.2833	17.6087	0.909548	0.895478	0.926698	1.31148	1.71572	1.43756	0.510048	0.404116	0.435505	1.06084	1.00151	1.13253	0.910574	1.48825	0.44989	1.06496	0.494072	0.000147074
115458634	Os04g0447600	Os04g0447600 [Oryza sativa Japonica Group]	3.72	1	1	1	3	1	1	2	1	1	2	1	2	1	2	2	2	20.239	15.6277	14.2679							18.4462	12.4422	18.6337	1.21435	1.11024	1.26185	0.755984	0.920189	0.96231	0.863833	0.813279	0.680209	1.13165	1.21712	1.10696	1.19548	0.879495	0.785773	1.15191	0.657287	0.00441623
297611242	Os11g0148700	Os11g0148700, partial [Oryza sativa Japonica Group]	2.91	1	3	3	4	2	2	2	2	2	2	2	2	2	2	2	2	4.39645	4.74585	7.5431	28714.6	37545.7	32107.8	41652.3	24232.5	33938.6	19.3247	19.2929	11.2947	1.02846	0.978617	1.00925	0.100552	0.101371	0.0956145	0.103509	0.0931456	0.101371	1.00254	0.990513	0.979836	1.00544	0.099179	0.0993417	0.990962	0.098804	4.32524e-07
115455657	Os03g0775300	Os03g0775300 [Oryza sativa Japonica Group]	1.33	1	1	1	2	1	1	1	1	1	1	1	1	1	1	1	1													1.31443	1.5236	1.55101	0.949299	1.0507	0.981944	0.96179	0.921743	1.01483	1.15668	1.07738	1.19664	1.46301	0.993983	0.96612	1.14357	0.660365	0.00332964
115461741	Os05g0116100	Os05g0116100 [Oryza sativa Japonica Group]	74.18	1	12	14	113	21	21	14	21	21	14	21	14	21	14	14	14	10.9607	12.3528	7.19267	11.1142	15.4477	11.2444	11.9376	15.3334	15.9568	16.5062	5.94943	10.0079	0.803936	0.831749	0.79381	1.24827	1.24497	1.14364	0.77231	0.770999	0.726786	1.22454	1.27123	1.29725	0.809832	1.2123	0.756698	1.26434	1.67086	4.06031e-05
115438819	Os01g0642200	Os01g0642200 [Oryza sativa Japonica Group]	62.07	1	4	4	13	9	9	4	9	9	4	9	4	9	4	4	4	13.098	10.2425	4.6983	3.94854	22.9829	8.4172	13.4131	27.7877	8.36278	3.5855	5.09806	4.93359	0.792766	0.737696	0.632336	1.13095	1.41528	1.33606	0.712239	0.650188	1.0042	1.76754	1.24713	1.1693	0.720933	1.2941	0.788876	1.39466	1.7679	0.0493631
297602674	Os04g0409200	Os04g0409200 [Oryza sativa Japonica Group]	56.8	1	11	12	56	21	21	20	21	21	20	21	20	21	20	20	20	7.73454	8.61929	9.11359	7.46059	11.3548	7.74454	12.1799	17.2011	11.2996	10.6851	8.86953	9.35073	0.876016	0.874483	0.842309	1.03372	1.07131	1.02162	0.839687	0.832241	0.81438	1.33905	1.19947	1.45985	0.86427	1.04222	0.828769	1.33279	1.60815	0.00263048
115435122	Os01g0200700	Os01g0200700 [Oryza sativa Japonica Group]	54.84	3	3	3	12	4	4	4	4	4	4	4	4	4	4	4	4	21.302	8.33255	18.1928	2.94342	1.54345	3.66421	15.4401	10.1128	9.54359	10.927	20.246	18.1148	0.850712	0.881885	0.868394	1.11392	1.41773	0.945521	0.693343	0.772664	0.519638	1.58659	1.2141	1.48047	0.866997	1.15906	0.661882	1.42705	2.15606	0.00460542
115480399	Os09g0537700	Os09g0537700 [Oryza sativa Japonica Group]	52.38	1	13	13	92	22	22	26	22	22	26	22	26	22	26	26	26	62.9456	37.2611	71.8443	13.2862	6.77033	12.7145	39.938	35.3211	49.5837	26.1623	31.3104	19.6451	0.7094	0.755122	0.659281	1.40526	1.08687	1.17167	0.551381	0.579813	0.555703	1.31195	1.38571	1.22173	0.707934	1.22127	0.562299	1.30646	2.32343	0.000103013
115483843	Os11g0115400	Os11g0115400 [Oryza sativa Japonica Group]	51.72	2	1	5	80	4	4	1	4	4	1	4	1	4	1	1	1				2.99715	8.97655	10.1059	2.96708	1.72064	2.20865				0.577654	0.648358	1.40604	0.904021	1.51607	0.841384	0.766053	0.850846	0.717275	2.02475	1.23209	2.61054	0.877349	1.08716	0.778058	1.95579	2.51369	0.042614
115442415	Os01g0963600	Os01g0963600 [Oryza sativa Japonica Group]	50.55	1	7	7	18	6	6	4	6	6	4	6	4	6	4	4	4	17.2071	6.11839	8.06812	9.31399	15.8479	2.90243	19.5484	20.2754	26.7352	14.7223	6.42027	11.6178	0.52275	0.587479	0.962106	1.34819	1.63462	1.1418	0.564076	0.571098	0.529908	1.45	1.22933	1.71958	0.690778	1.37487	0.555028	1.4663	2.64185	0.00305612
115464649	Os05g0494200	Os05g0494200 [Oryza sativa Japonica Group]	47.22	1	5	5	12	6	6	5	6	6	5	6	5	6	5	5	5	15.5316	16.9645	22.2942	11.7658	7.44222	3.4741	11.4257	7.44216	6.44573	31.3214	23.8309	30.717	0.87325	0.970211	0.98171	0.849614	1.21423	0.833346	0.802483	0.832491	0.762998	1.38125	1.20336	1.42344	0.941724	0.965729	0.799324	1.33602	1.67144	0.00158762
115441753	Os01g0910900	Os01g0910900 [Oryza sativa Japonica Group]	46.15	1	5	5	12	5	5	4	5	5	4	5	4	5	4	4	4	10.3523	12.146	2.03839	6.35824	6.66161	6.06077	14.5941	24.6877	23.4848	5.04949	5.79075	4.2352	0.49302	0.619942	0.818281	1.28088	1.80724	1.23581	0.689846	0.697357	0.679802	1.34995	1.15503	1.49899	0.643748	1.44131	0.689002	1.33466	1.93709	0.00293166
115456239	Os03g0820500	Os03g0820500 [Oryza sativa Japonica Group]	46	1	4	4	8	4	4	1	4	4	1	4	1	4	1	1	1				14.3741	26.6415	1.46189	10.9884	13.2199	10.1344				0.796692	1.0688	0.865752	0.8643	1.15809	0.836914	0.725573	0.710361	0.709885	1.09636	1.08429	1.31372	0.910413	0.953101	0.715273	1.16479	1.62846	0.00384529
115467998	Os06g0356700	Os06g0356700 [Oryza sativa Japonica Group]	44.44	1	2	2	7	3	3	4	3	3	4	3	4	3	4	4	4	1364.26	14.3899	9.36351	4.40129	17.9638	12.6874	62.4519	20.958	20.6865	8.69591	11.7021	13.5088	0.0141577	1.21126	0.854055	1.08838	1.32625	0.965252	0.609619	0.546675	0.519027	1.16289	1.20119	1.25149	0.693156	1.12663	0.55844	1.20519	2.15814	6.3596e-05
115441087	Os01g0851700	Os01g0851700 [Oryza sativa Japonica Group]	44.11	1	33	33	133	45	45	43	45	45	43	45	43	45	43	43	43	18.6755	18.6878	16.8326	9.90609	11.1521	8.59522	10.0745	10.7294	15.2611	15.5497	6.36697	11.593	0.827695	0.82705	0.785029	1.03573	1.09378	0.958989	0.818816	0.743886	0.887943	1.23488	1.22127	1.40776	0.813258	1.0295	0.816882	1.28797	1.57669	0.00297254
115462145	Os05g0151300	Os05g0151300 [Oryza sativa Japonica Group]	43.08	1	11	11	26	9	9	15	9	9	15	9	15	9	15	15	15	19.7498	4.89263	8.3678	4.45729	14.0626	3.6826	8.24352	14.3646	21.7904	5.65963	9.99503	11.4838	0.761281	0.856768	0.879688	0.979257	1.32231	0.85291	0.83012	0.767844	0.778436	1.29463	1.03566	1.42155	0.832579	1.05149	0.792133	1.25061	1.57879	0.0163874
297601716	Os03g0758100	Os03g0758100 [Oryza sativa Japonica Group]	41.96	1	22	22	68	25	25	31	25	25	31	25	31	25	31	31	31	18.0092	16.3399	15.9722	8.29354	13.2791	5.5633	15.0591	15.4551	18.04	17.7588	7.09206	12.3416	0.691055	0.675006	0.631954	1.12525	1.30976	1.0359	0.680319	0.636838	0.608774	1.4598	1.18913	1.76237	0.666005	1.15697	0.641977	1.47044	2.29048	0.00767994
115476562	Os08g0434100	Os08g0434100 [Oryza sativa Japonica Group]	41.48	1	8	8	21	6	6	9	6	6	9	6	9	6	9	9	9	5.90439	10.0389	3.61447	8.17938	5.67562	9.5407	17.7786	10.1642	11.7385	13.6135	5.22958	14.3749	0.884745	1.07978	0.973377	0.95397	1.06563	0.784581	0.724926	0.787667	0.662515	1.30417	1.02117	1.36377	0.9793	0.934725	0.725036	1.2297	1.69606	0.0106677
297604962	Os05g0580000	Os05g0580000 [Oryza sativa Japonica Group]	41.04	1	19	19	48	13	13	20	13	13	20	13	20	13	20	20	20	70.5449	51.1802	56.5202	16.0857	8.4906	12.8049	41.4577	42.7584	41.2653	28.0021	21.4713	32.5938	0.397454	0.493252	0.420012	0.636347	1.09166	0.589285	0.342599	0.309739	0.352092	2.0054	1.80298	2.69065	0.436906	0.77243	0.33481	2.16634	6.47037	0.00242799
115474869	Os08g0157500	Os08g0157500 [Oryza sativa Japonica Group]	39.95	1	13	13	34	10	10	15	10	10	15	10	15	10	15	15	15	14.4658	14.2716	12.8197	7.19873	12.6646	6.22014	10.9136	16.8844	15.2606	15.0843	7.10879	6.1776	0.747116	0.806968	0.863108	1.03377	1.17373	0.952665	0.586322	0.634196	0.606324	1.42692	1.32859	1.44957	0.805731	1.05339	0.608947	1.40169	2.30183	3.69047e-05
297598314	Os01g0946500	Os01g0946500 [Oryza sativa Japonica Group]	39.94	2	9	9	34	13	13	11	13	13	11	13	11	13	11	11	11	15.9288	17.7089	16.1726	10.4006	32.6774	25.8397	35.2605	35.0287	47.3966	10.0749	12.3102	11.0846	0.60176	0.562726	0.595805	1.22053	1.42028	1.45165	0.765539	0.749327	0.722728	1.12115	1.43138	1.39789	0.586764	1.36415	0.745864	1.31681	1.76548	0.00450199
115478426	Os09g0298200	Os09g0298200 [Oryza sativa Japonica Group]	39.6	1	9	16	73	5	5	10	5	5	10	5	10	5	10	10	10	37.5689	43.697	50.9351	4.41364	7.21681	1.92075	35.3316	15.0714	19.7409	20.1429	10.2601	21.6024	0.473018	0.483547	0.466219	0.752656	1.30171	0.618284	0.448691	0.348391	0.398324	2.00757	1.33002	2.1761	0.474261	0.890884	0.398469	1.8379	4.61241	0.00521561
115447403	Os02g0626100	Os02g0626100 [Oryza sativa Japonica Group]	38.37	1	17	25	52	14	14	14	14	14	14	14	14	14	14	14	14	11.6416	15.2409	15.4066	8.13275	15.1192	6.66625	10.628	19.8513	26.9033	17.5187	15.4532	23.8533	0.675802	0.702673	0.667934	1.20361	1.35998	1.09663	0.66595	0.53657	0.531049	1.39613	1.31205	1.27611	0.682136	1.22007	0.577856	1.32809	2.29831	0.000187659
115482830	Os10g0505700	Os10g0505700 [Oryza sativa Japonica Group]	37.36	1	4	4	16	9	9	7	9	9	7	9	7	9	7	7	7	19.8221	27.655	15.0006	8.56232	4.5778	8.42808	28.7142	13.5281	16.8446	9.82586	3.21694	17.9859	0.832108	0.800867	0.830251	1.17676	1.26201	1.10802	0.809181	0.815329	0.817631	1.26719	1.20975	1.31109	0.821076	1.18226	0.814047	1.26268	1.55111	0.0001083
115465847	Os05g0597100	Os05g0597100 [Oryza sativa Japonica Group]	36.7	1	13	13	36	14	14	20	14	14	20	14	20	14	20	20	20	14.6056	16.462	11.1345	8.46685	15.4674	9.12416	17.9364	12.4536	17.3085	12.0729	11.7136	14.6338	0.792502	0.677176	0.785068	1.16394	1.05465	1.08364	0.723363	1.08104	0.706128	1.34826	1.16752	1.32074	0.751582	1.10074	0.836842	1.27884	1.52818	0.030331
297604659	Os05g0477900	Os05g0477900 [Oryza sativa Japonica Group]	36.43	1	5	5	19	9	9	10	9	9	10	9	10	9	10	10	10	20.1774	13.2231	12.0108	4.18391	7.98365	3.94375	5.24785	10.1918	9.26709	6.20475	4.62573	12.8179	0.725659	0.876506	0.969304	1.16997	1.47727	1.11221	0.768779	0.851894	0.753128	1.24215	1.20761	1.36278	0.857156	1.25315	0.791267	1.27084	1.60609	0.00103063
115482036	Os10g0418000	Os10g0418000 [Oryza sativa Japonica Group]	35.25	2	2	6	41	4	4	8	4	4	8	4	8	4	8	8	8	13.3763	11.5456	11.5399	8.88292	7.823	17.9964	4.0589	9.10344	8.6102	8.71597	5.96768	13.7995	0.92955	0.84501	0.582706	1.37178	1.12041	1.16201	0.724288	0.820401	0.802274	1.40949	1.421	1.41343	0.785755	1.21807	0.782321	1.41464	1.80826	2.86915e-05
115436242	Os01g0316600	Os01g0316600, partial [Oryza sativa Japonica Group]	34.83	1	4	7	18	4	4	2	4	4	2	4	2	4	2	2	2	6.06568	12.329	9.31869	5.62594	2.43022	8.29793	6.88611	7.48747	6.42569	5.24114	8.36434	12.0114	0.876131	0.999542	1.07844	1.02983	1.15887	1.01884	0.893652	0.796571	0.68038	1.40678	1.13223	1.5159	0.984704	1.06918	0.790201	1.35164	1.7105	0.0123688
115466518	Os06g0157000	Os06g0157000 [Oryza sativa Japonica Group]	33.72	1	9	10	42	12	12	13	12	12	13	12	13	12	13	13	13	10.7588	10.8192	6.6492	9.90422	7.49008	10.8643	7.40569	6.52092	28.3299	5.90339	8.72324	14.1461	0.808446	0.807028	0.786586	1.25486	1.30768	1.20424	0.706716	0.765883	0.736342	1.26933	1.22275	1.25521	0.800687	1.25559	0.736314	1.2491	1.69642	1.99097e-05
115434256	Os01g0124000	Os01g0124000 [Oryza sativa Japonica Group]	32.8	1	4	4	32	14	14	11	14	14	11	14	11	14	11	11	11	16.9574	13.3545	45.0266	30.6167	27.3902	13.992	32.5667	48.2726	43.4237	8.3361	11.4538	14.149	0.495536	0.920655	0.487586	1.44292	1.34609	1.05075	0.560647	0.54212	0.660549	1.04505	1.41596	1.00716	0.634592	1.27992	0.587772	1.15606	1.96685	0.0137613
115440919	Os01g0837600	Os01g0837600 [Oryza sativa Japonica Group]	32.35	1	4	4	4	2	2	2	2	2	2	2	2	2	2	2	2	384773	1.18647e+06	748699	3.01101	6.79539	1.46878	4.21592	5.70566	0.672354	0.44542	2.38249	11.9687	0.0275465	0.030522	0.0382741	1.07171	1.14642	1.02387	0.804797	0.840446	0.771765	1.50341	1.64408	1.63631	0.0321142	1.08067	0.80567	1.5946	1.97922	9.25923e-05
115480697	Os09g0564000	Os09g0564000 [Oryza sativa Japonica Group]	31.1	1	7	7	41	15	15	8	15	15	8	15	8	15	8	8	8	12.2902	10.8339	13.4661	10.7877	18.6863	7.01268	16.6989	23.9163	24.2429	13.8657	14.3215	7.75717	0.682553	0.685556	0.691344	1.213	1.33366	1.39179	0.744526	0.740843	0.769813	1.10701	1.40612	1.34657	0.686484	1.31282	0.751727	1.28656	1.71148	0.00433379
115434342	Os01g0132000	Os01g0132000 [Oryza sativa Japonica Group]	31	2	4	4	9	3	3	4	3	3	4	3	4	3	4	4	4	14.278	13.8503	9.9748	0.613808	9.259	6.32528	4.49296	0.434849	31.3118	2.58449	6.21383	1.66572	0.578683	1.83911	1.39902	1.3363	2.00787	0.940279	0.617822	0.61399	0.718071	1.06964	0.963045	0.960383	1.27227	1.42815	0.649961	0.997689	1.535	0.00217234
297719749	Os01g0221400	Os01g0221400 [Oryza sativa Japonica Group]	30.38	1	2	2	4	1	1	1	1	1	1	1	1	1	1	1	1													0.703028	0.801144	0.876623	1.16205	1.45637	1.15667	0.749816	0.614281	0.695192	1.42914	1.34987	1.38319	0.793598	1.25837	0.68643	1.3874	2.02118	0.000104353
297726219	Os08g0249966	Os08g0249966 [Oryza sativa Japonica Group]	29.95	1	2	6	12	1	1	2	1	1	2	1	2	1	2	2	2	12.2433	1.29289	13.867							10.249	4.8016	20.7227	0.858951	0.841185	0.844611	1.1628	1.17959	0.92343	0.652096	0.742421	0.56583	1.18351	1.12346	1.31064	0.848249	1.08861	0.653449	1.20587	1.84539	0.00182163
115476564	Os08g0434300	Os08g0434300, partial [Oryza sativa Japonica Group]	29.49	1	3	10	35	2	2	2	2	2	2	2	2	2	2	2	2	30.6181	19.133	26.7983	15.5394	17.0594	2.89223	35.0492	38.4409	34.2699	1.17544	10.0487	8.96409	0.69538	0.698471	0.72451	1.37522	1.33418	1.14696	0.73977	0.740512	0.665119	1.26591	1.22014	1.45855	0.70612	1.28545	0.715134	1.31487	1.83863	0.00148065
115446953	Os02g0582900	Os02g0582900 [Oryza sativa Japonica Group]	28.32	1	3	3	4	1	1	2	1	1	2	1	2	1	2	2	2	38.9207	27.097	23.2423							16.1974	7.06833	17.3108	0.64119	0.65756	0.703961	0.91816	2.6253	1.30329	0.661418	0.636158	0.985949	1.3196	1.15661	1.70499	0.66757	1.61558	0.761175	1.39373	1.83103	0.0329554
115481814	Os10g0389200	Os10g0389200 [Oryza sativa Japonica Group]	27.92	2	7	7	18	8	8	8	8	8	8	8	8	8	8	8	8	12.2326	27.7967	16.2836	12.5581	2.24573	12.1312	8.74338	15.4022	7.31137	9.76442	12.2007	14.5811	0.758712	0.698517	0.724894	1.29044	1.32431	1.3039	0.751227	0.667229	0.697295	1.18161	1.13412	1.13453	0.727374	1.30622	0.70525	1.15008	1.63075	0.00010817
115487090	Os12g0123500	Os12g0123500 [Oryza sativa Japonica Group]	27.49	4	9	11	20	6	6	8	6	6	8	6	8	6	8	8	8	16.7898	24.3359	21.6462	11.9464	13.9601	12.7717	5.8961	7.58527	20.7748	7.84172	8.51347	7.34242	0.690139	0.749632	0.658013	1.59453	1.48071	1.56089	0.50857	0.502401	0.486791	1.20214	1.45298	1.26774	0.699261	1.54538	0.499254	1.30762	2.61915	0.00042865
297605789	Os06g0356800	Os06g0356800 [Oryza sativa Japonica Group]	27.42	1	6	6	12	5	5	5	5	5	5	5	5	5	5	5	5	5.93317	12.7749	16.3953	4.55478	5.72215	6.8081	10.1744	10.2395	5.1249	17.8701	5.92963	25.9943	0.426196	1.47249	0.675116	1.35312	1.45959	0.959156	0.561031	0.627526	0.52349	1.2041	1.23937	1.37271	0.857933	1.25729	0.570682	1.27206	2.22901	0.000299876
115480844	Os10g0101200	Os10g0101200 [Oryza sativa Japonica Group]	26.69	1	11	11	42	16	16	19	16	16	19	16	19	16	19	19	19	15.1453	11.3317	9.9872	10.8415	8.31377	12.5844	6.8072	5.91482	13.109	13.7989	8.31409	14.94	0.799657	0.857943	0.961513	1.04054	1.04554	0.979195	0.865506	0.837222	0.839306	1.24123	1.24266	1.39714	0.873038	1.02176	0.847345	1.29368	1.52674	0.00105181
115483851	Os11g0116300	Os11g0116300 [Oryza sativa Japonica Group]	25.94	1	1	5	13	1	1	1	1	1	1	1	1	1	1	1	1													1.02226	1.13285	0.994407	0.94265	1.03357	0.814712	0.691408	0.689131	0.627106	0.997276	1.03212	1.0117	1.04984	0.930312	0.669215	1.0137	1.51476	0.000123157
115484681	Os11g0210300	Os11g0210300 [Oryza sativa Japonica Group]	24.8	1	8	11	33	11	11	12	11	11	12	11	12	11	12	12	12	13.3045	5.76553	9.49101	7.07306	10.1741	5.1006	10.7838	12.8245	15.5145	10.3634	4.49923	3.86802	0.966322	0.983668	0.83155	1.01046	1.31265	1.00107	0.756642	0.752648	0.766861	1.3353	1.22353	1.31749	0.92718	1.10806	0.758717	1.29211	1.70301	0.000107259
297724619	Os06g0229066	Os06g0229066 [Oryza sativa Japonica Group]	24.49	1	7	10	28	5	5	6	5	5	6	5	6	5	6	6	6	66.1718	49.4483	62.6383	15.6722	35.3262	24.1005	65.233	29.7142	30.3109	20.8596	16.8565	13.214	0.482153	0.551728	0.510056	1.08871	1.0854	1.01351	0.579081	0.629501	0.713736	1.21645	1.39779	1.14935	0.514646	1.06254	0.640772	1.25453	1.95784	0.00186239
115442407	Os01g0963000	Os01g0963000 [Oryza sativa Japonica Group]	24.16	1	6	8	15	3	3	5	3	3	5	3	5	3	5	5	5	14.1444	18.316	14.904	7.25799	0.771587	8.4313	13.5656	9.43883	21.891	10.9024	6.26593	29.8179	0.679782	0.639635	0.66869	0.891489	1.2205	0.92412	0.814493	0.828149	0.654081	1.33214	1.1863	1.89289	0.662703	1.01204	0.765574	1.47044	1.9207	0.0339289
115462499	Os05g0191500	Os05g0191500 [Oryza sativa Japonica Group]	23.98	1	3	3	8	3	3	3	3	3	3	3	3	3	3	3	3	68.6856	34.8021	160.364	8.19934	15.6808	4.27872	0.34322	15.9167	30.5153	2.60778	16.869	27.6253	0.184548	0.275077	0.304253	1.03538	0.586622	3.05826	0.47911	0.667541	0.576533	2.27349	1.57882	1.56679	0.254626	1.56008	0.574395	1.80637	3.14482	0.00680706
115471587	Os07g0290200	Os07g0290200 [Oryza sativa Japonica Group]	23.08	1	3	3	4	2	2	2	2	2	2	2	2	2	2	2	2	25.6745	32.94	9.86162	5.00394	0.774797	5.19744	7.80565	0.474285	4.80147	37.1257	26.6043	43.2458	0.85409	0.812252	0.839341	0.94084	1.4258	0.809971	0.473233	0.485386	0.493588	1.41799	1.23307	1.33582	0.835228	1.05887	0.484069	1.32896	2.74539	9.61754e-05
115461070	Os04g0659300	Os04g0659300 [Oryza sativa Japonica Group]	22.87	1	5	5	12	3	3	7	3	3	7	3	7	3	7	7	7	34.3694	6.82354	31.9698	2.01898	3.99243	1.53283	3.89531	0.269245	3.6533	15.516	13.4705	26.8634	0.527348	0.987018	0.56024	0.928646	1.0044	1.05242	0.559919	0.847743	1.04905	1.32733	1.40882	1.33878	0.691535	0.995154	0.818903	1.35831	1.6587	0.0201093
115454465	Os03g0663500	Os03g0663500, partial [Oryza sativa Japonica Group]	22.37	1	4	4	11	5	5	6	5	5	6	5	6	5	6	6	6	44.5523	31.9259	27.2781	10.1812	1.73698	6.94926	6.04269	9.49662	5.13051	9.39219	9.8923	9.01307	0.590514	1.02814	0.979688	0.900601	1.43302	0.813327	0.782848	0.675784	0.738879	1.47463	1.0659	1.18939	0.866115	1.04898	0.732504	1.24331	1.69734	0.0150008
115463437	Os05g0363200	Os05g0363200 [Oryza sativa Japonica Group]	21.7	1	1	10	24	1	1	1	1	1	1	1	1	1	1	1	1													0.648456	0.712139	0.617977	1.0268	1.13267	1.11105	0.858553	0.751775	0.871812	1.24855	1.31274	1.36214	0.659524	1.09017	0.82738	1.30781	1.58066	0.000668607
297602887	Os04g0470200	Os04g0470200 [Oryza sativa Japonica Group]	21.05	2	3	3	5	2	2	3	2	2	3	2	3	2	3	3	3	12.7386	0.541168	1.16178	2.15201e+06	2.48632e+06	3.13762e+06	2.85101e+06	2.66084e+06	4.15943e+06	9.34672	6.65711	3.30696	1.00811	0.971239	1.01133	0.0462062	0.0451423	0.0454627	0.0461038	0.0457305	0.0496935	1.0092	0.992748	0.98783	0.996893	0.0456037	0.0471759	0.996593	21.125	1.38735e-08
115466060	Os06g0118700	Os06g0118700 [Oryza sativa Japonica Group]	21.05	2	9	10	50	20	20	25	20	20	25	20	25	20	25	25	25	124.155	103.235	129.462	19.7005	21.085	20.3386	56.0721	52.5271	67.5008	15.3237	16.0569	13.3095	0.19172	0.26417	0.230893	1.51311	1.70588	1.85891	0.440892	0.453473	0.388491	1.79552	1.5471	1.24006	0.228928	1.69263	0.427619	1.52756	3.57225	0.00244979
115482666	Os10g0491000	Os10g0491000 [Oryza sativa Japonica Group]	20.96	1	2	4	14	3	3	3	3	3	3	3	3	3	3	3	3	8.81173	25.8175	9.72693	26.2616	0.232081	15.8943	9.67332	13.1579	4.16397	18.3964	24.5238	19.814	0.478789	0.650891	0.920418	0.665278	1.12182	0.763258	0.564721	0.783684	0.759781	1.60757	1.53998	1.62317	0.683366	0.85012	0.702729	1.59024	2.26295	0.000275544
297602258	Os04g0208200	Os04g0208200, partial [Oryza sativa Japonica Group]	20.55	1	3	3	4	1	1	1	1	1	1	1	1	1	1	1	1													0.780984	1.13559	0.807552	0.92468	1.21262	0.977576	0.800307	0.756395	0.741229	1.14941	1.13657	1.22933	0.908041	1.03829	0.765977	1.17177	1.52977	0.000282358
115462115	Os05g0149400	Os05g0149400 [Oryza sativa Japonica Group]	20.13	2	6	6	13	4	4	6	4	4	6	4	6	4	6	6	6	16.3639	11.541	6.95437	11.7222	9.54282	6.57249	21.0834	10.1339	24.4037	2.18459	5.09965	12.8586	0.58098	0.691609	0.726239	0.797112	1.03728	0.765453	0.590758	0.631463	0.556378	1.39983	1.29968	1.93149	0.666276	0.866614	0.592867	1.54367	2.60373	0.00852141
297597394	Os01g0688200	Os01g0688200 [Oryza sativa Japonica Group]	20.07	1	5	5	7	2	2	4	2	2	4	2	4	2	4	4	4	9.89193	18.8146	6.65392	44433.3	45944.8	39026.9	53083.4	71720.2	45601.5	9.07186	6.98155	12.4158	0.918381	1.00735	0.984141	0.0850474	0.0818299	0.0771217	0.0841774	0.0892744	0.0833513	0.978359	1.005	0.971424	0.969958	0.081333	0.085601	0.984928	11.506	1.07198e-07
297609865	Os09g0538000	Os09g0538000 [Oryza sativa Japonica Group]	19.92	1	5	5	9	1	1	1	1	1	1	1	1	1	1	1	1													0.396185	0.693049	0.393451	1.66792	1.24287	1.23305	0.53391	0.595973	0.420071	1.69173	2.04606	1.70321	0.494228	1.38128	0.516651	1.81367	3.51043	0.000520282
115480437	Os09g0541000	Os09g0541000 [Oryza sativa Japonica Group]	19.46	1	3	3	72	1	1	3	1	1	3	1	3	1	3	3	3	34.9036	11.7138	21.4511							19.0348	25.0015	7.14899	1.5127	1.22621	1.41004	0.96108	0.84508	1.07586	0.761521	0.687783	0.880895	1.24432	1.19892	1.30588	1.38298	0.960673	0.776733	1.2497	1.60893	0.00181269
115476606	Os08g0439900	Os08g0439900 [Oryza sativa Japonica Group]	18.88	1	3	3	3	1	1	1	1	1	1	1	1	1	1	1	1													1.19615	1.13948	0.945629	0.00648729	0.00620172	0.00603283	0.0062056	0.00621905	0.00632616	1.13593	1.08846	1.46243	1.09375	0.00624061	0.00625027	1.22894	196.622	0.000482389
115449059	Os02g0781400	Os02g0781400 [Oryza sativa Japonica Group]	18.43	1	3	5	21	3	3	1	3	3	1	3	1	3	1	1	1				1.3438	10.0548	7.57464	29.6672	25.8278	27.4094				0.478772	0.53772	0.385805	1.10525	0.89193	1.2433	0.554515	0.536653	0.786072	1.13139	1.06799	0.909447	0.467432	1.08016	0.625747	1.03628	1.65607	0.0168367
115438805	Os01g0641000	Os01g0641000 [Oryza sativa Japonica Group]	18.3	2	2	7	11	1	1	1	1	1	1	1	1	1	1	1	1													0.846267	0.895548	0.81466	0.00406215	0.00388333	0.00377758	0.00388576	0.00389419	0.00396125	0.828849	0.807822	0.839914	0.852158	0.00390769	0.00391373	0.825528	210.931	1.03216e-07
115475163	Os08g0192900	Os08g0192900 [Oryza sativa Japonica Group]	17.48	1	11	12	23	8	8	10	8	8	10	8	10	8	10	10	10	7.51042	15.7299	7.82086	2.30848	5.53914	11.376	10.5925	3.63302	10.153	5.54153	7.18579	4.68174	0.77776	0.639349	0.876939	1.10163	1.10992	1.14731	0.732299	0.950978	0.745248	1.48224	1.12073	1.42319	0.764683	1.11962	0.809508	1.34205	1.65786	0.0158711
115471703	Os07g0412100	Os07g0412100 [Oryza sativa Japonica Group]	17.27	1	9	9	22	7	7	11	7	7	11	7	11	7	11	11	11	9.89646	12.4213	21.4139	7.06081	7.48776	4.69712	14.5336	9.81237	14.343	11.1181	8.35043	18.8299	0.656638	0.651509	0.471079	0.908087	1.4545	0.668847	0.4206	0.347627	0.386583	2.06226	1.23886	2.00403	0.593075	1.01048	0.384937	1.76838	4.59396	0.00652345
115454733	Os03g0693900	Os03g0693900 [Oryza sativa Japonica Group]	17.18	4	4	4	11	5	5	6	5	5	6	5	6	5	6	6	6	31.5918	11.67	17.5216	10.1115	23.5687	20.5657	36.9219	70.4211	58.6778	16.3054	8.7042	17.7829	0.375029	1.5095	0.488516	0.840986	1.59613	0.72893	0.621623	0.556079	0.625565	2.23969	0.960238	1.86966	0.791014	1.05535	0.601089	1.68986	2.81134	0.0459667
115465807	Os05g0593800	Os05g0593800 [Oryza sativa Japonica Group]	16.91	2	2	8	17	2	2	1	2	2	1	2	1	2	1	1	1				1.2921e+06	2.1531e+06	1.71868e+06	1.80934e+06	1.5623e+06	5.32229e+06				0.975462	0.899396	0.959444	0.0506501	0.0523545	0.0492154	0.0510233	0.049999	0.0610435	1.01764	0.978727	1.05488	0.944767	0.05074	0.0540219	1.01708	18.8272	1.7084e-06
115451799	Os03g0238600	Os03g0238600 [Oryza sativa Japonica Group]	16.81	2	7	7	16	6	6	10	6	6	10	6	10	6	10	10	10	6.99219	10.5799	10.0232	5.76186	5.05839	6.15284	14.443	10.026	13.7007	7.10559	5.82193	8.9575	0.830583	0.925562	0.861346	1.04357	1.30447	0.962443	0.772244	0.773063	0.759887	1.25955	1.17211	1.39529	0.872497	1.10349	0.768398	1.27565	1.66014	0.00146032
115466062	Os06g0118800	Os06g0118800 [Oryza sativa Japonica Group]	16.6	1	3	3	5	2	2	2	2	2	2	2	2	2	2	2	2	10.3626	25.3176	34.4328	14.2547	19.1799	14.7765	5.2757	5.67587	11.2099	11.3126	7.88858	10.5349	0.420283	0.499539	0.474733	1.40156	1.62183	1.4902	0.630037	0.641831	0.620639	1.29898	1.33107	1.41489	0.464852	1.50453	0.630835	1.34831	2.13735	3.38059e-05
115476488	Os08g0425800	Os08g0425800 [Oryza sativa Japonica Group]	16.52	1	3	3	6	2	2	2	2	2	2	2	2	2	2	2	2	16.8066	0.202081	1.94214	42.8974	11.3475	3.90272	16.5202	3.75627	21.6346	16.234	10.1464	4.04764	0.923224	1.03165	1.05573	0.808225	1.1189	0.936642	0.834762	0.84763	0.779098	1.3487	1.00672	1.35095	1.00354	0.954589	0.820497	1.23546	1.50574	0.0234095
115442515	Os01g0971800	Os01g0971800 [Oryza sativa Japonica Group]	16.39	7	3	4	6	2	2	2	2	2	2	2	2	2	2	2	2	17.862	27.2888	9.79592	72631.2	81579.7	90336.5	57797.6	63926.9	53679.9	11.507	22.2079	14.1727	1.17786	1.05369	0.976241	0.0882675	0.0862153	0.0854515	0.0808952	0.0826247	0.0813188	0.806372	0.725604	0.765749	1.06927	0.0866448	0.0816129	0.765908	9.38465	8.03249e-06
115488664	Os12g0500700	Os12g0500700 [Oryza sativa Japonica Group]	16.34	1	2	5	7	1	1	1	1	1	1	1	1	1	1	1	1													0.878171	0.977229	0.984092	0.867708	0.929981	0.93432	0.725161	0.772492	0.640033	1.32695	1.04503	1.13116	0.946497	0.91067	0.712562	1.16771	1.63875	0.00776877
115453437	Os03g0401300	Os03g0401300 [Oryza sativa Japonica Group]	16.05	2	8	14	39	7	7	7	7	7	7	7	7	7	7	7	7	7.61735	10.2788	21.6511	4.48567	5.2034	15.93	12.0763	4.41906	26.5958	3.061	10.5396	2.49476	1.11648	0.851627	0.682823	0.985231	1.14423	1.04164	0.88095	0.794742	0.71517	1.3629	1.31855	1.16395	0.883643	1.05704	0.796954	1.2818	1.60838	0.00324913
115440915	Os01g0837300	Os01g0837300 [Oryza sativa Japonica Group]	15.61	1	1	7	18	2	2	1	2	2	1	2	1	2	1	1	1				3.07191	1.09265	2.17164	17.9616	8.26059	14.4134				0.812827	0.855917	0.80696	0.942896	1.08157	0.920116	0.88277	0.843855	0.787699	1.33237	1.34462	1.18731	0.825235	0.981528	0.838108	1.2881	1.53691	0.00144537
115460618	Os04g0620700	Os04g0620700 [Oryza sativa Japonica Group]	15.56	1	10	11	25	11	11	10	11	11	10	11	10	11	10	10	10	11.4457	12.7786	14.9563	13.5675	16.753	16.3016	19.3839	6.51768	11.7128	16.641	9.53962	18.7465	0.75902	0.685563	0.846664	1.09163	1.08466	1.11996	0.70364	0.895951	0.741799	1.38403	1.08915	1.4254	0.763749	1.09875	0.780463	1.29952	1.66507	0.0127811
115454887	Os03g0709300	Os03g0709300 [Oryza sativa Japonica Group]	15.5	2	2	2	4	2	2	2	2	2	2	2	2	2	2	2	2	2.38333	1.02446	5.13202	2.75069	3.34219	1.10519	9.24187	13.0386	7.86935	0.480092	3.74909	1.60378	0.905351	0.66015	0.714066	1.19654	1.41732	1.21873	0.754756	0.796016	0.777524	1.27652	1.23668	1.17148	0.759856	1.27753	0.776099	1.22823	1.58257	0.000161688
115466300	Os06g0140100	Os06g0140100 [Oryza sativa Japonica Group]	15.29	1	5	5	6	4	4	2	4	4	2	4	2	4	2	2	2	114.23	95.8376	110.678	8.1437	4.19293	2.96023	8.31123	3.26536	11.4887	33.9123	26.2817	20.9107	0.544243	0.556364	0.52952	1.07417	1.13765	1.03788	0.891183	0.925942	0.844918	1.38245	1.41094	1.57483	0.543376	1.08324	0.887348	1.45607	1.64093	0.000906223
115461294	Os04g0675400	Os04g0675400 [Oryza sativa Japonica Group]	14.81	1	8	8	12	6	6	6	6	6	6	6	6	6	6	6	6	8.64859	9.86803	13.703	5.07922	7.96154	3.8429	8.63247	12.0461	14.9105	7.27353	6.75137	4.16112	0.954997	0.923874	0.843609	1.11988	1.09617	1.19262	0.784131	0.714953	0.742916	1.29042	1.26144	1.07208	0.907493	1.13622	0.747333	1.20798	1.61639	0.00296353
115453341	Os03g0389700	Os03g0389700 [Oryza sativa Japonica Group]	14.8	2	1	8	19	1	1	1	1	1	1	1	1	1	1	1	1													0.827652	0.858883	0.935063	1.36736	1.5497	1.17594	0.782896	0.710641	0.695182	1.11244	1.22339	1.08524	0.873866	1.36433	0.729573	1.14035	1.56304	0.00121096
115435184	Os01g0207400	Os01g0207400, partial [Oryza sativa Japonica Group]	14.51	1	3	3	7	3	3	4	3	3	4	3	4	3	4	4	4	43.8354	43.8354	43.8354	52.6815	52.6815	52.6815	52.6815	52.6815	52.6815	43.8354	43.8354	43.8354	0.00717649	0.00663549	0.00894728	0.00355151	0.00339518	0.00330272	0.0033973	0.00340467	0.0034633	0.00682373	0.00639921	0.00694058	0.00758642	0.00341647	0.00342176	0.00672117	1.96425	3.76226e-05
115477092	Os08g0498100	Os08g0498100 [Oryza sativa Japonica Group]	13.49	1	3	3	8	3	3	5	3	3	5	3	5	3	5	5	5	41.0197	15.0567	28.8456	2.31479	1.68473	6.34103	4.83918	6.78038	24.2968	15.1583	6.67292	19.1347	0.706051	0.770014	0.668922	1.26132	1.39477	0.989524	0.704465	0.617951	0.597196	1.39691	1.44543	1.43513	0.714996	1.2152	0.63987	1.42582	2.2283	2.60755e-05
115446459	Os02g0528200	Os02g0528200 [Oryza sativa Japonica Group]	13.21	1	12	13	49	21	21	22	21	21	22	21	22	21	22	22	22	8.09109	10.0643	7.96068	6.92348	7.99451	6.11839	6.91004	13.6025	10.3559	13.6488	8.74882	11.5131	0.888925	0.860854	0.845276	1.05471	1.09912	1.01227	0.850315	0.715593	0.848369	1.22627	1.20294	1.46453	0.865018	1.05536	0.804759	1.29791	1.6128	0.00648943
115481948	Os10g0407000	Os10g0407000 [Oryza sativa Japonica Group]	13.1	1	5	5	14	6	6	8	6	6	8	6	8	6	8	8	8	10.5138	12.9871	6.08763	9.56463	9.24919	6.5869	11.7464	13.65	12.5875	13.2714	17.8356	13.3629	0.864544	0.803941	0.832696	1.008	1.11037	0.990657	0.831643	0.808476	0.830308	1.23083	1.23968	1.2677	0.833727	1.03634	0.823476	1.24607	1.51318	6.04565e-06
115442139	Os01g0939500	Os01g0939500 [Oryza sativa Japonica Group]	12.84	2	1	5	17	1	1	1	1	1	1	1	1	1	1	1	1													0.59819	0.773727	0.810901	1.01457	1.26398	0.81437	0.779982	0.770325	0.697353	1.29685	1.01581	1.5554	0.727606	1.03097	0.74922	1.28936	1.72093	0.0268051
115436662	Os01g0382000	Os01g0382000 [Oryza sativa Japonica Group]	12.8	1	2	2	4	1	1	3	1	1	3	1	3	1	3	3	3	79.513	31.6835	10.3923							13.8375	1.42668	20.7514	0.376123	0.416952	0.439879	0.704104	0.936263	0.617915	0.556219	0.59123	0.641946	2.02064	1.33322	1.64575	0.410985	0.75276	0.596465	1.66654	2.79403	0.0059123
115485691	Os11g0524300	Os11g0524300 [Oryza sativa Japonica Group]	12.36	1	3	3	4	1	1	3	1	1	3	1	3	1	3	3	3	589.551	589.551	589.551							589.551	589.551	589.551	0.00331802	0.00306789	0.00413673	0.0013877	0.00132661	0.00129049	0.00132744	0.00133032	0.00135323	0.00315492	0.00295865	0.00320895	0.00350755	0.00133493	0.001337	0.0031075	2.32424	2.06359e-05
115444579	Os02g0177600	Os02g0177600 [Oryza sativa Japonica Group]	12.27	2	6	7	12	3	3	5	3	3	5	3	5	3	5	5	5	1.82417	4.49372	2.28807	4.30127	1.47289	0.804687	12.1598	5.79598	6.53597	2.17698	1.42636	4.66939	0.76314	0.765694	0.816148	1.12925	1.25113	1.09554	0.831313	0.808401	0.854735	1.36717	1.29345	1.37414	0.781661	1.15864	0.831483	1.34492	1.6175	6.04017e-05
115467226	Os06g0229000	Os06g0229000, partial [Oryza sativa Japonica Group]	12.23	1	2	2	3	1	1	2	1	1	2	1	2	1	2	2	2	26.9087	3.86935	1.7062							10.8612	1.49608	4.94282	0.763494	0.73497	0.773336	1.19415	1.25013	1.18168	0.666972	0.583289	0.778126	1.38405	1.42007	1.2117	0.757266	1.20865	0.676129	1.3386	1.97981	0.00149808
115474065	Os07g0677500	Os07g0677500 [Oryza sativa Japonica Group]	12.22	1	3	3	7	2	2	2	2	2	2	2	2	2	2	2	2	52.6537	89.594	63.802	6.09255	6.05278	5.45749	6.09085	7.64563	7.90734	40.7478	59.3968	36.2057	0.459416	0.491318	0.683084	0.76077	1.32341	1.01989	0.677662	0.79315	0.822853	1.33622	1.09632	1.23232	0.544606	1.03469	0.764555	1.22162	1.59782	0.00516193
115464751	Os05g0502500	Os05g0502500 [Oryza sativa Japonica Group]	11.97	1	2	2	3	2	2	1	2	2	1	2	1	2	1	1	1				1.04097e+07	1.18771e+07	1.42378e+07	2.8103e+07	2.42257e+07	2.55104e+07				1.19394	1.13398	1.13816	0.0352862	0.0343611	0.0342783	0.03869	0.0380042	0.03893	0.930048	0.887575	0.836526	1.15536	0.0346419	0.0385414	0.884717	22.955	6.21129e-06
115459448	Os04g0518100	Os04g0518100 [Oryza sativa Japonica Group]	11.74	1	1	8	17	1	1	1	1	1	1	1	1	1	1	1	1													0.716995	0.760121	0.731354	1.19286	1.43049	0.945661	0.67189	0.601216	0.686511	1.39068	1.36585	1.40694	0.736157	1.18967	0.653206	1.38783	2.12464	1.42602e-05
115467074	Os06g0215200	Os06g0215200 [Oryza sativa Japonica Group]	11.52	1	3	3	3	2	2	1	2	2	1	2	1	2	1	1	1				345654	422255	609412	370549	155958	416169				1.05667	1.14136	1.0538	0.0585829	0.0578971	0.0597977	0.0566927	0.0490003	0.0589174	0.978382	1.1149	0.986224	1.08394	0.0587592	0.0548701	1.0265	18.7079	2.57086e-05
115486089	Os11g0592000	Os11g0592000 [Oryza sativa Japonica Group]	11.33	1	2	2	5	2	2	3	2	2	3	2	3	2	3	3	3	10.9216	4.35669	7.01454	3.21781	7.74539	4.79572	20.0077	3.10284	2.91543	20.9545	15.6972	20.1107	0.841652	1.09456	0.920352	0.648961	0.989468	0.665064	0.715413	0.745283	0.912636	1.62071	1.20927	1.43501	0.952188	0.767831	0.791111	1.42166	1.79705	0.00923584
115440123	Os01g0764400	Os01g0764400 [Oryza sativa Japonica Group]	11.18	1	3	3	4	2	2	2	2	2	2	2	2	2	2	2	2	7.28923	5.07136	14.3447	4.27249e+06	6.67976e+06	4.92436e+06	4.24916e+06	5.76333e+06	2.62248e+06	8.40518	1.49398	19.9035	1.02216	1.0133	0.942648	0.0443638	0.0452412	0.0421176	0.0424035	0.0444166	0.0402516	1.12039	1.0429	0.989612	0.992704	0.0439075	0.0423572	1.05097	24.812	1.19599e-05
115460746	Os04g0630300	Os04g0630300 [Oryza sativa Japonica Group]	10.4	3	4	4	5	2	2	3	2	2	3	2	3	2	3	3	3	5.89674	13.2156	10.7904	7.94822	12.8753	5.53632	7.11766	9.48425	14.8168	5.67911	1.99299	1.54773	0.962262	0.864697	0.905794	1.10068	1.26116	1.09447	0.769323	0.774317	0.673259	1.15088	1.33057	1.26113	0.910917	1.1521	0.738966	1.24753	1.68821	0.00118834
115434258	Os01g0124100	Os01g0124100 [Oryza sativa Japonica Group]	10.04	1	2	3	10	3	3	4	3	3	4	3	4	3	4	4	4	6.0225	20.0277	1.53153	2.78702	7.3435	6.06329	9.30824	48.8743	15.0608	1.49611	0.410843	1.45078	0.701585	1.40789	1.00843	1.36311	1.91742	1.15407	0.651989	0.651433	0.595427	1.0934	1.03379	1.00607	1.0393	1.4782	0.63295	1.04442	1.65008	0.000207635
115481706	Os10g0365800	Os10g0365800 [Oryza sativa Japonica Group]	10.01	1	5	5	8	3	3	2	3	3	2	3	2	3	2	2	2	5.66303	2.39873	63.1691	6.60402	10.0229	40.4826	25.5389	1.02881	7.03997	31.7192	0.0880259	0.343549	0.625663	0.797502	0.490068	1.2399	1.3994	1.29794	0.684249	0.728074	0.71924	1.51786	1.26063	1.20414	0.637745	1.31241	0.710521	1.32754	1.86841	0.00318714
297613603	Os12g0637200	Os12g0637200 [Oryza sativa Japonica Group]	9.93	1	3	3	7	2	2	5	2	2	5	2	5	2	5	5	5	12.7227	8.39524	12.4468	16.3187	18.625	0.667654	4.93814	9.6904	15.2757	7.78734	10.0543	4.08689	0.741485	0.856804	0.590959	1.27509	0.921602	1.11492	0.609981	0.692925	0.541428	1.09473	1.27748	0.960865	0.72975	1.10387	0.614778	1.11102	1.8072	0.00815697
297597647	Os01g0761000	Os01g0761000 [Oryza sativa Japonica Group]	9.93	1	1	1	6	1	1	4	1	1	4	1	4	1	4	4	4	3.84941e+06	3.84941e+06	3.84941e+06							3.84941e+06	3.84941e+06	3.84941e+06	0.0519103	0.0479971	0.0647191	0.00179918	0.00171998	0.00167314	0.00172106	0.00172479	0.00175449	0.0493587	0.0462879	0.0502039	0.0548755	0.00173077	0.00173345	0.0486168	28.0463	2.47789e-06
297597499	Os01g0715400	Os01g0715400 [Oryza sativa Japonica Group]	9.8	1	6	6	10	4	4	6	4	4	6	4	6	4	6	6	6	4.77295	7.53431	0.998322	6.48936	15.285	15.213	14.5415	25.3915	53.8264	6.85932	8.39298	14.1618	0.901546	0.969278	0.813755	1.00159	1.24065	0.839174	0.77963	0.673743	0.787526	1.16239	1.12413	1.27497	0.89486	1.02714	0.746966	1.18716	1.58931	0.00164485
297598115	Os01g0897600	Os01g0897600 [Oryza sativa Japonica Group]	9.64	1	2	2	4	2	2	2	2	2	2	2	2	2	2	2	2	1.74293	7.47241	1.78915	13.6928	1.52676	3.94448	8.87538	10.6051	1.89159	20.0437	2.06142	12.5165	0.858124	0.855743	0.889188	1.00372	1.13426	0.89342	0.734054	0.646761	0.646288	1.35061	1.27527	1.58686	0.867685	1.01047	0.675701	1.40425	2.07821	0.00176771
115459360	Os04g0509600	Os04g0509600 [Oryza sativa Japonica Group]	9.04	1	3	3	7	2	2	2	2	2	2	2	2	2	2	2	2	15.6036	22.0306	10.9127	14.0868	11.8248	7.14172	9.77072	4.93485	29.268	1.46982	2.28167	19.3404	0.980113	0.955175	1.13027	0.962931	1.24034	1.05395	0.805743	0.664791	0.775817	1.22958	1.04627	1.18254	1.02185	1.08574	0.748784	1.1528	1.53956	0.00440717
115480932	Os10g0118200	Os10g0118200 [Oryza sativa Japonica Group]	9.02	1	3	3	6	1	1	4	1	1	4	1	4	1	4	4	4	49.002	37.1541	51.2104							12.3635	15.1576	12.5861	0.885599	0.778478	0.47838	1.83824	1.6919	1.51177	0.459096	0.391952	0.662526	1.06142	1.23539	1.06732	0.714153	1.68064	0.504525	1.12138	2.22264	0.00342284
115470775	Os07g0169600	Os07g0169600 [Oryza sativa Japonica Group]	8.82	1	3	3	3	1	1	2	1	1	2	1	2	1	2	2	2	3.19201	6.49877	0.91069							1.21774	11.6716	7.80958	0.767284	0.950898	0.88075	1.16561	1.35499	1.07065	0.818723	0.81249	0.703793	1.31831	1.24216	1.58334	0.866311	1.19708	0.778335	1.38127	1.77465	0.00538132
115450975	Os03g0168200	Os03g0168200 [Oryza sativa Japonica Group]	8.68	1	2	2	3	1	1	1	1	1	1	1	1	1	1	1	1													0.667107	0.796183	0.592539	1.12902	1.07534	0.97057	0.796931	0.731614	0.873689	1.33781	1.35053	1.41727	0.685276	1.05831	0.800745	1.36853	1.70908	0.000289657
115485717	Os11g0528300	Os11g0528300 [Oryza sativa Japonica Group]	8.6	1	2	2	2	1	1	1	1	1	1	1	1	1	1	1	1													0.609084	0.705746	0.710668	0.926896	1.03472	0.82737	0.928902	0.946578	0.883256	1.38515	1.28741	1.54042	0.675166	0.929661	0.919579	1.40433	1.52714	0.00310614
115455101	Os03g0729000	Os03g0729000 [Oryza sativa Japonica Group]	8.53	1	4	4	7	1	1	3	1	1	3	1	3	1	3	3	3	17.6689	1.9543	1.95956							23.2481	13.3623	5.16052	0.648743	0.918652	0.710154	1.44715	1.59367	1.17947	0.50949	0.473656	0.488934	1.58346	1.09825	1.31126	0.759183	1.40676	0.490693	1.33099	2.71247	0.00395888
115488890	Os12g0534700	Os12g0534700 [Oryza sativa Japonica Group]	8.46	1	3	3	5	2	2	3	2	2	3	2	3	2	3	3	3	17.2358	21.6818	0.484374	37.4149	18.0083	45.1498	10.6061	41.4696	31.4617	0.803587	19.7784	25.3117	1.02089	1.1235	1.07508	0.745634	0.867785	0.706959	0.80345	0.681247	0.679555	1.09824	1.13099	1.04378	1.07316	0.77346	0.721417	1.091	1.51231	0.00156302
115441055	Os01g0849000	Os01g0849000 [Oryza sativa Japonica Group]	7.63	1	1	1	2	1	1	1	1	1	1	1	1	1	1	1	1													0.841072	0.73279	0.760521	1.22066	1.37717	1.11425	0.809873	0.766211	0.914577	1.61011	1.43766	1.50784	0.778127	1.23736	0.83022	1.51854	1.82908	0.000496648
115460318	Os04g0600300	Os04g0600300 [Oryza sativa Japonica Group]	7.46	1	1	3	5	1	1	1	1	1	1	1	1	1	1	1	1													0.652169	0.755954	0.887746	0.70185	1.15122	0.772313	0.771575	0.846165	0.888721	1.39449	1.22239	1.45928	0.765289	0.875128	0.835487	1.35872	1.62626	0.00263718
115482180	Os10g0438700	Os10g0438700 [Oryza sativa Japonica Group]	7.29	1	1	1	2	1	1	1	1	1	1	1	1	1	1	1	1													0.979322	0.910619	0.961415	0.820754	1.08334	0.85689	0.830474	0.731109	0.698397	1.25114	1.20862	1.30328	0.950452	0.92033	0.753327	1.25435	1.66508	0.00048497
115466492	Os06g0154400	Os06g0154400 [Oryza sativa Japonica Group]	7.2	1	1	1	2	1	1	1	1	1	1	1	1	1	1	1	1													0.795065	0.676893	0.810951	1.62702	1.31217	1.73285	0.662247	0.574857	0.642872	1.56839	1.45829	1.48142	0.76097	1.55735	0.626659	1.5027	2.39796	3.34185e-05
115455829	Os03g0790500	Os03g0790500 [Oryza sativa Japonica Group]	6.94	1	2	2	3	2	2	1	2	2	1	2	1	2	1	1	1				36.1048	47.1406	53.442	8.92201	50.3188	45.6569				0.541306	0.822112	0.635015	0.852505	0.89782	0.764278	0.757601	0.735132	0.656608	1.13858	1.40192	1.3036	0.666145	0.838201	0.716447	1.28137	1.7885	0.00240244
115482952	Os10g0517500	Os10g0517500 [Oryza sativa Japonica Group]	6.9	1	3	3	5	2	2	3	2	2	3	2	3	2	3	3	3	9.97136	0.412256	0.612132	13.1788	18.1141	6.72497	22.4539	59.2788	49.8585	6.30974	24.5807	23.5558	0.511426	0.532297	0.437067	1.02769	1.22072	0.878127	0.497612	0.434153	0.449984	1.50064	1.61449	1.93475	0.493597	1.04218	0.460583	1.68329	3.6547	0.000740971
115435396	Os01g0225000	Os01g0225000 [Oryza sativa Japonica Group]	6.83	1	2	2	4	2	2	2	2	2	2	2	2	2	2	2	2	1.04792	9.63194	31.6493	10.9025	17.2019	11.2957	13.0329	15.2109	47.7086	16.6251	11.9225	5.58009	0.898102	1.03419	0.90281	0.934597	1.05185	0.820287	0.935058	0.692065	0.785311	1.30561	1.01933	1.30731	0.945033	0.935577	0.804145	1.21075	1.50564	0.0268843
115451243	Os03g0189400	Os03g0189400 [Oryza sativa Japonica Group]	6.82	1	3	3	10	4	4	6	4	4	6	4	6	4	6	6	6	20.0523	3.44374	12.2745	4.63026	5.16664	5.16143	11.8564	5.70617	15.8977	4.42693	4.61877	18.0945	0.88723	1.0117	0.989097	0.869215	1.22844	0.774289	0.721705	0.803625	0.757376	1.24515	1.10604	1.12186	0.962676	0.957314	0.760902	1.15768	1.52146	0.00136087
115458832	Os04g0464200	Os04g0464200 [Oryza sativa Japonica Group]	6.73	1	2	3	10	1	1	1	1	1	1	1	1	1	1	1	1													0.899103	0.897105	0.94087	1.02696	1.1068	0.962703	0.784439	0.83372	0.927853	1.23258	1.21661	1.3993	0.912359	1.03216	0.848671	1.28283	1.51158	0.0038099
115451655	Os03g0224300	Os03g0224300, partial [Oryza sativa Japonica Group]	6.61	1	5	5	5	4	4	1	4	4	1	4	1	4	1	1	1				8.08767	0.286611	3.39357	0.975237	4.71314	5.59853				0.846018	0.910619	0.891184	1.06522	1.17734	1.00688	0.798042	0.775912	0.741826	1.29019	1.29518	1.44044	0.882607	1.08315	0.771927	1.34194	1.73842	0.00039099
115470983	Os07g0190800	Os07g0190800 [Oryza sativa Japonica Group]	6.52	1	1	1	2	1	1	1	1	1	1	1	1	1	1	1	1													0.72834	0.744647	0.671547	1.25371	1.82606	1.26369	0.675882	0.755077	0.670103	1.03915	1.13785	1.23241	0.714845	1.44782	0.700354	1.13647	1.62271	0.00217377
115477743	Os08g0554900	Os08g0554900 [Oryza sativa Japonica Group]	6.35	3	4	5	9	3	3	3	3	3	3	3	3	3	3	3	3	12.7809	3.93658	0.80851	15.4597	1.26396	6.43277	7.87283	1.71796	3.93149	9.66054	16.4107	11.902	0.849134	0.862876	0.774835	0.951918	1.04987	0.964364	0.85232	0.728797	0.907038	1.46926	1.36898	1.37471	0.828949	0.988716	0.829385	1.40432	1.6932	0.000749195
115468072	Os06g0475400	Os06g0475400 [Oryza sativa Japonica Group]	5.99	1	3	3	3	1	1	2	1	1	2	1	2	1	2	2	2	10.2766	18.905	17.852							13.6093	7.67514	5.95579	0.656255	0.722183	0.702212	0.849673	0.912815	0.863708	0.867729	0.928391	0.833042	1.49469	1.32967	1.66789	0.69355	0.875399	0.876388	1.49742	1.70863	0.00361928
115440505	Os01g0800300	Os01g0800300 [Oryza sativa Japonica Group]	5.78	1	2	2	3	1	1	2	1	1	2	1	2	1	2	2	2	9.61678	25.1224	16.9231							28.2623	42.0586	31.4399	0.904495	0.942558	0.923514	0.589358	0.678199	0.576438	0.627598	0.525893	0.563575	0.981052	0.81154	0.824439	0.923523	0.614665	0.572355	0.872344	1.52413	0.00843026
115486049	Os11g0586300	Os11g0586300, partial [Oryza sativa Japonica Group]	5.77	1	2	2	4	1	1	1	1	1	1	1	1	1	1	1	1													0.919818	0.861445	0.808494	1.24553	1.33647	1.05161	0.844791	0.637738	0.566396	1.29847	1.26056	1.62024	0.863252	1.2112	0.682975	1.39309	2.03974	0.00737216
115448891	Os02g0766700	Os02g0766700 [Oryza sativa Japonica Group]	5.32	3	2	2	4	2	2	2	2	2	2	2	2	2	2	2	2	6.55128	0.4198	5.61077	39.7032	50.426	43.5766	1.2465	16.1689	82.5317	7.69273	6.24353	12.5647	0.780494	0.788042	0.881427	1.21589	1.31335	1.04565	0.6628	0.649231	0.976975	1.13566	1.11924	1.24006	0.816655	1.19163	0.763002	1.16499	1.52685	0.0240078
115438530	Os01g0613500	Os01g0613500 [Oryza sativa Japonica Group]	5.28	1	2	2	4	2	2	2	2	2	2	2	2	2	2	2	2	15.7415	16.5582	14.2449	1.6737	8.76917	0.350451	2.44667	14.6613	3.24407	14.6088	0.619381	8.23197	0.989392	0.786174	0.829434	0.982375	1.22065	1.10485	0.83803	0.847643	0.801115	1.32785	1.39513	1.3632	0.868333	1.10263	0.828929	1.36206	1.64315	2.45369e-05
115477405	Os08g0526400	Os08g0526400 [Oryza sativa Japonica Group]	5.16	1	1	1	4	2	2	2	2	2	2	2	2	2	2	2	2	8.64363	1.77731	20.3548	1.54323	21.6695	2.56126	12.409	5.65521	0.577912	14.1448	0.475361	4.43685	0.989162	0.998072	0.898016	1.08843	1.0431	1.07724	0.85129	0.87402	0.798568	1.33519	1.20362	1.28504	0.96175	1.06959	0.841293	1.27462	1.51507	0.000616243
115466074	Os06g0120200	Os06g0120200 [Oryza sativa Japonica Group]	5.09	1	4	4	5	2	2	3	2	2	3	2	3	2	3	3	3	15.6842	20.8875	30.0383	3.98196	20.8086	14.3256	7.6176	13.6974	12.8949	9.16779	3.14111	13.7171	0.9138	1.00362	1.06307	1.04535	1.403	1.26321	0.767227	0.652927	0.753163	1.27043	1.11879	1.06638	0.993498	1.23719	0.724439	1.15187	1.59001	0.00383105
115444705	Os02g0187800	Os02g0187800 [Oryza sativa Japonica Group]	4.96	1	2	2	5	2	2	3	2	2	3	2	3	2	3	3	3	23.8387	10.4182	0.051492	4.63876	1.95505	17.621	24.6115	42.8359	1.43206	6.83463	3.54319	15.6473	0.709675	0.806144	0.792106	0.951509	1.09207	0.858985	0.739043	0.695822	0.91715	1.28453	1.40491	1.4252	0.769309	0.96752	0.784005	1.37155	1.74941	0.0018925
115437276	Os01g0534800	Os01g0534800 [Oryza sativa Japonica Group]	4.75	1	3	3	4	2	2	2	2	2	2	2	2	2	2	2	2	4.07128	5.60738	12.009	1.88235	10.3276	1.27627	11.6108	20.261	33.0516	22.7302	26.2541	35.0216	0.861762	0.886371	0.844492	1.03829	1.11591	0.930973	0.754616	0.780932	0.711073	1.2516	1.23946	1.40993	0.864208	1.02839	0.748873	1.30033	1.73638	0.000709218
115481480	Os10g0317900	Os10g0317900 [Oryza sativa Japonica Group]	4.67	1	2	2	4	2	2	2	2	2	2	2	2	2	2	2	2	370695	12.5716	2.12658	9.49872	1.70373	10.0432	30.681	23.4649	21.7067	0.480905	4.84689	11.3973	0.0682808	0.99625	0.779687	1.12339	1.24578	1.088	0.729142	0.687077	0.590721	1.15204	1.23185	1.03805	0.614739	1.15239	0.66898	1.14064	1.70505	0.00247153
115438534	Os01g0613800	Os01g0613800 [Oryza sativa Japonica Group]	4.46	1	2	2	2	1	1	1	1	1	1	1	1	1	1	1	1													0.966258	1.03811	1.08811	1.08772	1.26106	1.14994	0.601925	0.936737	0.580814	1.10153	1.08015	1.02682	1.03083	1.16624	0.706492	1.0695	1.51382	0.0365048
115451281	Os03g0192600	Os03g0192600 [Oryza sativa Japonica Group]	4.27	1	1	1	4	2	2	2	2	2	2	2	2	2	2	2	2	1.36643	13.2529	5.77698	4.03877	5.43413	12.7734	0.747823	3.37506	11.968	15.3952	4.66959	9.93824	0.861373	0.749193	0.770205	1.09631	1.39752	1.09239	0.777893	0.827094	0.743684	1.37989	1.32155	1.46039	0.79359	1.1954	0.78289	1.38728	1.772	0.000210264
115481256	Os10g0166600	Os10g0166600 [Oryza sativa Japonica Group]	4.25	2	2	2	3	1	1	2	1	1	2	1	2	1	2	2	2	1.62902	21.4442	21.647							15.8362	19.48	8.21714	0.697711	0.653333	0.592495	1.31788	1.27554	1.33961	0.573833	0.540346	0.680888	1.08561	1.22669	1.10718	0.647846	1.31101	0.598356	1.13983	1.90494	0.000890001
115466064	Os06g0119100	Os06g0119100 [Oryza sativa Japonica Group]	4.16	1	4	4	4	2	2	2	2	2	2	2	2	2	2	2	2	62.0182	53.0408	49.2031	17.7539	15.8628	16.2458	2.18588	15.5762	13.5557	17.4196	24.2833	17.6087	0.909548	0.895478	0.926698	1.31148	1.71572	1.43756	0.510048	0.404116	0.435505	1.06084	1.00151	1.13253	0.910574	1.48825	0.44989	1.06496	2.36716	0.000235733
115451643	Os03g0223000	Os03g0223000, partial [Oryza sativa Japonica Group]	4.07	2	2	3	6	1	1	1	1	1	1	1	1	1	1	1	1													1.10949	0.846926	0.91515	0.785868	1.33382	0.899862	0.899696	0.631047	0.70273	1.18237	1.1234	1.09805	0.957187	1.00652	0.744491	1.13461	1.524	0.00974695
115467920	Os06g0338200	Os06g0338200 [Oryza sativa Japonica Group]	3.87	1	3	3	4	2	2	2	2	2	2	2	2	2	2	2	2	11.9116	9.81742	20.8453	32.8935	32.585	27.2927	18.3978	20.6569	21.6776	11.3429	11.3929	0.69963	0.736468	0.794391	0.745727	1.08362	1.07924	0.952944	0.666954	0.626646	0.563474	1.24034	1.16694	1.07271	0.758862	1.0386	0.619024	1.15999	1.87391	0.000692593
115466484	Os06g0153600	Os06g0153600 [Oryza sativa Japonica Group]	3.86	1	1	1	2	1	1	1	1	1	1	1	1	1	1	1	1													0.752872	0.78835	0.629385	1.12026	1.25379	1.11477	0.844291	0.796937	0.80389	1.17683	1.34506	1.29141	0.723536	1.16294	0.815039	1.2711	1.55956	0.000915873
297603226	Os04g0578700	Os04g0578700 [Oryza sativa Japonica Group]	3.24	1	1	2	4	1	1	1	1	1	1	1	1	1	1	1	1													0.931266	0.855142	0.991109	0.964776	0.965646	0.913079	0.812382	0.776534	0.702981	1.29192	1.31655	1.33122	0.925839	0.947834	0.763966	1.31323	1.71897	8.77049e-05
297611242	Os11g0148700	Os11g0148700, partial [Oryza sativa Japonica Group]	2.91	1	3	3	4	2	2	2	2	2	2	2	2	2	2	2	2	4.39645	4.74585	7.5431	28714.6	37545.7	32107.8	41652.3	24232.5	33938.6	19.3247	19.2929	11.2947	1.02846	0.978617	1.00925	0.100552	0.101371	0.0956145	0.103509	0.0931456	0.101371	1.00254	0.990513	0.979836	1.00544	0.099179	0.0993417	0.990962	9.97529	2.66268e-08
115479161	Os09g0415700	Os09g0415700 [Oryza sativa Japonica Group]	2.11	1	2	2	2	1	1	1	1	1	1	1	1	1	1	1	1													0.890728	0.889384	0.709078	1.0228	1.25339	1.14761	0.864006	0.792184	0.783345	1.216	1.2923	1.16329	0.82973	1.14127	0.813178	1.22386	1.50504	0.000822579
297608869	Os08g0526700	Os08g0526700 [Oryza sativa Japonica Group]	2.08	1	1	1	2	1	1	1	1	1	1	1	1	1	1	1	1													0.895054	0.787682	0.822018	1.33406	1.31561	1.44545	0.810695	0.853017	0.82295	1.07248	1.37545	1.55079	0.834918	1.36504	0.828887	1.33291	1.60807	0.0228969
115447305	Os02g0615800	Os02g0615800 [Oryza sativa Japonica Group]	1.7	3	1	2	4	1	1	1	1	1	1	1	1	1	1	1	1													0.846393	0.897528	0.964038	0.968049	0.93369	0.8645	0.755919	0.745805	0.716916	1.1369	1.13315	1.29542	0.902653	0.92208	0.739547	1.18849	1.60705	0.00120424
115452861	Os03g0334800	Os03g0334800 [Oryza sativa Japonica Group]	1.42	1	1	1	5	3	3	2	3	3	2	3	2	3	2	2	2	15.3969	42.6306	1.60549	6.16916	2.07974	8.62471	6.63657	3.44185	0.837442	19.2461	13.6218	34.029	1.03142	1.06514	0.923358	0.968093	1.08755	1.08962	0.806239	0.808573	0.739596	1.4232	1.1948	1.12364	1.00664	1.04842	0.784803	1.24721	1.5892	0.00768249
297724421	Os06g0121200	Os06g0121200 [Oryza sativa Japonica Group]	1.01	1	1	1	2	1	1	1	1	1	1	1	1	1	1	1	1													0.29872	0.312667	0.297408	1.31744	1.42977	1.41691	0.605453	0.552721	0.555297	1.28366	1.5713	1.34034	0.302932	1.38804	0.571157	1.39843	2.44842	0.000765763
297604862	Os05g0548900	Os05g0548900, partial [Oryza sativa Japonica Group]	51.92	1	9	11	44	11	11	11	11	11	11	11	11	11	11	11	11	11.6581	12.3816	8.30197	4.13698	13.7382	4.79327	8.43289	7.99257	6.73099	11.2456	9.35482	15.7542	1.12991	1.10697	0.985959	1.18733	0.971081	1.19804	1.1844	1.21551	1.27345	0.823232	0.853061	0.728213	1.07428	1.11882	1.22446	0.801502	0.654578	0.000764294
115443787	Os02g0115700	Os02g0115700 [Oryza sativa Japonica Group]	51.83	1	15	19	124	22	22	21	22	22	21	22	21	22	21	21	21	14.3349	17.5263	25.3419	13.101	12.462	9.31864	9.77194	15.8197	7.4319	15.1711	13.9256	8.70021	1.0772	1.05129	1.12364	0.937583	0.915349	1.0166	0.993785	1.34293	1.1266	0.735614	0.744766	0.718606	1.08405	0.956512	1.15444	0.732995	0.634937	0.0144888
115466024	Os06g0115300	Os06g0115300 [Oryza sativa Japonica Group]	46.15	1	4	5	24	2	2	4	2	2	4	2	4	2	4	4	4	12.2753	10.6004	18.2001	49.6073	26.7248	57.5917	9.02846	15.8846	10.7748	17.4762	32.4508	27.4902	1.23436	1.33471	1.37406	0.703126	0.73739	0.729134	1.24082	1.60798	1.20934	0.726162	0.71536	0.708467	1.31438	0.723216	1.35271	0.716663	0.529798	0.007669
115478398	Os09g0294000	Os09g0294000 [Oryza sativa Japonica Group]	43.17	2	28	39	97	26	26	23	26	26	23	26	23	26	23	23	23	14.1183	16.0125	11.1218	9.86638	18.8267	9.2152	9.31607	11.4639	12.42	14.9674	16.0633	18.3913	1.34427	1.20051	1.15721	0.882432	0.654416	0.917259	1.24835	1.26475	1.26448	0.64538	0.745279	0.582615	1.234	0.818036	1.25919	0.657758	0.522364	0.000227244
115468870	Os06g0607800	Os06g0607800 [Oryza sativa Japonica Group]	42.64	1	2	14	37	1	1	1	1	1	1	1	1	1	1	1	1													0.00182464	0.00168709	0.00227487	1.17253	0.996092	1.16082	1.2279	1.30368	1.34683	0.00173495	0.00162702	0.852542	0.00192887	1.10982	1.2928	0.285301	0.220685	0.0243202
115436500	Os01g0357100	Os01g0357100 [Oryza sativa Japonica Group]	40.07	1	10	22	90	23	23	24	23	23	24	23	24	23	24	24	24	12.7581	14.6686	9.63823	7.12979	5.16211	5.77319	8.6162	7.8852	9.34415	16.0532	8.17194	11.364	1.15697	1.04154	0.88542	1.06394	0.915656	0.988935	1.35703	1.35383	1.10545	0.807001	0.869832	0.777981	1.02798	0.989509	1.2721	0.818271	0.643244	0.00661136
115461348	Os04g0678700	Os04g0678700 [Oryza sativa Japonica Group]	40.05	1	19	19	40	19	19	19	19	19	19	19	19	19	19	19	19	6.50379	6.97072	6.13799	11.9751	18.7496	11.6923	8.88454	13.3177	14.5336	11.4795	10.2816	9.86567	1.00365	0.979117	0.870929	0.896336	0.688298	1.01524	1.27494	1.30216	1.39436	0.739709	0.957009	0.768716	0.951231	0.866625	1.32382	0.821811	0.620788	0.00287275
115459904	Os04g0561500	Os04g0561500 [Oryza sativa Japonica Group]	39.24	1	24	25	72	31	31	29	31	31	29	31	29	31	29	29	29	12.838	18.858	16.4003	24.6632	19.8971	17.2736	12.8913	10.2422	10.5542	13.4273	21.8016	8.59565	1.03477	0.983584	1.55972	0.610706	0.577758	0.818078	1.76047	1.27285	1.23108	0.858204	0.580965	0.842191	1.19269	0.668847	1.42147	0.760454	0.534979	0.026325
115457638	Os04g0306400	Os04g0306400 [Oryza sativa Japonica Group]	37.09	1	8	8	26	12	12	8	12	12	8	12	8	12	8	8	8	17.3594	23.4689	19.1082	9.08079	16.8096	6.99142	9.64598	11.6749	6.04055	4.54679	6.8663	8.20307	1.30294	1.15862	1.11743	0.995275	0.907782	1.042	1.13998	1.18939	1.1173	0.705698	0.767936	0.717593	1.193	0.981684	1.14889	0.730409	0.635751	0.000126585
115480904	Os10g0113900	Os10g0113900 [Oryza sativa Japonica Group]	36.06	2	10	11	23	8	8	6	8	8	6	8	6	8	6	6	6	4.76309	7.39822	4.78081	43.0452	49.6507	37.2915	13.6941	18.6607	13.6351	18.0246	27.4548	17.6451	1.58004	1.54917	1.67731	0.642768	0.626763	0.652609	1.46264	1.34479	1.23565	0.65275	0.574519	0.552573	1.60217	0.640713	1.34769	0.593281	0.440219	0.000475357
115487692	Os12g0189300	Os12g0189300 [Oryza sativa Japonica Group]	33.84	1	10	10	47	20	20	16	20	20	16	20	16	20	16	16	16	16.9148	15.941	13.7723	7.31369	5.92874	8.90151	11.6448	4.07957	10.7278	18.6354	16.6096	17.0845	1.40282	1.24004	1.15242	1.20345	0.958359	1.22419	1.09209	1.01556	0.966833	0.610555	0.671523	0.57996	1.26509	1.12866	1.02483	0.620679	0.605643	0.000873598
115482796	Os10g0502400	Os10g0502400 [Oryza sativa Japonica Group]	30.35	1	17	17	37	18	18	19	18	18	19	18	19	18	19	19	19	10.8752	11.9334	10.2455	7.06469	8.93182	10.6258	13.4356	6.6437	8.32268	19.8507	13.5766	10.4086	1.20174	1.22351	1.10888	0.986818	0.842836	0.992708	1.29432	1.12674	1.18855	0.708171	0.784907	0.674871	1.17804	0.940788	1.2032	0.72265	0.600605	0.001219
115486387	Os11g0638000	Os11g0638000 [Oryza sativa Japonica Group]	28.57	2	8	8	13	7	7	5	7	7	5	7	5	7	5	5	5	30.5774	24.0384	21.6072	3.77551	6.20539	1.39394	11.3117	8.95201	8.44505	6.9358	8.5274	10.5415	1.26463	1.17769	1.15543	0.946453	0.913955	0.945475	1.16867	1.04405	1.30024	0.778016	0.805401	0.727876	1.19925	0.935294	1.17099	0.770431	0.657932	0.00661932
115465349	Os05g0555600	Os05g0555600, partial [Oryza sativa Japonica Group]	28.3	1	10	16	33	12	12	6	12	12	6	12	6	12	6	6	6	12.8955	8.30205	10.7283	15.9087	9.75071	11.6254	12.9088	14.183	23.8168	4.33895	8.00918	13.4994	1.30801	1.09068	1.16291	0.853471	0.790295	0.899601	1.20225	1.09618	1.19867	0.73156	0.83175	0.758084	1.1872	0.847789	1.1657	0.773798	0.663805	0.00103343
115482748	Os10g0498300	Os10g0498300, partial [Oryza sativa Japonica Group]	27.11	1	5	9	24	3	3	5	3	3	5	3	5	3	5	5	5	5.26217	0.518522	4.69559	0.913632	12.8746	2.74642	7.97166	4.25946	6.16865	10.7199	5.83323	8.40864	1.31302	1.17382	1.24136	0.866093	0.829595	0.849422	1.23502	1.24688	1.21492	0.763479	0.84501	0.705826	1.24273	0.84837	1.23227	0.771438	0.626029	0.000372005
115438152	Os01g0595600	Os01g0595600 [Oryza sativa Japonica Group]	26.49	1	6	6	12	3	3	3	3	3	3	3	3	3	3	3	3	9.00139	17.0457	4.81845	5.42035	5.39196	6.66829	2.81002	8.01771	6.28701	6.49613	5.13008	6.44874	0.894525	0.949613	1.04834	0.779183	0.736952	0.769704	1.37329	1.49114	1.24993	0.890661	0.888028	0.886446	0.964159	0.761946	1.37145	0.888378	0.647763	0.00226868
115451283	Os03g0192700	Os03g0192700 [Oryza sativa Japonica Group]	26.08	2	13	13	21	7	7	7	7	7	7	7	7	7	7	7	7	10.715	15.8932	4.42448	8.5765	2.36867	10.6168	7.7017	3.21327	10.0075	2.58176	20.593	12.6544	1.26034	1.2552	1.45874	1.1172	0.897632	1.07581	1.10404	0.941335	1.03807	0.695038	0.512656	0.670206	1.32476	1.03021	1.02781	0.625967	0.609028	0.00561076
115456629	Os03g0851500	Os03g0851500 [Oryza sativa Japonica Group]	25.52	1	4	4	9	4	4	2	4	4	2	4	2	4	2	2	2	6.63687e+06	8.29452e+06	4.32884e+06	14.4855	13.1354	6.82612	18.0692	22.4977	9.03583	2.02958e+07	1.38831e+07	1.69738e+07	0.0426508	0.040708	0.0499898	1.0599	1.0091	1.02653	0.841611	0.964101	0.79623	0.0474083	0.042197	0.0470543	0.0444495	1.03184	0.867314	0.0455532	0.0525221	8.12845e-05
115484719	Os11g0214900	Os11g0214900 [Oryza sativa Japonica Group]	24.87	2	4	4	9	6	6	3	6	6	3	6	3	6	3	3	3	0.146464	0.0761953	5.19632	7.70863	5.28872	10.6925	3.69824	8.19166	7.47394	27.1477	24.7346	9.29664	1.85	1.83333	1.79641	0.968194	0.780381	0.878238	1.1244	1.1366	1.09599	0.701419	0.678208	0.608437	1.82658	0.875604	1.119	0.662688	0.592216	0.000115078
297596215	Os01g0179600	Os01g0179600 [Oryza sativa Japonica Group]	23.82	1	9	9	14	5	5	7	5	5	7	5	7	5	7	7	7	21.1689	13.3939	7.79576	10.0171	21.9984	13.7475	17.6536	14.618	9.3229	19.2029	25.0515	17.3865	1.08176	1.03919	1.11515	0.758605	0.746971	0.849512	1.41852	1.27744	1.23631	0.819979	0.84706	0.804546	1.0787	0.785029	1.31076	0.823862	0.628539	0.00100038
115481308	Os10g0178500	Os10g0178500 [Oryza sativa Japonica Group]	22.35	1	10	10	23	8	8	11	8	8	11	8	11	8	11	11	11	9.7964	11.3155	5.61256	27.2777	23.6249	31.3085	2.17399	11.8046	7.99994	19.3628	26.4572	24.5164	1.81093	1.88317	1.791	0.339996	0.38761	0.402685	1.61559	1.52978	1.39789	0.534718	0.34712	0.40713	1.82837	0.376764	1.51442	0.429656	0.28371	0.000208079
297721713	Os02g0829600	Os02g0829600 [Oryza sativa Japonica Group]	21.07	1	4	7	14	2	2	3	2	2	3	2	3	2	3	3	3	10.0799	9.92931	4.67357	18.1758	29.2141	17.6291	2.05959	8.58541	5.20628	4.69514	13.9492	6.48229	1.09325	1.21315	1.18799	0.888488	0.78829	0.936223	1.27888	1.29897	1.35494	0.806182	0.862899	0.850276	1.1648	0.871001	1.31093	0.839786	0.640602	7.86293e-05
297604874	Os05g0551900	Os05g0551900, partial [Oryza sativa Japonica Group]	20.55	1	2	2	3	2	2	1	2	2	1	2	1	2	1	1	1				15.2001	12.6417	12.3287	9.81867	14.8183	11.7501				1.17474	1.09317	1.21347	1.0694	0.94218	1.01097	1.18449	1.10319	1.10528	0.736777	0.803977	0.683955	1.16046	1.00751	1.13099	0.74157	0.655684	0.000887701
115463849	Os05g0408900	Os05g0408900 [Oryza sativa Japonica Group]	18.61	1	12	12	30	12	12	7	12	12	7	12	7	12	7	7	7	12.732	9.58792	5.67226	10.407	9.75222	8.2825	14.7594	7.37141	9.44738	3.28786	5.58781	6.62465	1.24874	1.20454	1.19646	0.947542	0.835262	0.947112	1.27769	1.12277	1.20551	0.684745	0.770793	0.690741	1.21658	0.909972	1.20199	0.715426	0.595202	0.000762318
115466858	Os06g0191300	Os06g0191300, partial [Oryza sativa Japonica Group]	18.1	1	3	6	13	3	3	1	3	3	1	3	1	3	1	1	1				3.66799	2.2981	6.3519	6.23757	0.862131	11.3341				0.000792037	0.00073233	0.000987471	0.931531	0.938757	0.953489	1.00108	1.11289	0.938482	0.000753105	0.000706252	0.000766001	0.000837279	0.941259	1.01748	0.000741786	0.00072904	3.7386e-05
115483062	Os10g0528400	Os10g0528400 [Oryza sativa Japonica Group]	17.6	2	2	4	14	2	2	1	2	2	1	2	1	2	1	1	1				706935	1.58258e+06	925273	1.49984e+06	2.15153e+06	1.17928e+06				0.00398136	0.00368123	0.00496376	0.0497033	0.0539116	0.0482424	0.0535022	0.056649	0.052549	0.00378566	0.00355015	0.00385049	0.00420879	0.0506191	0.0542334	0.00372877	0.0687541	2.18617e-06
115439355	Os01g0695100	Os01g0695100 [Oryza sativa Japonica Group]	16.63	1	8	10	29	15	15	11	15	15	11	15	11	15	11	11	11	7.71376	9.75855	9.32679	7.95594	5.60718	9.4543	3.4193	9.45635	10.3498	10.2341	1.28355	11.8879	1.11331	1.03519	0.983407	1.09313	0.860232	1.10665	1.19218	1.15593	1.27904	0.765161	0.840842	0.683137	1.04397	1.02	1.20905	0.763047	0.631113	0.00157656
115442413	Os01g0963400	Os01g0963400, partial [Oryza sativa Japonica Group]	16.39	1	3	3	10	6	6	3	6	6	3	6	3	6	3	3	3	135.152	135.152	135.152	35683.1	32473.4	42325.9	48791.9	55094.3	42639.9	135.152	135.152	135.152	0.000644239	0.000595674	0.000803204	0.0989169	0.0931985	0.0934203	0.104104	0.102687	0.100306	0.000612572	0.000574462	0.000623061	0.000681039	0.0951786	0.102366	0.000603365	0.00589422	8.43043e-08
115452243	Os03g0277700	Os03g0277700 [Oryza sativa Japonica Group]	15.47	1	3	3	8	3	3	5	3	3	5	3	5	3	5	5	5	12.3879	8.60727	4.94762	5.88762	10.5756	2.40242	0.762532	7.71919	1.58307	3.67952	12.3099	2.12271	0.951812	1.35374	1.06808	0.877211	0.745351	0.921279	1.02501	1.4312	1.38879	0.81645	0.852991	0.891346	1.12454	0.847947	1.28166	0.853596	0.666005	0.0306478
115475155	Os08g0191900	Os08g0191900 [Oryza sativa Japonica Group]	15.44	1	8	8	11	3	3	5	3	3	5	3	5	3	5	5	5	11.5454	4.33092	6.38285	2.58625	14.1021	2.19498	3.18546	3.6828	14.8326	11.5146	12.8903	4.37759	1.39606	1.36301	1.27875	0.954296	0.933625	1.00909	1.14602	1.04081	1.18663	0.691161	0.740267	0.606645	1.34594	0.965671	1.12449	0.679357	0.604148	0.00159069
115457690	Os04g0316200	Os04g0316200 [Oryza sativa Japonica Group]	15.27	3	3	4	7	2	2	3	2	2	3	2	3	2	3	3	3	3.5887	17.7855	4.26127	14.2268	21.9728	9.97949	1.98278	2.25304	13.3735	2.77849	14.9305	0.738672	1.34203	1.63198	1.18228	1.00437	0.815764	0.917272	1.15861	1.32776	1.15929	0.789299	0.667806	0.683758	1.38543	0.912468	1.21522	0.713621	0.587236	0.00179682
115442427	Os01g0965400	Os01g0965400 [Oryza sativa Japonica Group]	15.1	1	4	4	7	2	2	2	2	2	2	2	2	2	2	2	2	128.922	109.179	94.4645	2.79792	0.450304	9.1605	10.6384	49.002	75.4424	77.0731	54.3437	84.1349	0.629558	0.662371	0.697571	1.13232	1.09975	1.00889	1.02756	1.20698	1.34067	0.46337	0.581605	0.493367	0.663167	1.08032	1.19174	0.512781	0.43028	0.00222675
115434494	Os01g0144600	Os01g0144600 [Oryza sativa Japonica Group]	14.5	1	3	3	3	1	1	1	1	1	1	1	1	1	1	1	1													1.37932	1.37322	1.50762	0.953118	1.03017	1.11484	0.987042	1.0763	0.947634	0.430365	0.493656	0.352454	1.42005	1.03271	1.00366	0.425492	0.42394	0.000490513
115482728	Os10g0497100	Os10g0497100 [Oryza sativa Japonica Group]	14.46	1	4	4	6	2	2	2	2	2	2	2	2	2	2	2	2	1.47347e+06	1.3145e+06	440081	4.73136	1.16188	2.79839	10.2423	6.50252	0.0899762	1.11306e+06	1.34118e+06	920159	0.0583164	0.0529781	0.0599874	0.982053	1.01378	0.957813	1.07989	0.99447	1.10722	0.0530894	0.0512508	0.0524083	0.057094	0.98455	1.06053	0.0522495	0.0492675	7.66479e-06
115450787	Os03g0152700	Os03g0152700 [Oryza sativa Japonica Group]	13.98	1	6	6	10	5	5	5	5	5	5	5	5	5	5	5	5	18.3568	7.2815	11.4799	3.29425	7.36572	4.06861	6.76384	3.09577	8.19186	12.7575	10.7951	13.2642	1.36445	1.25528	1.21382	0.993019	0.876352	0.98025	1.15106	1.07328	1.11524	0.765107	0.769265	0.609703	1.27785	0.949874	1.11319	0.714692	0.642019	0.00221923
115482750	Os10g0498500	Os10g0498500 [Oryza sativa Japonica Group]	13.93	1	1	5	9	1	1	1	1	1	1	1	1	1	1	1	1													2.02748	1.72166	1.66552	0.394788	0.381695	0.390061	1.57345	1.69573	1.46927	0.451847	0.452657	0.48558	1.80488	0.388848	1.57948	0.463361	0.293362	7.33271e-05
115450547	Os03g0133300	Os03g0133300, partial [Oryza sativa Japonica Group]	13.75	1	5	5	7	3	3	4	3	3	4	3	4	3	4	4	4	4.44929	4.25459	6.89422	15.6767	33.6044	22.6666	8.05904	15.2438	18.2625	5.51098	13.8988	15.9601	1.15098	1.08777	1.14394	0.751426	0.733515	0.839199	1.1869	1.30277	1.23881	0.909508	0.733457	0.786705	1.12756	0.774714	1.24283	0.80989	0.651652	0.00220811
115483869	Os11g0118300	Os11g0118300 [Oryza sativa Japonica Group]	13.49	3	8	9	15	8	8	5	8	8	5	8	5	8	5	5	5	7.50655	6.70087	10.1144	6.8181	9.34589	9.4338	5.89908	12.068	10.0059	6.68584	9.08479	11.3159	1.16394	1.28877	1.29174	0.918462	0.859108	0.839686	1.13741	1.3044	1.17223	0.824791	0.813466	0.738632	1.24815	0.872419	1.20468	0.792296	0.657684	0.0020144
115452389	Os03g0290300	Os03g0290300, partial [Oryza sativa Japonica Group]	13.04	1	3	3	4	2	2	2	2	2	2	2	2	2	2	2	2	36.179	31.1589	20.1205	0.0917859	14.6621	1.99636	0.454301	0.64648	7.44364	23.8105	15.2457	25.4108	1.25422	1.16461	1.04935	1.10729	0.877347	1.11028	1.19932	1.04218	0.993548	0.751464	0.718405	0.646571	1.15606	1.03164	1.07835	0.70548	0.654222	0.00579175
297611815	Os11g0470500	Os11g0470500 [Oryza sativa Japonica Group]	11.65	1	3	3	5	3	3	2	3	3	2	3	2	3	2	2	2	8.039	3.72269	10.0926	7.12316	7.76366	13.5516	3.9882	3.31782	3.85992	9.8165	12.2227	14.2551	1.53789	1.38723	1.66076	0.57116	0.587171	0.591276	1.4248	1.33492	1.62822	0.776879	0.661241	0.722265	1.52863	0.583202	1.46264	0.720128	0.492347	0.00133203
297597653	Os01g0762600	Os01g0762600 [Oryza sativa Japonica Group]	11.46	1	3	3	3	1	1	2	1	1	2	1	2	1	2	2	2	1.1013e+06	1.62594e+06	662618							803170	2.05781e+06	1.34806e+06	0.0534602	0.0525016	0.0614938	0.000672347	0.00064275	0.962647	0.967102	0.945844	0.963982	0.048364	0.0524808	0.0533541	0.0558185	0.321321	0.958976	0.0513997	0.0535985	1.8943e-08
115485339	Os11g0439600	Os11g0439600 [Oryza sativa Japonica Group]	11.16	3	4	6	12	4	4	4	4	4	4	4	4	4	4	4	4	23.6981	17.1639	16.1968	42.4681	39.7297	41.9513	9.92163	20.1121	12.3057	37.3803	45.8986	58.6082	1.94947	1.55651	1.28668	0.564082	0.585645	0.552778	1.5235	1.53207	1.17367	0.677615	0.669101	0.525676	1.59755	0.567502	1.40975	0.624131	0.442725	0.003566
115456499	Os03g0840900	Os03g0840900 [Oryza sativa Japonica Group]	11.11	1	1	1	5	3	3	2	3	3	2	3	2	3	2	2	2	24.6974	24.6974	24.6974	7.44399	7.44399	7.44399	7.44399	7.44399	7.44399	24.6974	24.6974	24.6974	0.000930898	0.000860723	0.0011606	0.00149695	0.00143105	0.00139208	0.00143195	0.00143505	0.00145977	0.00088514	0.000830073	0.000900297	0.000984072	0.00144003	0.00144226	0.000871837	0.604495	1.59056e-05
297728691	Os11g0676200	Os11g0676200 [Oryza sativa Japonica Group]	10.83	1	5	5	7	3	3	2	3	3	2	3	2	3	2	2	2	17.5309	3.88404	12.4937	4.37498	8.47134	1.5787	7.37632	2.45135	11.5647	22.0898	17.5348	23.4978	1.17546	1.22068	1.3693	0.759142	0.860488	0.842211	1.24862	1.33147	1.0656	0.770795	0.794629	0.77058	1.25515	0.820614	1.21523	0.778668	0.640757	0.00522569
115460388	Os04g0605300	Os04g0605300 [Oryza sativa Japonica Group]	10.8	1	4	4	4	3	3	1	3	3	1	3	1	3	1	1	1				1.98416	8.8216	1.21626	15.6502	46.4039	11.1776				0.835946	0.904471	0.934339	0.91608	0.769018	0.918619	1.12314	1.04223	1.18093	0.687858	0.711371	0.707578	0.891585	0.867906	1.11544	0.702269	0.629592	0.000539353
115481080	Os10g0138100	Os10g0138100, partial [Oryza sativa Japonica Group]	10.6	2	4	16	39	2	2	2	2	2	2	2	2	2	2	2	2	22.3018	35.7787	14.2713	49.1412	59.5515	41.2905	9.67714	5.70284	6.33644	4.54661	4.28151	1.13313	1.23245	1.19058	1.40326	0.369171	0.361117	0.41922	1.69332	1.85804	1.56259	0.80251	0.699894	0.698003	1.27543	0.383169	1.70465	0.733469	0.430276	0.000459178
115457384	Os04g0233400	Os04g0233400 [Oryza sativa Japonica Group]	10.28	1	2	2	8	5	5	2	5	5	2	5	2	5	2	2	2	587.784	587.784	587.784	354.258	354.258	354.258	354.258	354.258	354.258	587.784	587.784	587.784	0.000891433	0.000824233	0.00111139	0.00315036	0.00301168	0.00292967	0.00301357	0.0030201	0.00307212	0.000847615	0.000794883	0.000862129	0.000942353	0.00303057	0.00303526	0.000834876	0.275059	1.47884e-07
115463681	Os05g0390500	Os05g0390500 [Oryza sativa Japonica Group]	9.51	1	5	5	7	4	4	1	4	4	1	4	1	4	1	1	1				7.83726	1.30382	5.29096	1.00554	1.50519	12.2148				0.653639	0.690805	0.608142	0.964953	1.00989	1.02915	0.948196	1.01072	0.917931	0.619115	0.608709	0.607487	0.650862	1.00133	0.958948	0.61177	0.63796	0.000228812
115435682	Os01g0251100	Os01g0251100 [Oryza sativa Japonica Group]	9.09	1	3	3	4	3	3	1	3	3	1	3	1	3	1	1	1				1.24083	6.02182	18.5252	11.7047	5.59964	152.117				0.00342651	0.00316821	0.004272	0.950745	0.975562	0.87682	0.906347	1.02044	0.833787	0.00325809	0.00305539	0.00331388	0.00362224	0.934376	0.920192	0.00320912	0.00348744	7.22168e-05
115489764	Os12g0637100	Os12g0637100 [Oryza sativa Japonica Group]	9.07	1	3	3	7	2	2	1	2	2	1	2	1	2	1	1	1				1.59176e+06	1.6045e+06	2.29182e+06	2.07614e+06	2.37073e+06	2.47964e+06				0.00296008	0.00273694	0.00369048	0.0520743	0.0498428	0.0511834	0.0518698	0.0530327	0.0543109	0.00281458	0.00263948	0.00286278	0.00312917	0.0510335	0.0530711	0.00277228	0.052237	2.35506e-07
115487924	Os12g0233300	Os12g0233300 [Oryza sativa Japonica Group]	8.89	1	3	3	4	1	1	2	1	1	2	1	2	1	2	2	2	14.947	15.3942	13.6152							12.7795	6.56725	7.66757	1.2051	1.15073	1.09942	1.03459	0.838507	1.10167	1.33552	1.35992	1.1284	0.749516	0.71873	0.735022	1.15175	0.991586	1.27461	0.734423	0.576192	0.0018706
115476004	Os08g0344600	Os08g0344600 [Oryza sativa Japonica Group]	8.35	2	2	3	12	6	6	4	6	6	4	6	4	6	4	4	4	6.26539e+08	1.82748e+09	3.14719e+08	9.83465	6.72398	5.29839	7.53755	17.5288	20.4658	1.03732e+09	9.6244e+08	3.71631e+08	0.0243689	0.0246258	0.0279144	0.987832	0.999604	0.985197	1.08847	0.915241	0.934202	0.0245675	0.0227796	0.0223204	0.0256364	0.990877	0.979303	0.0232225	0.0237133	6.36374e-05
115453599	Os03g0425000	Os03g0425000, partial [Oryza sativa Japonica Group]	8.29	1	4	4	5	3	3	1	3	3	1	3	1	3	1	1	1				0.322068	15.2021	17.4416	5.02642	4.76987	0.088671				1.04497	1.20356	0.934818	0.957369	1.02351	0.995654	1.08357	0.994209	1.01308	0.636562	0.592539	0.626088	1.06112	0.992179	1.03029	0.618396	0.600218	0.000168734
115470096	Os06g0729000	Os06g0729000 [Oryza sativa Japonica Group]	8.1	2	3	4	6	2	2	3	2	2	3	2	3	2	3	3	3	8.1286	10.5146	2.26733	0.0975985	4.05354	5.13729	0.428365	5.45953	18.0536	9.29484	0.0589775	6.13269	1.12174	1.22878	0.986266	0.822418	0.813788	0.926388	1.43182	1.13624	1.38957	0.774015	0.82843	0.72053	1.11226	0.854198	1.31921	0.774325	0.586961	0.00501228
115468806	Os06g0601000	Os06g0601000 [Oryza sativa Japonica Group]	7.91	1	2	3	9	3	3	5	3	3	5	3	5	3	5	5	5	9.69928	24.2769	0.450667	3.14815	11.4737	13.9559	7.97003	5.30439	4.51475	7.35093	38.4867	29.529	1.21012	1.13513	1.11704	1.11418	0.893347	1.02005	1.07316	1.0991	1.11246	0.755524	0.822206	0.585906	1.1541	1.00919	1.0949	0.721212	0.658699	0.00632844
115472305	Os07g0510100	Os07g0510100 [Oryza sativa Japonica Group]	7.84	1	2	3	5	1	1	2	1	1	2	1	2	1	2	2	2	3.9421	2.50804	2.87022							4.75249	1.54628	3.61433	1.27374	1.28201	1.22711	1.10133	0.995323	1.0677	1.35068	1.12886	1.22923	0.795897	0.898172	0.740938	1.26095	1.05478	1.23626	0.811669	0.656554	0.00577986
297606074	Os06g0585200	Os06g0585200 [Oryza sativa Japonica Group]	7.8	2	4	4	5	3	3	2	3	3	2	3	2	3	2	2	2	44929.4	45456.5	21997.2	22.671	27.5266	3.71103	13.5007	1.61556	0.364491	47225.1	48726.9	56691.5	0.101588	0.0941412	0.109876	1.04419	1.1133	1.04664	1.00231	0.98488	1.08339	0.0975258	0.0920097	0.102715	0.101868	1.06804	1.02353	0.0974167	0.0951775	7.01634e-06
115462171	Os05g0154800	Os05g0154800 [Oryza sativa Japonica Group]	7.51	1	4	4	6	4	4	2	4	4	2	4	2	4	2	2	2	111168	139700	56351.4	3.43422	8.07944	3.68873	5.3896	1.38502	5.05664	133429	196057	177984	0.0789343	0.0760243	0.0868064	1.08966	1.05822	1.06119	0.997689	1.04193	0.987653	0.0775461	0.0778023	0.082978	0.0805883	1.06969	1.00909	0.0794421	0.0787264	6.33567e-07
115458984	Os04g0479100	Os04g0479100 [Oryza sativa Japonica Group]	7.39	1	4	4	5	3	3	2	3	3	2	3	2	3	2	2	2	2.96872e+06	3.69873e+06	1.40862e+06	2.77826	12.2911	7.43617	2.33238	21.173	27.3471	2.36704e+06	4.13415e+06	2.56024e+06	0.0487121	0.0465279	0.0542491	0.980732	1.02243	0.985343	0.92936	1.03288	0.833174	0.0447761	0.0456096	0.046082	0.0498297	0.996168	0.931805	0.0454892	0.0488184	0.00010454
115451279	Os03g0192500	Os03g0192500 [Oryza sativa Japonica Group]	7.38	1	3	4	6	2	2	1	2	2	1	2	1	2	1	1	1				11.5199	17.9882	18.9341	6.99258	8.19516	16.2358				0.997902	0.808647	0.882561	0.921966	0.881572	0.910416	1.12464	1.03423	1.24694	0.715807	0.772098	0.717642	0.89637	0.904652	1.13527	0.735182	0.647585	0.00340421
115458464	Os04g0432600	Os04g0432600 [Oryza sativa Japonica Group]	7.14	1	1	1	3	1	1	2	1	1	2	1	2	1	2	2	2	44.8	18.8224	33.6809							7.1833	41.5477	29.764	0.881106	0.935912	0.900857	1.20283	1.32536	1.58659	1.29752	1.34477	1.51316	0.93539	0.798382	0.829367	0.905958	1.37159	1.38515	0.85438	0.616813	0.0023768
115470703	Os07g0162700	Os07g0162700 [Oryza sativa Japonica Group]	6.84	1	3	3	5	3	3	2	3	3	2	3	2	3	2	2	2	15.8435	18.7251	11.1373	16.5881	14.5923	11.6907	0.0970254	2.06585	7.50376	23.992	13.0528	15.4961	1.37221	1.20928	1.2059	0.844861	0.740155	0.91498	1.097	1.23175	1.20154	0.665469	0.745601	0.718993	1.26247	0.833332	1.17677	0.710021	0.603367	0.000583905
115465477	Os05g0565400	Os05g0565400 [Oryza sativa Japonica Group]	6.73	1	2	2	7	3	3	4	3	3	4	3	4	3	4	4	4	13.042	1.77492	7.43183	10.6069	1.8031	10.8597	6.67966	9.67834	5.62825	14.1859	4.40968	15.3078	1.1877	1.06812	1.14718	1.02618	1.05465	1.05515	1.23725	1.16487	1.05361	0.712068	0.7519	0.775617	1.13434	1.04533	1.15191	0.746528	0.64808	0.00200284
115466580	Os06g0162500	Os06g0162500 [Oryza sativa Japonica Group]	6.53	1	3	3	5	2	2	3	2	2	3	2	3	2	3	3	3	35.4597	0.650572	5.51172	1.73664	4.90311	0.0748389	9.64745	0.830624	38.0756	8.11206	6.08487	34.7532	0.8173	1.02437	1.0446	0.844369	0.891341	0.876696	1.11973	1.21746	1.29153	0.780892	0.866067	0.670669	0.962088	0.870802	1.20957	0.772542	0.63869	0.00439021
115453367	Os03g0392400	Os03g0392400 [Oryza sativa Japonica Group]	5.68	1	1	2	7	3	3	2	3	3	2	3	2	3	2	2	2	25.6191	25.6191	25.6191	1166	1166	1166	1166	1166	1166	25.6191	25.6191	25.6191	0.0042352	0.00391593	0.00528023	0.00959687	0.00917441	0.00892457	0.00918015	0.00920005	0.0093585	0.00402702	0.00377649	0.00409598	0.00447712	0.00923195	0.00924623	0.0039665	0.428985	1.22332e-06
115486143	Os11g0598300	Os11g0598300 [Oryza sativa Japonica Group]	5.63	3	5	9	21	6	6	7	6	6	7	6	7	6	7	7	7	73.2435	99.979	41.6178	126.942	145.801	132.04	13.845	25.3349	17.7485	29.5885	23.5046	88.2094	1.25752	1.12705	1.36102	0.160759	0.133772	0.211688	1.74723	1.33044	1.50521	0.602748	0.559066	0.511048	1.24853	0.16874	1.52762	0.557621	0.365025	0.00142867
115486145	Os11g0598500	Os11g0598500 [Oryza sativa Japonica Group]	5.5	2	4	8	17	5	5	4	5	5	4	5	4	5	4	4	4	3.77674	6.37474	5.41456	49.2051	73.3743	55.4096	8.36756	6.2667	24.7627	11.333	16.7511	23.5417	1.82568	1.95502	2.10922	0.342021	0.349196	0.407809	1.73086	1.1022	1.34372	0.443793	0.367328	0.359451	1.9633	0.366342	1.39226	0.390191	0.280256	0.00563614
115463669	Os05g0389500	Os05g0389500 [Oryza sativa Japonica Group]	5.4	1	2	2	3	1	1	2	1	1	2	1	2	1	2	2	2	9165.64	9609.84	6645.69							8074.35	11240.5	36.7973	0.0732634	0.0684617	0.0848721	0.862828	0.927063	0.936064	1.03669	1.07165	1.7854	0.0676952	0.0683541	0.702702	0.0755324	0.908652	1.29792	0.279584	0.21541	0.0343939
115489096	Os12g0563200	Os12g0563200, partial [Oryza sativa Japonica Group]	5.26	1	1	1	4	2	2	2	2	2	2	2	2	2	2	2	2	2.0023	3.6654	2.69113	14.4299	6.07994	12.0642	7.17235	17.7893	14.0059	3.12136	7.39549	0.369758	1.14901	1.35288	1.0656	0.956808	0.885324	0.925929	1.20906	1.08204	1.30017	0.747432	0.870316	0.761919	1.18917	0.922687	1.19709	0.793222	0.662626	0.00552942
297605333	Os06g0187500	Os06g0187500 [Oryza sativa Japonica Group]	5.24	1	3	3	4	3	3	1	3	3	1	3	1	3	1	1	1				5.28869	18.5436	11.5972	28.3662	14.9919	34.218				1.00146	0.921909	0.864337	0.767179	0.840735	0.903009	1.24335	1.32091	1.28957	0.903879	0.819099	0.626298	0.929237	0.836974	1.28461	0.783092	0.609595	0.00415716
115482414	Os10g0465900	Os10g0465900 [Oryza sativa Japonica Group]	4.93	1	1	1	2	1	1	1	1	1	1	1	1	1	1	1	1													0.369408	0.416547	0.389738	1.01444	0.998024	0.977013	1.14707	0.953506	0.981733	0.296537	0.330723	0.275706	0.391898	0.996494	1.02744	0.300989	0.292951	0.000312394
115444469	Os02g0168500	Os02g0168500 [Oryza sativa Japonica Group]	4.76	1	2	2	2	1	1	1	1	1	1	1	1	1	1	1	1													0.00956736	0.00884613	0.0119281	0.869263	1.11877	1.18502	1.16327	0.942087	1.06237	0.00909708	0.00853113	0.00925286	0.0101139	1.05769	1.05591	0.00896036	0.00848592	8.1397e-05
297603579	Os04g0679400	Os04g0679400, partial [Oryza sativa Japonica Group]	4.44	1	1	1	7	2	2	5	2	2	5	2	5	2	5	5	5	16.0296	4.82845	58.1473	16.0069	14.2846	20.5376	3.97188	15.255	6.26477	71.9339	77.0021	129.805	0.974736	1.06852	0.801841	0.986262	0.946854	1.00685	1.06174	1.19923	1.11271	0.672217	0.570512	0.58664	0.948366	0.979989	1.12456	0.60979	0.542247	0.000544301
115482902	Os10g0512500	Os10g0512500 [Oryza sativa Japonica Group]	4.37	1	1	1	2	1	1	1	1	1	1	1	1	1	1	1	1													1.13313	1.04202	1.16778	0.869294	0.769544	0.751229	1.1311	1.1042	1.13732	0.697028	0.69585	0.623694	1.11431	0.796689	1.1242	0.672191	0.597926	6.71771e-05
115480729	Os09g0567000	Os09g0567000 [Oryza sativa Japonica Group]	4.31	1	2	2	3	2	2	1	2	2	1	2	1	2	1	1	1				14.9659	21.3205	16.6106	0.443712	11.4153	1.6267				0.884415	0.82635	0.493135	0.850403	0.777317	0.856771	0.902517	0.896864	0.797455	0.503048	0.448344	0.601515	0.734633	0.828164	0.865612	0.517635	0.597999	0.00348671
115448691	Os02g0749300	Os02g0749300 [Oryza sativa Japonica Group]	4.1	1	1	1	2	1	1	1	1	1	1	1	1	1	1	1	1													0.75604	0.490507	0.384906	1.00399	0.842959	0.966218	1.15736	1.07324	1.22021	0.373519	0.472102	0.352016	0.543817	0.937724	1.15027	0.399212	0.347059	0.000183646
115447079	Os02g0596100	Os02g0596100 [Oryza sativa Japonica Group]	3.76	1	2	2	2	1	1	1	1	1	1	1	1	1	1	1	1													0.0120572	0.0111483	0.0150323	0.998301	1.00099	0.963839	0.903014	0.891526	0.901086	0.0114646	0.0107513	0.0116609	0.012746	0.98771	0.898542	0.0112923	0.0125673	1.55942e-09
297727735	Os10g0506200	Os10g0506200 [Oryza sativa Japonica Group]	3.26	2	3	4	6	3	3	1	3	3	1	3	1	3	1	1	1				18.5088	9.83674	2.19515	22.0135	17.4238	1.33741				0.896185	1.14592	1.10498	0.687369	0.601986	0.697513	1.26328	1.26813	1.20495	0.776709	0.847165	0.649537	1.04903	0.662289	1.24545	0.757803	0.608456	0.00135146
115451535	Os03g0214000	Os03g0214000 [Oryza sativa Japonica Group]	3.09	1	2	2	7	4	4	3	4	4	3	4	3	4	3	3	3	650.111	650.111	650.111	555893	3.12055e+06	625013	2.36211e+06	508187	441100	650.111	650.111	650.111	0.013123	0.0121338	0.0163611	0.0607115	0.0645052	0.0609508	0.0612938	0.0606516	0.0581201	0.012478	0.0117017	0.0126917	0.0138727	0.0620558	0.0600218	0.0122905	0.204766	1.22022e-06
297612370	Os11g0675200	Os11g0675200 [Oryza sativa Japonica Group]	2.88	2	3	4	5	1	1	3	1	1	3	1	3	1	3	3	3	1.97383	0.0366829	15.5924							6.17837	1.97258	2.53543	1.02614	1.08573	1.36636	0.734843	0.836936	0.883186	1.41338	1.58706	1.27625	0.758853	0.829687	0.793049	1.15941	0.818322	1.42556	0.793863	0.556876	0.00237796
115451209	Os03g0186900	Os03g0186900 [Oryza sativa Japonica Group]	2.05	1	1	1	2	1	1	1	1	1	1	1	1	1	1	1	1													1.07745	0.938284	0.960323	0.87709	0.693078	0.805594	1.34953	1.3885	1.37883	0.733369	0.716246	0.657707	0.99202	0.791921	1.37229	0.70244	0.511875	1.29313e-05
115487916	Os12g0231000	Os12g0231000 [Oryza sativa Japonica Group]	1.72	1	1	1	2	1	1	1	1	1	1	1	1	1	1	1	1													1.34943	1.37734	1.23344	0.884042	0.800244	0.899518	1.382	1.22287	1.27977	0.701141	0.610556	0.535989	1.32007	0.861268	1.29488	0.615895	0.475638	0.000524197
115444313	Os02g0154700	Os02g0154700 [Oryza sativa Japonica Group]	0.99	1	1	1	3	2	2	1	2	2	1	2	1	2	1	1	1				1.00351	3.78359	6.34259	12.6038	8.65527	3.45113				1.08177	1.00376	1.00127	1.12037	0.893423	1.12678	1.16803	1.21807	1.20076	0.70244	0.76785	0.682384	1.02893	1.04686	1.19562	0.717558	0.600156	8.69342e-05
115479725	Os09g0474300	Os09g0474300 [Oryza sativa Japonica Group]	46.02	1	12	29	128	8	8	13	8	8	13	8	13	8	13	13	13	10.5665	18.1719	8.46532	3.3749e+06	2.30486e+06	4.56452e+06	6.38432e+06	7.07387	2.49975	13.0849	9.72385	4.64562	1.05161	0.99564	1.00626	0.0471228	0.0447023	0.0463664	0.0495834	1.04361	0.987355	0.867391	0.902075	0.876682	1.01784	0.0460639	0.693516	0.882049	19.1484	1.43034e-07
297604962	Os05g0580000	Os05g0580000 [Oryza sativa Japonica Group]	41.04	1	19	19	48	13	13	20	13	13	20	13	20	13	20	20	20	70.5449	51.1802	56.5202	16.0857	8.4906	12.8049	41.4577	42.7584	41.2653	28.0021	21.4713	32.5938	0.397454	0.493252	0.420012	0.636347	1.09166	0.589285	0.342599	0.309739	0.352092	2.0054	1.80298	2.69065	0.436906	0.77243	0.33481	2.16634	2.80458	0.011184
115478426	Os09g0298200	Os09g0298200 [Oryza sativa Japonica Group]	39.6	1	9	16	73	5	5	10	5	5	10	5	10	5	10	10	10	37.5689	43.697	50.9351	4.41364	7.21681	1.92075	35.3316	15.0714	19.7409	20.1429	10.2601	21.6024	0.473018	0.483547	0.466219	0.752656	1.30171	0.618284	0.448691	0.348391	0.398324	2.00757	1.33002	2.1761	0.474261	0.890884	0.398469	1.8379	2.063	0.0464787
115466694	Os06g0174400	Os06g0174400 [Oryza sativa Japonica Group]	38.46	1	6	6	13	3	3	5	3	3	5	3	5	3	5	5	5	21.12	12.8081	33.6287	99.3561	99.3561	99.3561	99.3561	0.623123	15.7929	5.27625	12.3553	2.19636	1.03865	0.998659	0.979732	0.00588149	0.00562258	0.00546947	0.0056261	0.988196	0.96222	0.986581	0.919795	0.971853	1.00568	0.00565785	0.652014	0.95941	169.572	1.21776e-06
115475275	Os08g0205400	Os08g0205400 [Oryza sativa Japonica Group]	33.33	1	2	2	12	6	6	6	6	6	6	6	6	6	6	6	6	28.5514	7.99893	21.4538	3.13513e+06	8.89041e+06	3.72396e+06	1.47247e+06	5.26934	13.6723	28.9511	9.15985	3.37031	0.833193	0.87123	0.939251	0.0489658	0.0498391	0.0430063	0.0421454	0.988498	1.04001	0.965359	1.04553	1.12754	0.881225	0.0472704	0.690219	1.04614	22.131	2.86582e-05
115447545	Os02g0641800	Os02g0641800 [Oryza sativa Japonica Group]	31.26	1	3	13	37	3	3	3	3	3	3	3	3	3	3	3	3	14.8644	5.3	35.6606	33.5309	33.5309	33.5309	33.5309	5.39029	19.2141	21.972	39.0302	6.95298	0.9191	1.06527	0.92414	0.00484845	0.00463502	0.0045088	0.00463792	0.95723	0.960847	0.861504	0.742857	0.906812	0.969503	0.00466409	0.640905	0.837058	179.469	6.97486e-05
297606786	Os07g0167000	Os07g0167000, partial [Oryza sativa Japonica Group]	30.2	2	4	12	23	1	1	2	1	1	2	1	2	1	2	2	2	4.18275	12.4068	5.75026							1.4363	4.57342	1.55223	0.908723	0.962724	0.967125	0.617864	0.693332	0.596507	1.5227	1.24617	1.38923	0.951569	0.96616	0.987417	0.946191	0.635901	1.38603	0.968382	1.52285	0.000436943
115447527	Os02g0639900	Os02g0639900 [Oryza sativa Japonica Group]	30.06	1	4	5	17	2	2	1	2	2	1	2	1	2	1	1	1				192.367	172.28	115.332	71.323	6.17574e+10	254.167				1.20887	1.2674	1.20977	0.482672	0.529669	0.601265	0.699726	0.0161056	2.80536	1.09307	1.08279	1.00748	1.22868	0.537869	1.17373	1.06111	1.97281	0.000280842
115458736	Os04g0456700	Os04g0456700 [Oryza sativa Japonica Group]	27.46	1	3	4	32	10	10	15	10	10	15	10	15	10	15	15	15	20.2648	29.173	43.3974	263398	431924	302581	259666	15.5472	11.5941	33.672	30.5257	10.4744	0.892819	0.898088	0.91049	0.0684296	0.0704768	0.0662889	0.0623287	0.951664	0.877389	0.880366	0.858212	0.947248	0.900466	0.0683984	0.630461	0.895275	13.0891	6.56429e-06
115473311	Os07g0613200	Os07g0613200 [Oryza sativa Japonica Group]	26.71	1	3	4	15	5	5	4	5	5	4	5	4	5	4	4	4	4.96811	7.64997	7.15405	1492.52	1492.52	1492.52	1492.52	9.50787	5.3691	17.6561	15.9004	20.0228	0.898994	0.941062	0.850069	0.00326966	0.00312573	0.00304061	0.00312769	1.00508	1.01979	0.950296	0.954214	0.844197	0.896708	0.00314534	0.676	0.916235	291.3	1.44079e-05
115434036	Os01g0106400	Os01g0106400 [Oryza sativa Japonica Group]	25.16	1	6	7	20	4	4	5	4	4	5	4	5	4	5	5	5	31.1579	9.1335	8.59346	9.48393	23.0489	42.0428	14.2297	7.00751	9.62308	5.45267	12.5731	6.03784	0.785017	0.687775	0.755827	0.850325	0.683776	0.650593	1.50531	1.2336	1.06066	1.03902	1.47421	1.12958	0.742873	0.728231	1.26652	1.21427	1.66742	0.0292972
115483206	Os10g0542900	Os10g0542900 [Oryza sativa Japonica Group]	22.99	2	5	5	18	8	8	6	8	8	6	8	6	8	6	6	6	23.987	3.53414	18.5795	16.2235	16.826	13.1237	8.6707	6.78452	14.9555	14.9846	12.8569	9.2685	0.606766	0.8634	1.21309	0.667238	0.921165	0.727404	0.789573	1.19811	0.878447	1.37666	1.23084	1.10018	0.894419	0.771936	0.955377	1.23589	1.60103	0.0137764
297602887	Os04g0470200	Os04g0470200 [Oryza sativa Japonica Group]	21.05	2	3	3	5	2	2	3	2	2	3	2	3	2	3	3	3	12.7386	0.541168	1.16178	2.15201e+06	2.48632e+06	3.13762e+06	2.85101e+06	2.66084e+06	4.15943e+06	9.34672	6.65711	3.30696	1.00811	0.971239	1.01133	0.0462062	0.0451423	0.0454627	0.0461038	0.0457305	0.0496935	1.0092	0.992748	0.98783	0.996893	0.0456037	0.0471759	0.996593	21.8533	1.28468e-08
115482666	Os10g0491000	Os10g0491000 [Oryza sativa Japonica Group]	20.96	1	2	4	14	3	3	3	3	3	3	3	3	3	3	3	3	8.81173	25.8175	9.72693	26.2616	0.232081	15.8943	9.67332	13.1579	4.16397	18.3964	24.5238	19.814	0.478789	0.650891	0.920418	0.665278	1.12182	0.763258	0.564721	0.783684	0.759781	1.60757	1.53998	1.62317	0.683366	0.85012	0.702729	1.59024	1.8706	0.00631629
115462115	Os05g0149400	Os05g0149400 [Oryza sativa Japonica Group]	20.13	2	6	6	13	4	4	6	4	4	6	4	6	4	6	6	6	16.3639	11.541	6.95437	11.7222	9.54282	6.57249	21.0834	10.1339	24.4037	2.18459	5.09965	12.8586	0.58098	0.691609	0.726239	0.797112	1.03728	0.765453	0.590758	0.631463	0.556378	1.39983	1.29968	1.93149	0.666276	0.866614	0.592867	1.54367	1.78126	0.0340663
297597394	Os01g0688200	Os01g0688200 [Oryza sativa Japonica Group]	20.07	1	5	5	7	2	2	4	2	2	4	2	4	2	4	4	4	9.89193	18.8146	6.65392	44433.3	45944.8	39026.9	53083.4	71720.2	45601.5	9.07186	6.98155	12.4158	0.918381	1.00735	0.984141	0.0850474	0.0818299	0.0771217	0.0841774	0.0892744	0.0833513	0.978359	1.005	0.971424	0.969958	0.081333	0.085601	0.984928	12.1098	1.08847e-07
115482938	Os10g0516300	Os10g0516300, partial [Oryza sativa Japonica Group]	19.95	1	7	7	21	12	12	9	12	12	9	12	9	12	9	9	9	5.23022	8.28859	21.944	170.021	187.443	198.263	194.26	30.5342	24.3049	5.54495	4.48657	5.35175	0.929316	0.950156	0.961345	0.340548	0.325557	0.316691	0.32576	0.966556	0.930001	0.958001	0.986352	1.00584	0.946939	0.327598	0.740773	0.983399	3.00184	1.88321e-06
115476606	Os08g0439900	Os08g0439900 [Oryza sativa Japonica Group]	18.88	1	3	3	3	1	1	1	1	1	1	1	1	1	1	1	1													1.19615	1.13948	0.945629	0.00648729	0.00620172	0.00603283	0.0062056	0.00621905	0.00632616	1.13593	1.08846	1.46243	1.09375	0.00624061	0.00625027	1.22894	196.926	0.000482375
115477130	Os08g0500900	Os08g0500900 [Oryza sativa Japonica Group]	18.62	2	5	5	9	4	4	4	4	4	4	4	4	4	4	4	4	13.9229	19.3339	44.1924	1.90029e+06	3.45565e+06	3.22762e+06	2.36019e+06	4.2077	3.59249	11.8323	4.49763	3.25615	1.01879	0.933055	0.978159	0.0497967	0.0503398	0.0484774	0.0475912	1.05217	0.984719	0.990731	0.988427	0.980869	0.976667	0.049538	0.694826	0.986675	19.9176	6.55174e-10
115438805	Os01g0641000	Os01g0641000 [Oryza sativa Japonica Group]	18.3	2	2	7	11	1	1	1	1	1	1	1	1	1	1	1	1													0.846267	0.895548	0.81466	0.00406215	0.00388333	0.00377758	0.00388576	0.00389419	0.00396125	0.828849	0.807822	0.839914	0.852158	0.00390769	0.00391373	0.825528	211.258	1.03228e-07
115465807	Os05g0593800	Os05g0593800 [Oryza sativa Japonica Group]	16.91	2	2	8	17	2	2	1	2	2	1	2	1	2	1	1	1				1.2921e+06	2.1531e+06	1.71868e+06	1.80934e+06	1.5623e+06	5.32229e+06				0.975462	0.899396	0.959444	0.0506501	0.0523545	0.0492154	0.0510233	0.049999	0.0610435	1.01764	0.978727	1.05488	0.944767	0.05074	0.0540219	1.01708	20.045	1.60761e-06
115455437	Os03g0756800	Os03g0756800 [Oryza sativa Japonica Group]	16.81	1	1	1	3	1	1	2	1	1	2	1	2	1	2	2	2	35.5009	12.4791	28.5572							21.7472	1.86265	7.5523	0.71642	0.806209	0.680172	0.56525	0.641406	0.811705	0.676774	0.754727	1.19727	1.02577	1.13302	0.944924	0.734267	0.672787	0.876256	1.03457	1.53774	0.016443
115461086	Os04g0660400	Os04g0660400 [Oryza sativa Japonica Group]	16.43	1	6	6	11	3	3	8	3	3	8	3	8	3	8	8	8	6.85555	20.4747	19.01	103.897	103.897	103.897	103.897	1.66255	23.9878	18.4979	12.8019	14.6867	0.966386	0.867692	0.912281	0.0024597	0.00235142	0.00228739	0.00235289	1.0157	1.06599	1.03851	1.04592	1.14594	0.915453	0.00236617	0.694679	1.07679	455.077	6.4384e-06
115442515	Os01g0971800	Os01g0971800 [Oryza sativa Japonica Group]	16.39	7	3	4	6	2	2	2	2	2	2	2	2	2	2	2	2	17.862	27.2888	9.79592	72631.2	81579.7	90336.5	57797.6	63926.9	53679.9	11.507	22.2079	14.1727	1.17786	1.05369	0.976241	0.0882675	0.0862153	0.0854515	0.0808952	0.0826247	0.0813188	0.806372	0.725604	0.765749	1.06927	0.0866448	0.0816129	0.765908	8.83964	8.28543e-06
297597012	Os01g0556400	Os01g0556400 [Oryza sativa Japonica Group]	15.79	2	5	5	6	2	2	3	2	2	3	2	3	2	3	3	3	2.42939	12.9258	13.9944	20494.2	27784.8	24156.4	17984.4	1.48786	9.91358	4.21042	0.621939	1.86027	0.987383	0.847656	0.824962	0.11162	0.113536	0.107361	0.10391	0.892441	0.813512	1.04148	1.05253	1.21268	0.886667	0.110839	0.603288	1.10223	9.94443	5.70936e-05
115435184	Os01g0207400	Os01g0207400, partial [Oryza sativa Japonica Group]	14.51	1	3	3	7	3	3	4	3	3	4	3	4	3	4	4	4	43.8354	43.8354	43.8354	52.6815	52.6815	52.6815	52.6815	52.6815	52.6815	43.8354	43.8354	43.8354	0.00717649	0.00663549	0.00894728	0.00355151	0.00339518	0.00330272	0.0033973	0.00340467	0.0034633	0.00682373	0.00639921	0.00694058	0.00758642	0.00341647	0.00342176	0.00672117	1.96729	5.15431e-05
115477206	Os08g0508800	Os08g0508800 [Oryza sativa Japonica Group]	14.29	1	4	12	18	2	2	2	2	2	2	2	2	2	2	2	2	5.64257	21.8963	22.3145	406292	880844	18.6228	9.16403	10.9226	3.54066	20.4567	13.1189	11.0258	0.788772	1.02781	1.50591	0.0476515	0.0516285	0.656264	1.04452	1.76679	1.20987	0.964236	0.854872	1.03686	1.10749	0.251848	1.34039	0.95199	3.78002	0.0285759
297600862	Os03g0329700	Os03g0329700, partial [Oryza sativa Japonica Group]	13.43	2	2	3	5	1	1	1	1	1	1	1	1	1	1	1	1													1.03284	1.00035	1.04866	0.0042826	0.00409408	0.931467	0.905217	0.869367	0.8948	1.28118	1.15487	1.27567	1.02728	0.313281	0.889795	1.23724	3.94929	0.0414298
115436662	Os01g0382000	Os01g0382000 [Oryza sativa Japonica Group]	12.8	1	2	2	4	1	1	3	1	1	3	1	3	1	3	3	3	79.513	31.6835	10.3923							13.8375	1.42668	20.7514	0.376123	0.416952	0.439879	0.704104	0.936263	0.617915	0.556219	0.59123	0.641946	2.02064	1.33322	1.64575	0.410985	0.75276	0.596465	1.66654	2.2139	0.014281
115485691	Os11g0524300	Os11g0524300 [Oryza sativa Japonica Group]	12.36	1	3	3	4	1	1	3	1	1	3	1	3	1	3	3	3	589.551	589.551	589.551							589.551	589.551	589.551	0.00331802	0.00306789	0.00413673	0.0013877	0.00132661	0.00129049	0.00132744	0.00133032	0.00135323	0.00315492	0.00295865	0.00320895	0.00350755	0.00133493	0.001337	0.0031075	2.32783	2.6012e-05
115464751	Os05g0502500	Os05g0502500 [Oryza sativa Japonica Group]	11.97	1	2	2	3	2	2	1	2	2	1	2	1	2	1	1	1				1.04097e+07	1.18771e+07	1.42378e+07	2.8103e+07	2.42257e+07	2.55104e+07				1.19394	1.13398	1.13816	0.0352862	0.0343611	0.0342783	0.03869	0.0380042	0.03893	0.930048	0.887575	0.836526	1.15536	0.0346419	0.0385414	0.884717	25.5389	6.09893e-06
115439649	Os01g0723000	Os01g0723000 [Oryza sativa Japonica Group]	11.84	1	2	12	97	2	2	1	2	2	1	2	1	2	1	1	1				77.1748	90.408	56.4364	47.8139	99.1536	234.338				0.957711	1.09971	0.969168	0.650808	0.708156	0.726683	0.779535	0.515959	2.50841	1.10511	1.05424	1.05982	1.00886	0.695216	1.26797	1.07306	1.54348	0.000173208
115467074	Os06g0215200	Os06g0215200 [Oryza sativa Japonica Group]	11.52	1	3	3	3	2	2	1	2	2	1	2	1	2	1	1	1				345654	422255	609412	370549	155958	416169				1.05667	1.14136	1.0538	0.0585829	0.0578971	0.0597977	0.0566927	0.0490003	0.0589174	0.978382	1.1149	0.986224	1.08394	0.0587592	0.0548701	1.0265	17.4696	2.58921e-05
115486089	Os11g0592000	Os11g0592000 [Oryza sativa Japonica Group]	11.33	1	2	2	5	2	2	3	2	2	3	2	3	2	3	3	3	10.9216	4.35669	7.01454	3.21781	7.74539	4.79572	20.0077	3.10284	2.91543	20.9545	15.6972	20.1107	0.841652	1.09456	0.920352	0.648961	0.989468	0.665064	0.715413	0.745283	0.912636	1.62071	1.20927	1.43501	0.952188	0.767831	0.791111	1.42166	1.85153	0.0158653
115440123	Os01g0764400	Os01g0764400 [Oryza sativa Japonica Group]	11.18	1	3	3	4	2	2	2	2	2	2	2	2	2	2	2	2	7.28923	5.07136	14.3447	4.27249e+06	6.67976e+06	4.92436e+06	4.24916e+06	5.76333e+06	2.62248e+06	8.40518	1.49398	19.9035	1.02216	1.0133	0.942648	0.0443638	0.0452412	0.0421176	0.0424035	0.0444166	0.0402516	1.12039	1.0429	0.989612	0.992704	0.0439075	0.0423572	1.05097	23.936	1.20237e-05
115486631	Os11g0682300	Os11g0682300, partial [Oryza sativa Japonica Group]	10.85	1	2	4	11	4	4	2	4	4	2	4	2	4	2	2	2	4.24131	6.63241	2.26096	1.91911e+07	2.46847e+07	2.22848e+07	2.03398e+07	9.50782	13.0777	3.42332	5.34969	1.44268	0.982838	1.04148	0.992876	0.0372791	0.0360455	0.0355499	0.0355775	0.84103	1.03479	1.25508	1.10317	0.854444	1.00573	0.0362915	0.637131	1.0709	29.5083	0.000896296
115455903	Os03g0795900	Os03g0795900 [Oryza sativa Japonica Group]	10.64	17	3	4	6	2	2	2	2	2	2	2	2	2	2	2	2	8.44931	3.39151	5.53249	3871.86	4315.47	4652.01	3610.28	4.63388	26.561	7.51454	4.76943	11.4002	0.964688	0.86601	0.974003	0.150398	0.147689	0.146329	0.141369	0.972036	1.0147	1.05216	1.01355	1.05503	0.9349	0.148138	0.709367	1.04024	7.0221	3.07476e-07
115481080	Os10g0138100	Os10g0138100, partial [Oryza sativa Japonica Group]	10.6	2	4	16	39	2	2	2	2	2	2	2	2	2	2	2	2	22.3018	35.7787	14.2713	49.1412	59.5515	41.2905	9.67714	5.70284	6.33644	4.54661	4.28151	1.13313	1.23245	1.19058	1.40326	0.369171	0.361117	0.41922	1.69332	1.85804	1.56259	0.80251	0.699894	0.698003	1.27543	0.383169	1.70465	0.733469	1.91422	0.000851698
115482230	Os10g0444700	Os10g0444700 [Oryza sativa Japonica Group]	10.35	6	3	5	10	1	1	1	1	1	1	1	1	1	1	1	1													1.05471	1.13083	1.10687	0.783532	0.897355	0.693182	0.808141	0.924567	0.831541	1.30555	1.19404	1.19584	1.09747	0.791356	0.85475	1.23181	1.55658	0.00319674
115465924	Os06g0106000	Os06g0106000 [Oryza sativa Japonica Group]	10.13	1	3	3	4	1	1	3	1	1	3	1	3	1	3	3	3	7.69769	0.315862	8.25533							3.19766	12.7417	15.4285	1.13181	0.88798	0.985704	0.665666	0.765086	0.655942	0.721324	0.658798	1.80721	1.04759	0.978916	1.10765	1.00183	0.695565	1.06244	1.04472	1.50197	0.00237936
297597647	Os01g0761000	Os01g0761000 [Oryza sativa Japonica Group]	9.93	1	1	1	6	1	1	4	1	1	4	1	4	1	4	4	4	3.84941e+06	3.84941e+06	3.84941e+06							3.84941e+06	3.84941e+06	3.84941e+06	0.0519103	0.0479971	0.0647191	0.00179918	0.00171998	0.00167314	0.00172106	0.00172479	0.00175449	0.0493587	0.0462879	0.0502039	0.0548755	0.00173077	0.00173345	0.0486168	28.0897	2.48166e-06
115478705	Os09g0347800	Os09g0347800 [Oryza sativa Japonica Group]	8.8	1	4	4	8	4	4	4	4	4	4	4	4	4	4	4	4	12.067	20.7752	21.4396	6614.42	7112.45	7475.67	10028.7	13.1113	13.8467	15.198	16.1167	6.41426	1.02994	0.975501	0.93435	0.147395	0.133399	0.139066	0.137731	0.989884	1.04165	0.868651	0.983866	0.972699	0.979931	0.139953	0.72309	0.941739	6.72894	2.65701e-05
115485717	Os11g0528300	Os11g0528300 [Oryza sativa Japonica Group]	8.6	1	2	2	2	1	1	1	1	1	1	1	1	1	1	1	1													0.609084	0.705746	0.710668	0.926896	1.03472	0.82737	0.928902	0.946578	0.883256	1.38515	1.28741	1.54042	0.675166	0.929661	0.919579	1.40433	1.51058	0.0074888
115476982	Os08g0485400	Os08g0485400 [Oryza sativa Japonica Group]	8.21	1	2	2	7	2	2	5	2	2	5	2	5	2	5	5	5	12.9863	31.9545	10.7485	496002	561564	27.7668	15.0274	11.2619	15.9738	12.5593	8.03988	12.479	0.929731	0.96937	0.962548	0.0584326	0.0570016	0.841643	0.882986	0.979871	1.01548	1.13223	1.04439	1.1644	0.953883	0.319026	0.959444	1.11367	3.49085	0.0394424
115489700	Os12g0630500	Os12g0630500 [Oryza sativa Japonica Group]	8.14	1	1	2	4	1	1	1	1	1	1	1	1	1	1	1	1													0.781676	1.00588	1.51028	0.72048	0.988478	0.623947	0.792645	1.02211	1.07417	1.28957	1.03469	1.28789	1.09928	0.777635	0.962975	1.20405	1.54835	0.0366246
115460318	Os04g0600300	Os04g0600300 [Oryza sativa Japonica Group]	7.46	1	1	3	5	1	1	1	1	1	1	1	1	1	1	1	1													0.652169	0.755954	0.887746	0.70185	1.15122	0.772313	0.771575	0.846165	0.888721	1.39449	1.22239	1.45928	0.765289	0.875128	0.835487	1.35872	1.55259	0.0365162
115455829	Os03g0790500	Os03g0790500 [Oryza sativa Japonica Group]	6.94	1	2	2	3	2	2	1	2	2	1	2	1	2	1	1	1				36.1048	47.1406	53.442	8.92201	50.3188	45.6569				0.541306	0.822112	0.635015	0.852505	0.89782	0.764278	0.757601	0.735132	0.656608	1.13858	1.40192	1.3036	0.666145	0.838201	0.716447	1.28137	1.52871	0.00680119
115482952	Os10g0517500	Os10g0517500 [Oryza sativa Japonica Group]	6.9	1	3	3	5	2	2	3	2	2	3	2	3	2	3	3	3	9.97136	0.412256	0.612132	13.1788	18.1141	6.72497	22.4539	59.2788	49.8585	6.30974	24.5807	23.5558	0.511426	0.532297	0.437067	1.02769	1.22072	0.878127	0.497612	0.434153	0.449984	1.50064	1.61449	1.93475	0.493597	1.04218	0.460583	1.68329	1.61517	0.0172182
115468072	Os06g0475400	Os06g0475400 [Oryza sativa Japonica Group]	5.99	1	3	3	3	1	1	2	1	1	2	1	2	1	2	2	2	10.2766	18.905	17.852							13.6093	7.67514	5.95579	0.656255	0.722183	0.702212	0.849673	0.912815	0.863708	0.867729	0.928391	0.833042	1.49469	1.32967	1.66789	0.69355	0.875399	0.876388	1.49742	1.71056	0.00333911
115458124	Os04g0395900	Os04g0395900 [Oryza sativa Japonica Group]	5.72	1	3	3	4	2	2	2	2	2	2	2	2	2	2	2	2	10.3653	0.562776	5.11962	236741	258163	286947	281996	2.88684	0.234228	4.09907	10.1986	3.88937	0.915363	1.02677	0.986571	0.0686201	0.0665762	0.0659346	0.0676235	0.997308	0.981225	0.823049	0.862204	0.860981	0.976234	0.0670436	0.682052	0.848745	12.6596	4.41155e-07
115489688	Os12g0628600	Os12g0628600 [Oryza sativa Japonica Group]	5.65	2	1	1	2	1	1	1	1	1	1	1	1	1	1	1	1													0.29683	0.605829	1.02217	0.560316	0.819844	0.632511	0.615926	0.888819	2.12817	1.43294	1.31292	0.999693	0.64161	0.67089	1.21097	1.24852	1.86099	0.0185035
115486143	Os11g0598300	Os11g0598300 [Oryza sativa Japonica Group]	5.63	3	5	9	21	6	6	7	6	6	7	6	7	6	7	7	7	73.2435	99.979	41.6178	126.942	145.801	132.04	13.845	25.3349	17.7485	29.5885	23.5046	88.2094	1.25752	1.12705	1.36102	0.160759	0.133772	0.211688	1.74723	1.33044	1.50521	0.602748	0.559066	0.511048	1.24853	0.16874	1.52762	0.557621	3.30462	0.000372171
297723761	Os05g0179900	Os05g0179900 [Oryza sativa Japonica Group]	3.4	1	2	2	3	2	2	1	2	2	1	2	1	2	1	1	1				1.70604e+06	1.51312e+06	4.69672e+06	2.69025e+06	9.90795	6.79477				1.02974	1.07537	1.05583	0.0475327	0.0446122	0.0514026	0.0487067	1.0407	1.04332	0.868151	1.04266	1.00422	1.05365	0.0478492	0.710911	0.971676	20.3071	6.34779e-05
115438342	Os01g0605100	Os01g0605100 [Oryza sativa Japonica Group]	3.31	1	2	2	3	1	1	2	1	1	2	1	2	1	2	2	2	29.1395	18.575	20.2776							2.94432	12.7563	6.98185	0.680862	0.776481	0.724536	0.588624	0.940613	0.614867	1.11552	1.02234	1.09122	1.35398	1.64046	1.45537	0.727293	0.714702	1.07636	1.48327	2.07537	0.00548823
297611242	Os11g0148700	Os11g0148700, partial [Oryza sativa Japonica Group]	2.91	1	3	3	4	2	2	2	2	2	2	2	2	2	2	2	2	4.39645	4.74585	7.5431	28714.6	37545.7	32107.8	41652.3	24232.5	33938.6	19.3247	19.2929	11.2947	1.02846	0.978617	1.00925	0.100552	0.101371	0.0956145	0.103509	0.0931456	0.101371	1.00254	0.990513	0.979836	1.00544	0.099179	0.0993417	0.990962	9.99165	2.02626e-08
115468870	Os06g0607800	Os06g0607800 [Oryza sativa Japonica Group]	42.64	1	2	14	37	1	1	1	1	1	1	1	1	1	1	1	1													0.00182464	0.00168709	0.00227487	1.17253	0.996092	1.16082	1.2279	1.30368	1.34683	0.00173495	0.00162702	0.852542	0.00192887	1.10982	1.2928	0.285301	0.257071	0.0463869
115487692	Os12g0189300	Os12g0189300 [Oryza sativa Japonica Group]	33.84	1	10	10	47	20	20	16	20	20	16	20	16	20	16	16	16	16.9148	15.941	13.7723	7.31369	5.92874	8.90151	11.6448	4.07957	10.7278	18.6354	16.6096	17.0845	1.40282	1.24004	1.15242	1.20345	0.958359	1.22419	1.09209	1.01556	0.966833	0.610555	0.671523	0.57996	1.26509	1.12866	1.02483	0.620679	0.549924	0.00475553
115462253	Os05g0161500	Os05g0161500 [Oryza sativa Japonica Group]	33.63	2	15	16	42	22	22	13	22	22	13	22	13	22	13	13	13	7.14408	1.56236	7.55925	20.3045	10.9067	13.0347	9.67524	6.91276	16.7102	8.3412	5.61148	8.05516	1.17286	1.10361	1.06889	1.29421	1.05439	1.29033	0.985439	0.922402	0.9053	0.835937	0.816187	0.679166	1.11512	1.21298	0.937714	0.777097	0.640651	0.00953154
115451283	Os03g0192700	Os03g0192700 [Oryza sativa Japonica Group]	26.08	2	13	13	21	7	7	7	7	7	7	7	7	7	7	7	7	10.715	15.8932	4.42448	8.5765	2.36867	10.6168	7.7017	3.21327	10.0075	2.58176	20.593	12.6544	1.26034	1.2552	1.45874	1.1172	0.897632	1.07581	1.10404	0.941335	1.03807	0.695038	0.512656	0.670206	1.32476	1.03021	1.02781	0.625967	0.607608	0.0102017
115438024	Os01g0588900	Os01g0588900 [Oryza sativa Japonica Group]	26.03	5	6	6	15	5	5	6	5	5	6	5	6	5	6	6	6	13.7364	5.23006	4.71439	2.56067	13.263	9.1676	2.40579	7.05012	12.5807	7.11313	8.93054	10.5961	0.932438	0.953129	0.969791	1.3563	1.09234	1.25316	1.04731	1.04161	0.91268	0.853504	0.775116	0.764425	0.951786	1.23393	1.00053	0.797682	0.646454	0.00594601
115456629	Os03g0851500	Os03g0851500 [Oryza sativa Japonica Group]	25.52	1	4	4	9	4	4	2	4	4	2	4	2	4	2	2	2	6.63687e+06	8.29452e+06	4.32884e+06	14.4855	13.1354	6.82612	18.0692	22.4977	9.03583	2.02958e+07	1.38831e+07	1.69738e+07	0.0426508	0.040708	0.0499898	1.0599	1.0091	1.02653	0.841611	0.964101	0.79623	0.0474083	0.042197	0.0470543	0.0444495	1.03184	0.867314	0.0455532	0.0441474	3.20283e-07
115466858	Os06g0191300	Os06g0191300, partial [Oryza sativa Japonica Group]	18.1	1	3	6	13	3	3	1	3	3	1	3	1	3	1	1	1				3.66799	2.2981	6.3519	6.23757	0.862131	11.3341				0.000792037	0.00073233	0.000987471	0.931531	0.938757	0.953489	1.00108	1.11289	0.938482	0.000753105	0.000706252	0.000766001	0.000837279	0.941259	1.01748	0.000741786	0.000788078	1.3358e-08
115483062	Os10g0528400	Os10g0528400 [Oryza sativa Japonica Group]	17.6	2	2	4	14	2	2	1	2	2	1	2	1	2	1	1	1				706935	1.58258e+06	925273	1.49984e+06	2.15153e+06	1.17928e+06				0.00398136	0.00368123	0.00496376	0.0497033	0.0539116	0.0482424	0.0535022	0.056649	0.052549	0.00378566	0.00355015	0.00385049	0.00420879	0.0506191	0.0542334	0.00372877	0.0736632	1.03202e-05
115442413	Os01g0963400	Os01g0963400, partial [Oryza sativa Japonica Group]	16.39	1	3	3	10	6	6	3	6	6	3	6	3	6	3	3	3	135.152	135.152	135.152	35683.1	32473.4	42325.9	48791.9	55094.3	42639.9	135.152	135.152	135.152	0.000644239	0.000595674	0.000803204	0.0989169	0.0931985	0.0934203	0.104104	0.102687	0.100306	0.000612572	0.000574462	0.000623061	0.000681039	0.0951786	0.102366	0.000603365	0.0063393	9.15332e-07
115442427	Os01g0965400	Os01g0965400 [Oryza sativa Japonica Group]	15.1	1	4	4	7	2	2	2	2	2	2	2	2	2	2	2	2	128.922	109.179	94.4645	2.79792	0.450304	9.1605	10.6384	49.002	75.4424	77.0731	54.3437	84.1349	0.629558	0.662371	0.697571	1.13232	1.09975	1.00889	1.02756	1.20698	1.34067	0.46337	0.581605	0.493367	0.663167	1.08032	1.19174	0.512781	0.474657	0.000377221
115434494	Os01g0144600	Os01g0144600 [Oryza sativa Japonica Group]	14.5	1	3	3	3	1	1	1	1	1	1	1	1	1	1	1	1													1.37932	1.37322	1.50762	0.953118	1.03017	1.11484	0.987042	1.0763	0.947634	0.430365	0.493656	0.352454	1.42005	1.03271	1.00366	0.425492	0.412015	0.000610565
115482728	Os10g0497100	Os10g0497100 [Oryza sativa Japonica Group]	14.46	1	4	4	6	2	2	2	2	2	2	2	2	2	2	2	2	1.47347e+06	1.3145e+06	440081	4.73136	1.16188	2.79839	10.2423	6.50252	0.0899762	1.11306e+06	1.34118e+06	920159	0.0583164	0.0529781	0.0599874	0.982053	1.01378	0.957813	1.07989	0.99447	1.10722	0.0530894	0.0512508	0.0524083	0.057094	0.98455	1.06053	0.0522495	0.0530695	5.47806e-07
115456499	Os03g0840900	Os03g0840900 [Oryza sativa Japonica Group]	11.11	1	1	1	5	3	3	2	3	3	2	3	2	3	2	2	2	24.6974	24.6974	24.6974	7.44399	7.44399	7.44399	7.44399	7.44399	7.44399	24.6974	24.6974	24.6974	0.000930898	0.000860723	0.0011606	0.00149695	0.00143105	0.00139208	0.00143195	0.00143505	0.00145977	0.00088514	0.000830073	0.000900297	0.000984072	0.00144003	0.00144226	0.000871837	0.60543	0.000108372
297602825	Os04g0449900	Os04g0449900 [Oryza sativa Japonica Group]	10.59	1	2	4	7	1	1	1	1	1	1	1	1	1	1	1	1													1.24529	1.245	1.19297	1.76963	1.42152	1.36865	2.75911	1.16609	1.41245	0.889125	1.07391	1.03884	1.22775	1.51993	1.77921	1.00062	0.658334	0.0196995
115457384	Os04g0233400	Os04g0233400 [Oryza sativa Japonica Group]	10.28	1	2	2	8	5	5	2	5	5	2	5	2	5	2	2	2	587.784	587.784	587.784	354.258	354.258	354.258	354.258	354.258	354.258	587.784	587.784	587.784	0.000891433	0.000824233	0.00111139	0.00315036	0.00301168	0.00292967	0.00301357	0.0030201	0.00307212	0.000847615	0.000794883	0.000862129	0.000942353	0.00303057	0.00303526	0.000834876	0.275484	5.3468e-06
115439591	Os01g0717700	Os01g0717700 [Oryza sativa Japonica Group]	10.12	1	3	5	5	2	2	1	2	2	1	2	1	2	1	1	1				1.68654	1.25986	3.62181	9.76456	5.65938	21.7757				0.635193	0.733313	0.683242	1.00373	1.21197	1.0368	0.891136	0.938058	0.996036	0.624702	0.614462	0.707748	0.683916	1.08417	0.941743	0.648971	0.598589	0.0035973
115463681	Os05g0390500	Os05g0390500 [Oryza sativa Japonica Group]	9.51	1	5	5	7	4	4	1	4	4	1	4	1	4	1	1	1				7.83726	1.30382	5.29096	1.00554	1.50519	12.2148				0.653639	0.690805	0.608142	0.964953	1.00989	1.02915	0.948196	1.01072	0.917931	0.619115	0.608709	0.607487	0.650862	1.00133	0.958948	0.61177	0.610957	3.61104e-05
115435682	Os01g0251100	Os01g0251100 [Oryza sativa Japonica Group]	9.09	1	3	3	4	3	3	1	3	3	1	3	1	3	1	1	1				1.24083	6.02182	18.5252	11.7047	5.59964	152.117				0.00342651	0.00316821	0.004272	0.950745	0.975562	0.87682	0.906347	1.02044	0.833787	0.00325809	0.00305539	0.00331388	0.00362224	0.934376	0.920192	0.00320912	0.00343451	6.1315e-06
115489764	Os12g0637100	Os12g0637100 [Oryza sativa Japonica Group]	9.07	1	3	3	7	2	2	1	2	2	1	2	1	2	1	1	1				1.59176e+06	1.6045e+06	2.29182e+06	2.07614e+06	2.37073e+06	2.47964e+06				0.00296008	0.00273694	0.00369048	0.0520743	0.0498428	0.0511834	0.0518698	0.0530327	0.0543109	0.00281458	0.00263948	0.00286278	0.00312917	0.0510335	0.0530711	0.00277228	0.0543228	1.99699e-07
115476004	Os08g0344600	Os08g0344600 [Oryza sativa Japonica Group]	8.35	2	2	3	12	6	6	4	6	6	4	6	4	6	4	4	4	6.26539e+08	1.82748e+09	3.14719e+08	9.83465	6.72398	5.29839	7.53755	17.5288	20.4658	1.03732e+09	9.6244e+08	3.71631e+08	0.0243689	0.0246258	0.0279144	0.987832	0.999604	0.985197	1.08847	0.915241	0.934202	0.0245675	0.0227796	0.0223204	0.0256364	0.990877	0.979303	0.0232225	0.0234363	2.75999e-09
115453599	Os03g0425000	Os03g0425000, partial [Oryza sativa Japonica Group]	8.29	1	4	4	5	3	3	1	3	3	1	3	1	3	1	1	1				0.322068	15.2021	17.4416	5.02642	4.76987	0.088671				1.04497	1.20356	0.934818	0.957369	1.02351	0.995654	1.08357	0.994209	1.01308	0.636562	0.592539	0.626088	1.06112	0.992179	1.03029	0.618396	0.623271	8.86199e-05
115488164	Os12g0278800	Os12g0278800 [Oryza sativa Japonica Group]	8.13	1	4	4	5	2	2	3	2	2	3	2	3	2	3	3	3	6.08428	0.768346	3.0239	102.894	48.895	78.7619	230.096	38.5998	116.651	2.23958	1.64865	13.1467	0.926291	0.952278	0.921571	1.84215	1.44694	1.61356	2.22355	1.31868	1.55625	1.00987	0.949548	1.00995	0.93338	1.63422	1.6995	0.989789	0.605664	0.00518794
297606074	Os06g0585200	Os06g0585200 [Oryza sativa Japonica Group]	7.8	2	4	4	5	3	3	2	3	3	2	3	2	3	2	2	2	44929.4	45456.5	21997.2	22.671	27.5266	3.71103	13.5007	1.61556	0.364491	47225.1	48726.9	56691.5	0.101588	0.0941412	0.109876	1.04419	1.1133	1.04664	1.00231	0.98488	1.08339	0.0975258	0.0920097	0.102715	0.101868	1.06804	1.02353	0.0974167	0.0912104	1.83596e-06
115462171	Os05g0154800	Os05g0154800 [Oryza sativa Japonica Group]	7.51	1	4	4	6	4	4	2	4	4	2	4	2	4	2	2	2	111168	139700	56351.4	3.43422	8.07944	3.68873	5.3896	1.38502	5.05664	133429	196057	177984	0.0789343	0.0760243	0.0868064	1.08966	1.05822	1.06119	0.997689	1.04193	0.987653	0.0775461	0.0778023	0.082978	0.0805883	1.06969	1.00909	0.0794421	0.0742666	6.68569e-08
115458984	Os04g0479100	Os04g0479100 [Oryza sativa Japonica Group]	7.39	1	4	4	5	3	3	2	3	3	2	3	2	3	2	2	2	2.96872e+06	3.69873e+06	1.40862e+06	2.77826	12.2911	7.43617	2.33238	21.173	27.3471	2.36704e+06	4.13415e+06	2.56024e+06	0.0487121	0.0465279	0.0542491	0.980732	1.02243	0.985343	0.92936	1.03288	0.833174	0.0447761	0.0456096	0.046082	0.0498297	0.996168	0.931805	0.0454892	0.0456642	2.22956e-07
115458464	Os04g0432600	Os04g0432600 [Oryza sativa Japonica Group]	7.14	1	1	1	3	1	1	2	1	1	2	1	2	1	2	2	2	44.8	18.8224	33.6809							7.1833	41.5477	29.764	0.881106	0.935912	0.900857	1.20283	1.32536	1.58659	1.29752	1.34477	1.51316	0.93539	0.798382	0.829367	0.905958	1.37159	1.38515	0.85438	0.62291	0.012735
115450419	Os03g0124200	Os03g0124200 [Oryza sativa Japonica Group]	6.37	8	3	7	9	2	2	1	2	2	1	2	1	2	1	1	1				4.05742	2.7397	0.447247	11.3293	7.99977	41.0617				0.74442	0.726066	0.714205	1.08879	1.17004	1.0495	0.930909	0.89974	1.15985	0.69482	0.738727	0.744041	0.728231	1.10278	0.996832	0.725862	0.658212	0.000626727
115453367	Os03g0392400	Os03g0392400 [Oryza sativa Japonica Group]	5.68	1	1	2	7	3	3	2	3	3	2	3	2	3	2	2	2	25.6191	25.6191	25.6191	1166	1166	1166	1166	1166	1166	25.6191	25.6191	25.6191	0.0042352	0.00391593	0.00528023	0.00959687	0.00917441	0.00892457	0.00918015	0.00920005	0.0093585	0.00402702	0.00377649	0.00409598	0.00447712	0.00923195	0.00924623	0.0039665	0.429649	1.77158e-05
115463669	Os05g0389500	Os05g0389500 [Oryza sativa Japonica Group]	5.4	1	2	2	3	1	1	2	1	1	2	1	2	1	2	2	2	9165.64	9609.84	6645.69							8074.35	11240.5	36.7973	0.0732634	0.0684617	0.0848721	0.862828	0.927063	0.936064	1.03669	1.07165	1.7854	0.0676952	0.0683541	0.702702	0.0755324	0.908652	1.29792	0.279584	0.307691	0.0417208
115482414	Os10g0465900	Os10g0465900 [Oryza sativa Japonica Group]	4.93	1	1	1	2	1	1	1	1	1	1	1	1	1	1	1	1													0.369408	0.416547	0.389738	1.01444	0.998024	0.977013	1.14707	0.953506	0.981733	0.296537	0.330723	0.275706	0.391898	0.996494	1.02744	0.300989	0.302048	3.57832e-06
115466934	Os06g0199200	Os06g0199200 [Oryza sativa Japonica Group]	4.9	1	2	2	2	1	1	1	1	1	1	1	1	1	1	1	1													0.0126239	0.0116723	0.0157389	1.08838	1.17678	1.07689	1.06392	1.03841	0.965919	0.0120034	0.0112567	0.870168	0.013345	1.11402	1.02275	0.297809	0.267329	0.0471102
115444469	Os02g0168500	Os02g0168500 [Oryza sativa Japonica Group]	4.76	1	2	2	2	1	1	1	1	1	1	1	1	1	1	1	1													0.00956736	0.00884613	0.0119281	0.869263	1.11877	1.18502	1.16327	0.942087	1.06237	0.00909708	0.00853113	0.00925286	0.0101139	1.05769	1.05591	0.00896036	0.00847167	0.000400906
297603579	Os04g0679400	Os04g0679400, partial [Oryza sativa Japonica Group]	4.44	1	1	1	7	2	2	5	2	2	5	2	5	2	5	5	5	16.0296	4.82845	58.1473	16.0069	14.2846	20.5376	3.97188	15.255	6.26477	71.9339	77.0021	129.805	0.974736	1.06852	0.801841	0.986262	0.946854	1.00685	1.06174	1.19923	1.11271	0.672217	0.570512	0.58664	0.948366	0.979989	1.12456	0.60979	0.622242	0.000511744
115480729	Os09g0567000	Os09g0567000 [Oryza sativa Japonica Group]	4.31	1	2	2	3	2	2	1	2	2	1	2	1	2	1	1	1				14.9659	21.3205	16.6106	0.443712	11.4153	1.6267				0.884415	0.82635	0.493135	0.850403	0.777317	0.856771	0.902517	0.896864	0.797455	0.503048	0.448344	0.601515	0.734633	0.828164	0.865612	0.517635	0.62504	0.00382821
115448691	Os02g0749300	Os02g0749300 [Oryza sativa Japonica Group]	4.1	1	1	1	2	1	1	1	1	1	1	1	1	1	1	1	1													0.75604	0.490507	0.384906	1.00399	0.842959	0.966218	1.15736	1.07324	1.22021	0.373519	0.472102	0.352016	0.543817	0.937724	1.15027	0.399212	0.425725	0.000913288
115447079	Os02g0596100	Os02g0596100 [Oryza sativa Japonica Group]	3.76	1	2	2	2	1	1	1	1	1	1	1	1	1	1	1	1													0.0120572	0.0111483	0.0150323	0.998301	1.00099	0.963839	0.903014	0.891526	0.901086	0.0114646	0.0107513	0.0116609	0.012746	0.98771	0.898542	0.0112923	0.0114328	1.35114e-07
115451535	Os03g0214000	Os03g0214000 [Oryza sativa Japonica Group]	3.09	1	2	2	7	4	4	3	4	4	3	4	3	4	3	3	3	650.111	650.111	650.111	555893	3.12055e+06	625013	2.36211e+06	508187	441100	650.111	650.111	650.111	0.013123	0.0121338	0.0163611	0.0607115	0.0645052	0.0609508	0.0612938	0.0606516	0.0581201	0.012478	0.0117017	0.0126917	0.0138727	0.0620558	0.0600218	0.0122905	0.198055	2.47831e-06
297724695	Os06g0277900	Os06g0277900 [Oryza sativa Japonica Group]	1.91	2	1	1	2	1	1	1	1	1	1	1	1	1	1	1	1													0.844036	0.742678	0.612897	1.53128	1.29029	1.35444	0.871935	1.01715	0.775763	0.658342	0.768522	0.794532	0.733204	1.392	0.888283	0.740466	0.531942	0.00144081
115463621	Os05g0383100	Os05g0383100 [Oryza sativa Japonica Group]	1.68	1	1	1	2	1	1	1	1	1	1	1	1	1	1	1	1													0.634309	0.642382	0.626699	0.950602	0.944803	0.97812	0.903214	0.987883	0.896902	0.612217	0.654294	0.599595	0.634463	0.957842	0.929333	0.622035	0.649414	6.62964e-05
115480217	Os09g0520700	Os09g0520700 [Oryza sativa Japonica Group]	1.58	1	1	1	3	1	1	2	1	1	2	1	2	1	2	2	2	24.297	13.484	17.953							26.6999	16.938	33.4668	1.20882	1.08608	1.11034	1.13514	1.21031	1.08605	0.957077	0.900368	1.19097	0.689344	0.752141	0.771644	1.13508	1.14383	1.01614	0.73771	0.644945	0.000755203
