# Supplementary material for: Comparative proteomic analysis reveals novel insights into the interaction between rice and Xanthomonas oryzae pv. oryzae
Source: BMC Plant Biol. 2020 Dec 14;20:563. doi: 10.1186/s12870-020-02769-7 (PMC7734852; doi:10.1186/s12870-020-02769-7)
Supplement: Supplementary file 8 — Additional file 8 GO enrichment analysis of the differentially abundant Xanthomonas oryzae pv. oryzae (Xoo) and rice proteins between H471 and HHZ. [file 12870_2020_2769_MOESM8_ESM.xlsx]

## Sheet: Table S5
Additional file 8. GO enrichment analysis of the differentially abundance Xanthomonas oryzae pv. oryzae (Xoo) and rice proteins between H471 and HHZ.
Xoo/Rice	Category	Term	Count	%	P-value	Accession ID	List total	Pop. hits	Pop. total	Fold enrichment	Bonferroni
Xoo DAPs	GOTERM_BP_FAT	GO:0006412~translation	29	24.1667	4.61192e-24	188575480, 188575484, 188574890, 188575489, 188575486, 188579179, 188575511, 188575513, 188575512, 188574982, 188578070, 188577163, 188574889, 188577162, 188575494, 188575471, 188575491, 188575501, 188575502, 188576350, 188575477, 188575504, 188575478, 188575479, 188576640, 188575509, 188578564, 188575505, 188575507	79	135	4493	12.2173	8.20922e-22
	GOTERM_BP_FAT	GO:0006457~protein folding	7	5.83333	0.000137433	188574765, 188574764, 188575375, 188576317, 188577108, 188576259, 188577070	79	47	4493	8.47051	0.0241678
	GOTERM_BP_FAT	GO:0006091~generation of precursor metabolites and energy	11	9.16667	0.000569039	188577690, 188575899, 188575735, 188578713, 188574873, 188578434, 188574749, 188577863, 188577096, 188575600, 188577866	79	168	4493	3.72385	0.0963542
	GOTERM_MF_FAT	GO:0003735~structural constituent of ribosome	26	21.6667	1.02356e-30	188575480, 188575484, 188574890, 188575489, 188579179, 188575511, 188575513, 188575512, 188574982, 188578070, 188574889, 188577162, 188575494, 188575471, 188575491, 188575501, 188575502, 188576350, 188575477, 188575504, 188575478, 188576640, 188578564, 188575509, 188575505, 188575507	82	60	4998	26.4122	1.62745e-28
	GOTERM_MF_FAT	GO:0005198~structural molecule activity	26	21.6667	2.30872e-26	188575480, 188575484, 188574890, 188575489, 188579179, 188575511, 188575513, 188575512, 188574982, 188578070, 188574889, 188577162, 188575494, 188575471, 188575491, 188575501, 188575502, 188576350, 188575477, 188575504, 188575478, 188576640, 188578564, 188575509, 188575505, 188575507	82	84	4998	18.8659	3.67086e-24
	GOTERM_MF_FAT	GO:0019843~rRNA binding	16	13.3333	6.54044e-18	188575494, 188575471, 188575484, 188575491, 188575501, 188575502, 188576350, 188575477, 188575504, 188575478, 188575511, 188575509, 188575505, 188575513, 188575507, 188575512	82	39	4998	25.0056	1.03993e-15
	GOTERM_MF_FAT	GO:0003723~RNA binding	22	18.3333	3.29628e-14	188577676, 188575494, 188575471, 188575484, 188575491, 188575501, 188575502, 188575489, 188577475, 188576350, 188575477, 188575504, 188575478, 188576640, 188575511, 188575509, 188577681, 188574749, 188575505, 188575513, 188575507, 188575512	82	161	4998	8.32874	5.24281e-12
	GOTERM_MF_FAT	GO:0000049~tRNA binding	5	4.16667	7.63098e-05	188575489, 188575502, 188575478, 188575511, 188575484	82	15	4998	20.3171	0.0120604
	GOTERM_CC_FAT	GO:0005840~ribosome	27	22.5	2.28566e-22	188575480, 188575484, 188574890, 188575489, 188579179, 188575511, 188575513, 188575512, 188574982, 188578070, 188574889, 188577162, 188575494, 188575471, 188575491, 188575501, 188575502, 188576350, 188575477, 188575504, 188575478, 188575479, 188576640, 188578564, 188575509, 188575505, 188575507	49	67	1182	9.72099	6.85699e-21
	GOTERM_CC_FAT	GO:0030529~ribonucleoprotein complex	27	22.5	5.70605e-22	188575480, 188575484, 188574890, 188575489, 188579179, 188575511, 188575513, 188575512, 188574982, 188578070, 188574889, 188577162, 188575494, 188575471, 188575491, 188575501, 188575502, 188576350, 188575477, 188575504, 188575478, 188575479, 188576640, 188578564, 188575509, 188575505, 188575507	49	69	1182	9.43922	1.71181e-20
	GOTERM_CC_FAT	GO:0043232~intracellular non-membrane-bounded organelle	27	22.5	1.54715e-13	188575480, 188575484, 188574890, 188575489, 188579179, 188575511, 188575513, 188575512, 188574982, 188578070, 188574889, 188577162, 188575494, 188575471, 188575491, 188575501, 188575502, 188576350, 188575477, 188575504, 188575478, 188575479, 188576640, 188578564, 188575509, 188575505, 188575507	49	137	1182	4.75406	4.64295e-12
	GOTERM_CC_FAT	GO:0043228~non-membrane-bounded organelle	27	22.5	1.54715e-13	188575480, 188575484, 188574890, 188575489, 188579179, 188575511, 188575513, 188575512, 188574982, 188578070, 188574889, 188577162, 188575494, 188575471, 188575491, 188575501, 188575502, 188576350, 188575477, 188575504, 188575478, 188575479, 188576640, 188578564, 188575509, 188575505, 188575507	49	137	1182	4.75406	4.64295e-12
	GOTERM_CC_FAT	GO:0033279~ribosomal subunit	9	7.5	7.53412e-08	188575489, 188575478, 188577162, 188578564, 188575494, 188575509, 188575484, 188575513, 188575507	49	17	1182	12.7707	2.26023e-06
	GOTERM_CC_FAT	GO:0015935~small ribosomal subunit	6	5	1.93929e-05	188575489, 188577162, 188575494, 188575484, 188575513, 188575507	49	10	1182	14.4735	0.000581622
Rice DAPs	GOTERM_BP_FAT	GO:0019748~secondary metabolic process	11	2.80612	1.78192e-05	115455713, 115463849, 115444579, 115481080, 115444705, 115483851, 115447405, 115434516, 115447403, 115459448, 115457638	166	96	8363	5.77265	0.00759766
	GOTERM_MF_FAT	GO:0004866~endopeptidase inhibitor activity	7	1.78571	8.85719e-05	115434342, 115453637, 115434254, 115434256, 115434258, 115464649, 115434294	215	37	10565	9.29667	0.0238047
	GOTERM_MF_FAT	GO:0030414~peptidase inhibitor activity	7	1.78571	8.85719e-05	115434342, 115453637, 115434254, 115434256, 115434258, 115464649, 115434294	215	37	10565	9.29667	0.0238047
